# Supplementary material for: Madagascar ground gecko genome analysis characterizes asymmetric fates of duplicated genes
Source: BMC Biol. 2018 Apr 16;16:40. doi: 10.1186/s12915-018-0509-4 (PMC5901865; doi:10.1186/s12915-018-0509-4)
Supplement: Supplementary file 4 — Table S8. Phylome contents and gene trees. (TXT 45784 kb) [file 12915_2018_509_MOESM4_ESM.txt]

#Additional file S4: Table S8
#Phylome contents and gene trees
Amniote_group_ID	OLD_ID	#Species	#Genes	#genes_Homo_sapiens	#genes_Canis_familiaris	#genes_Monodelphis_domestica	#genes_Gallus_gallus	#genes_Taeniopygia_guttata	#genes_Alligator_mississippiensis	#genes_Alligator_sinensis	#genes_Pelodiscus_sinensis	#genes_Chelonia_mydas	#genes_Paroedura_picta	#genes_Gekko_japonicus	#genes_Anolis_carolinensis	#genes_Python_bivittatus	#genes_Thamnophis_sirtalis	#genes_Xenopus_tropicalis	#genes_Latimeria_chalumnae	#genes_Lepisosteus_oculatus	#genes_Danio_rerio	#genes_Gasterosteus_aculeatus	#genes_Petromyzon_marinus	IDs_Homo_sapiens	IDs_Canis_familiaris	IDs_Monodelphis_domestica	IDs_Gallus_gallus	IDs_Taeniopygia_guttata	IDs_Alligator_mississippiensis	IDs_Alligator_sinensis	IDs_Pelodiscus_sinensis	IDs_Chelonia_mydas	IDs_Paroedura_picta	IDs_Gekko_japonicus	IDs_Anolis_carolinensis	IDs_Python_bivittatus	IDs_Thamnophis_sirtalis	IDs_Xenopus_tropicalis	IDs_Latimeria_chalumnae	IDs_Lepisosteus_oculatus	IDs_Danio_rerio	IDs_Gasterosteus_aculeatus	IDs_Petromyzon_marinus	Gene_tree	Reconcilation_Tree
AmnPhylome_0000001	group_BchorENS_000364	3	71	0	0	0	0	0	0	0	0	0	65	0	5	1	0	0	0	0	0	0	0										Parpi0010555.p1 Parpi0001365.p1 Parpi0001371.p1 Parpi0019459.p1 Parpi0019759.p1 Parpi0021131.p1 Parpi0021386.p1 Parpi0021827.p1 Parpi0022663.p1 Parpi0022950.p1 Parpi0023594.p1 Parpi0023615.p1 Parpi0023670.p1 Parpi0023913.p1 Parpi0024566.p1 Parpi0024707.p1 Parpi0024885.p1 Parpi0025326.p1 Parpi0025372.p1 Parpi0025471.p1 Parpi0025487.p1 Parpi0025524.p1 Parpi0025571.p1 Parpi0025601.p1 Parpi0025800.p1…		ENSACAP00000022209 ENSACAP00000022262 ENSACAP00000023203 ENSACAP00000023422 ENSACAP00000023435	XP_007441179.1								(Anolis_carolinensis_ENSACAP00000022209:0.060871,((Anolis_carolinensis_ENSACAP00000022262:0.000002,(Anolis_carolinensis_ENSACAP00000023435:1.563273,(Python_bivittatus_XP_007441179.1:0.711802,((((((Paroedura_picta_Parpi0010555.p1:0.034936,(((((((((((((((((Paroedura_picta_Parpi0001365.p1:0.033856,Paroedura_picta_Parpi0023913.p1:0.079593)94:0.016589,((Paroedura_picta_Parpi0023594.p1:0.008428,Paroedu…	(((((((((((((((((((((((((((((((((Paroedura_picta_Parpi0023913.p1:0.079593,Paroedura_picta_Parpi0001365.p1:0.033856)94.0:0.016589,(Paroedura_picta_Parpi0025372.p1:0.008376,Paroedura_picta_Parpi0023594.p1:0.008428)96.0:0.008342)r9847,Paroedura_picta_Parpi0031401.p1:0.034085)r9846,Paroedura_picta_Parpi0028520.p1:0.034484)r9845,(((((((((((((((((((((((Paroedura_picta_Parpi0031002.p1:0.016929,Paroedura…
AmnPhylome_0000002	group_BchorENS_004952_1	18	32	1	1	1	2	0	1	1	2	1	2	1	2	1	3	0	3	3	4	2	1	ENSP00000339004	ENSCAFP00000033845	ENSMODP00000021887	NP_990524.1		XP_014451791.1	XP_006029770.1	ENSPSIP00000000017	XP_007069454.1	Parpi0007773.p1 Parpi0023804.p1	XP_015270240.1	ENSACAP00000015784 XP_003228098.1	XP_007436149.1	XP_013915058.1 XP_013915059.1 XP_013915060.1		ENSLACP00000011149 ENSLACP00000014746 ENSLACP00000006831	ENSLOCP00000021459 ENSLOCP00000021828 ENSLOCP00000021807	ENSDARP00000020080 ENSDARP00000100243 ENSDARP00000113187 ENSDARP00000094979	ENSGACP00000008858 ENSGACP00000014808	ENSPMAP00000008811	(Danio_rerio_ENSDARP00000020080:0.141230,Danio_rerio_ENSDARP00000100243:0.281678,(((((((((Danio_rerio_ENSDARP00000113187:0.005834,Gasterosteus_aculeatus_ENSGACP00000008858:0.494056)97:0.357829,Lepisosteus_oculatus_ENSLOCP00000021828:0.223129)79:0.106984,(Anolis_carolinensis_XP_003228098.1:0.229822,Paroedura_picta_Parpi0023804.p1:0.226659)99:0.259521)54:0.048538,Latimeria_chalumnae_ENSLACP00000006…	((((((Paroedura_picta_Parpi0023804.p1:0.226659,Anolis_carolinensis_XP_003228098.1:0.229822)99.0:0.259521,Latimeria_chalumnae_ENSLACP00000006831:0.095905)r39885,((Gasterosteus_aculeatus_ENSGACP00000008858:0.494056,Danio_rerio_ENSDARP00000113187:0.005834)97.0:0.357829,Lepisosteus_oculatus_ENSLOCP00000021828:0.223129)r39892)90.0:0.150647,((((Danio_rerio_ENSDARP00000100243:0.281678,Danio_rerio_ENSDAR…
AmnPhylome_0000003	group_BchorENS_002432	5	434	0	0	0	80	124	4	7	24	8	120	33	13	6	9	0	0	0	0	0	0				ENSGALP00000009882 ENSGALP00000014961 ENSGALP00000022185 ENSGALP00000022186 ENSGALP00000029014 ENSGALP00000029378 ENSGALP00000030764 ENSGALP00000035746 ENSGALP00000039987 ENSGALP00000039993 ENSGALP00000039998 ENSGALP00000040010 ENSGALP00000040013 ENSGALP00000040017 ENSGALP00000040018 ENSGALP00000040082 ENSGALP00000040639 ENSGALP00000040664 ENSGALP00000040693 ENSGALP00000040944 ENSGALP00000041164 …	ENSTGUP00000002040 ENSTGUP00000002042 ENSTGUP00000002043 ENSTGUP00000002045 ENSTGUP00000002046 ENSTGUP00000002049 ENSTGUP00000002051 ENSTGUP00000002053 ENSTGUP00000002056 ENSTGUP00000002059 ENSTGUP00000002063 ENSTGUP00000003119 ENSTGUP00000003121 ENSTGUP00000003124 ENSTGUP00000003125 ENSTGUP00000003126 ENSTGUP00000003127 ENSTGUP00000003128 ENSTGUP00000003129 ENSTGUP00000003130 ENSTGUP00000004419 …	XP_006278981.1 XP_014449994.1 XP_014455147.1 XP_014458401.1	XP_006038308.1 XP_006038309.1 XP_006038310.1 XP_014382566.1 XP_014382567.1 XP_014383140.1 XP_014383289.1	ENSPSIP00000000211 ENSPSIP00000000217 ENSPSIP00000001554 ENSPSIP00000001565 ENSPSIP00000001605 ENSPSIP00000001615 ENSPSIP00000001621 ENSPSIP00000001627 ENSPSIP00000001913 ENSPSIP00000003138 ENSPSIP00000003143 ENSPSIP00000008162 ENSPSIP00000014297 ENSPSIP00000016653 ENSPSIP00000017296 ENSPSIP00000017301 ENSPSIP00000018318 XP_006110808.2 XP_006110812.1 XP_006131647.1 XP_014425614.1 XP_014425624.1 X…	XP_007052944.1 XP_007053270.1 XP_007053501.1 XP_007053614.1 XP_007054582.1 XP_007054583.1 XP_007064203.1 XP_007065247.1	Parpi0021452.p1 Parpi0021453.p1 Parpi0021454.p1 Parpi0021457.p1 Parpi0024193.p1 Parpi0024194.p1 Parpi0024399.p1 Parpi0024400.p1 Parpi0024401.p1 Parpi0024463.p1 Parpi0024464.p1 Parpi0026133.p1 Parpi0026708.p1 Parpi0027835.p1 Parpi0028057.p1 Parpi0029239.p1 Parpi0029683.p1 Parpi0031366.p1 Parpi0032703.p1 Parpi0032753.p1 Parpi0050001.p1 Parpi0050002.p1 Parpi0050003.p1 Parpi0050007.p1 Parpi0050008.p1…	XP_015265106.1 XP_015265107.1 XP_015265108.1 XP_015270495.1 XP_015270497.1 XP_015270498.1 XP_015272025.1 XP_015272026.1 XP_015275947.1 XP_015275958.1 XP_015275960.1 XP_015275961.1 XP_015275967.1 XP_015275976.1 XP_015275986.1 XP_015275998.1 XP_015276009.1 XP_015276022.1 XP_015276030.1 XP_015276040.1 XP_015276054.1 XP_015276061.1 XP_015276069.1 XP_015276084.1 XP_015276095.1 XP_015276103.1 XP_015276…	XP_003226377.1 XP_003226381.1 XP_003226382.1 XP_003226384.1 XP_008117333.1 XP_008117335.1 XP_008117336.1 ENSACAP00000007429 ENSACAP00000007440 ENSACAP00000007450 ENSACAP00000018935 ENSACAP00000019763 ENSACAP00000021631	XP_007428858.1 XP_007432482.1 XP_007441807.1 XP_007441808.1 XP_007443700.1 XP_007444988.1	XP_013923792.1 XP_013927538.1 XP_013927539.1 XP_013927540.1 XP_013927542.1 XP_013927543.1 XP_013927544.1 XP_013929042.1 XP_013929273.1							(Alligator_mississippiensis_XP_006278981.1:0.000002,(((((Alligator_mississippiensis_XP_014449994.1:0.018809,Alligator_sinensis_XP_006038310.1:0.036224)90:0.027808,(Chelonia_mydas_XP_007053270.1:0.122957,Taeniopygia_guttata_XP_012426309.1:0.035470)83:0.053711)59:0.032108,(Alligator_sinensis_XP_006038309.1:0.098234,Alligator_sinensis_XP_014383289.1:0.075236)94:0.031431)62:0.060596,(Alligator_sinens…	((((((((((((((Anolis_carolinensis_XP_003226377.1:0.135134,(Gekko_japonicus_XP_015280351.1:2.0E-6,((Paroedura_picta_Parpi0050023.p1:2.0E-6,Paroedura_picta_Parpi0050022.p1:0.08921)r28770,(Paroedura_picta_Parpi0050025.p1:0.204675,Paroedura_picta_Parpi0050024.p1:0.045785)100.0:0.199798)r28769)r28768)92.0:0.093085,Paroedura_picta_Parpi0050026.p1:0.049077)92.0:0.150655,((((Thamnophis_sirtalis_XP_013929…
AmnPhylome_0000004	group_BchorENS_000032	19	87	4	3	4	4	2	4	4	4	3	4	5	6	3	1	3	9	6	6	12	0	ENSP00000309493 ENSP00000331867 ENSP00000344411 ENSP00000364520	ENSCAFP00000001300 ENSCAFP00000028447 ENSCAFP00000029003	ENSMODP00000007404 ENSMODP00000007849 ENSMODP00000022215 ENSMODP00000026115	ENSGALP00000002498 XP_015152490.1 XP_426177.3	ENSTGUP00000002674 XP_002190374.1 XP_012425859.1	XP_006258988.1 XP_006262139.1 XP_006277857.1 XP_014457146.1	XP_006018901.1 XP_006025640.2 XP_006026226.1 XP_006031552.1	ENSPSIP00000004734 XP_006115160.1 XP_006123144.1 XP_006127185.1	XP_007056835.1 XP_007060388.1 XP_007067784.1	Parpi0019195.p1 Parpi0019694.p1 Parpi0009450.p1 Parpi0009621.p1	XP_015261739.1 XP_015264573.1 XP_015264610.1 XP_015268046.1 XP_015276089.1	XP_008118621.1 ENSACAP00000008510 ENSACAP00000011243 ENSACAP00000013686 ENSACAP00000017104 ENSACAP00000020188	XP_007436306.1 XP_007438729.1 XP_007440125.1	XP_013910967.1	ENSXETP00000059141 ENSXETP00000059901 ENSXETP00000061723	ENSLACP00000007115 ENSLACP00000008257 ENSLACP00000010207 ENSLACP00000010926 ENSLACP00000019055 ENSLACP00000021410 ENSLACP00000021415 ENSLACP00000021417 ENSLACP00000021777	ENSLOCP00000002934 ENSLOCP00000004765 ENSLOCP00000006253 ENSLOCP00000006270 ENSLOCP00000020760 ENSLOCP00000021171	ENSDARP00000016755 ENSDARP00000023804 ENSDARP00000069610 ENSDARP00000094989 ENSDARP00000127766 ENSDARP00000133763	ENSGACP00000008386 ENSGACP00000008601 ENSGACP00000008608 ENSGACP00000008616 ENSGACP00000008627 ENSGACP00000008632 ENSGACP00000008637 ENSGACP00000008644 ENSGACP00000008960 ENSGACP00000010049 ENSGACP00000016241 ENSGACP00000016248		(Alligator_mississippiensis_XP_006258988.1:0.007134,(((((((((((((((((((Alligator_mississippiensis_XP_006262139.1:0.014873,Alligator_sinensis_XP_006025640.2:0.012062)100:0.206338,(Chelonia_mydas_XP_007060388.1:0.084815,Pelodiscus_sinensis_ENSPSIP00000004734:0.105814)100:0.126239)87:0.034031,(Taeniopygia_guttata_ENSTGUP00000002674:0.207903,Gallus_gallus_XP_015152490.1:0.147393)100:0.295631)98:0.063…	((((((((((((((Gallus_gallus_XP_015152490.1:0.147393,Taeniopygia_guttata_ENSTGUP00000002674:0.207903)100.0:0.295631,(Alligator_sinensis_XP_006025640.2:0.012062,Alligator_mississippiensis_XP_006262139.1:0.014873)100.0:0.206338)r185,(Pelodiscus_sinensis_ENSPSIP00000004734:0.105814,Chelonia_mydas_XP_007060388.1:0.084815)100.0:0.126239)98.0:0.063983,((Paroedura_picta_Parpi0009450.p1:0.095847,Gekko_jap…
AmnPhylome_0000005	group_BchorENS_000061_1	19	55	2	2	2	4	4	5	5	2	3	2	2	4	2	3	2	2	2	4	3	0	ENSP00000367797 ENSP00000415243	ENSCAFP00000021877 ENSCAFP00000028655	ENSMODP00000026148 ENSMODP00000035037	ENSGALP00000015220 NP_001034407.1 NP_990505.1	ENSTGUP00000003040 ENSTGUP00000011290 XP_012425872.1 XP_012431125.1	XP_006265176.1 XP_006265177.1 XP_006265178.1 XP_006265179.1 XP_006267778.1	XP_006016260.1 XP_006016261.1 XP_006038100.1 XP_014378768.1 XP_014378771.1	ENSPSIP00000010350 ENSPSIP00000013908	XP_007055553.1 XP_007070235.1 XP_007070236.1	Parpi0008135.p1 Parpi0009587.p1	XP_015266417.1 XP_015267077.1	XP_008121953.1 ENSACAP00000015737 ENSACAP00000020291	XP_007422622.1 XP_007432714.1	XP_013912278.1 XP_013912279.1 XP_013915825.1	ENSXETP00000020221 ENSXETP00000034880	ENSLACP00000015312 ENSLACP00000016698	ENSLOCP00000006921 ENSLOCP00000008742	ENSDARP00000028344 ENSDARP00000056521 ENSDARP00000091440 ENSDARP00000094325	ENSGACP00000001583 ENSGACP00000017203 ENSGACP00000022417		(Alligator_mississippiensis_XP_006265177.1:0.000002,((((((((((((((Alligator_mississippiensis_XP_006267778.1:0.000002,Alligator_sinensis_XP_006038100.1:0.002213)100:0.030030,((Gallus_gallus_ENSGALP00000015220:0.000002,Gallus_gallus_NP_990505.1:0.002228)100:0.013685,(Taeniopygia_guttata_ENSTGUP00000011290:0.000002,Taeniopygia_guttata_XP_012431125.1:0.000002)100:0.017279)100:0.039061)94:0.002416,(Ch…	(((((((Homo_sapiens_ENSP00000415243:0.029963,Canis_familiaris_ENSCAFP00000021877:0.00744)100.0:0.025722,Monodelphis_domestica_ENSMODP00000035037:0.229224)100.0:0.045639,(((((Gallus_gallus_NP_990505.1:0.002228,Gallus_gallus_ENSGALP00000015220:2.0E-6)100.0:0.013685,(Taeniopygia_guttata_XP_012431125.1:2.0E-6,Taeniopygia_guttata_ENSTGUP00000011290:2.0E-6)100.0:0.017279)100.0:0.039061,(Alligator_sinen…
AmnPhylome_0000006	group_BchorENS_000061_2	19	37	2	2	3	3	1	1	1	2	1	2	3	1	2	0	2	2	2	3	3	1	ENSP00000343200 ENSP00000483333	ENSCAFP00000033743 ENSCAFP00000039994	ENSMODP00000004137 ENSMODP00000034694 ENSMODP00000038768	XP_015132896.1	ENSTGUP00000014645	XP_014449629.1	XP_006038413.1		XP_007055241.1	Parpi0027404.p1 Parpi0008399.p1	XP_015270080.1 XP_015273045.1 XP_015284382.1	ENSACAP00000018228	XP_007440350.1 XP_007445567.1		ENSXETP00000017059 ENSXETP00000062691	ENSLACP00000010040 ENSLACP00000016227	ENSLOCP00000015271 ENSLOCP00000017173	ENSDARP00000090876 ENSDARP00000092063 ENSDARP00000122471	ENSGACP00000006829 ENSGACP00000022313 ENSGACP00000023549	ENSPMAP00000001296	(Alligator_mississippiensis_XP_014449629.1:0.000000,((((((((((Alligator_sinensis_XP_006038413.1:0.023603,(Gekko_japonicus_XP_015273045.1:0.000002,Paroedura_picta_Parpi0008399.p1:0.011229)39:0.000002)59:0.005593,((Chelonia_mydas_XP_007055241.1:0.000002,Anolis_carolinensis_ENSACAP00000018228:0.037448)49:0.005586,(Gallus_gallus_XP_015132896.1:0.005614,Python_bivittatus_XP_007445567.1:0.023140)32:0.0…	((((((((Canis_familiaris_ENSCAFP00000033743:2.0E-6,Homo_sapiens_ENSP00000343200:2.0E-6)r263553,(Monodelphis_domestica_ENSMODP00000034694:2.0E-6,Monodelphis_domestica_ENSMODP00000004137:2.0E-6)r263554)r263552,((Gallus_gallus_XP_015147717.1:2.0E-6,Pelodiscus_sinensis_XP_014435883.1:0.0)r263556,(Python_bivittatus_XP_007440350.1:0.083352,((Gekko_japonicus_XP_015270080.1:2.0E-6,Gekko_japonicus_XP_0152…
AmnPhylome_0000007	group_BchorENS_000267_1	18	52	2	2	2	4	3	2	7	4	2	0	2	3	5	1	2	2	2	3	4	0	ENSP00000355060 ENSP00000431012	ENSCAFP00000020133 ENSCAFP00000023125	ENSMODP00000017746 ENSMODP00000031852	ENSGALP00000026323 XP_001235643.3 XP_004947350.2	ENSTGUP00000013311 ENSTGUP00000016905 XP_002194466.1	XP_014457414.1 XP_014465926.1	XP_006025589.1 XP_006025590.1 XP_006025591.1 XP_006025592.1 XP_006025593.1 XP_006025594.1 XP_006034801.1	ENSPSIP00000007982 ENSPSIP00000020464 XP_006137835.1	XP_007058807.1 XP_007069361.1		XP_015265928.1 XP_015268114.1	XP_008116989.1 ENSACAP00000018801	XP_007424285.1 XP_007424286.1 XP_007424287.1 XP_007425251.1 XP_007425252.1	XP_013914471.1	ENSXETP00000025378 ENSXETP00000032388	ENSLACP00000003508 ENSLACP00000018739	ENSLOCP00000003613 ENSLOCP00000021298	ENSDARP00000100913 ENSDARP00000101793 ENSDARP00000110965	ENSGACP00000005835 ENSGACP00000008941 ENSGACP00000008945 ENSGACP00000016740		(Alligator_mississippiensis_XP_014457414.1:0.001162,((((((((((((((((Alligator_mississippiensis_XP_014465926.1:0.005406,Alligator_sinensis_XP_006025589.1:0.003784)100:0.031437,(Chelonia_mydas_XP_007058807.1:0.014025,(Pelodiscus_sinensis_ENSPSIP00000020464:0.000001,Pelodiscus_sinensis_XP_006137835.1:0.000001)100:0.030264)100:0.019133)87:0.004358,((Gallus_gallus_ENSGALP00000026323:0.000001,Gallus_ga…	((((((((((Gallus_gallus_XP_001235643.3:1.0E-6,Gallus_gallus_ENSGALP00000026323:1.0E-6)100.0:0.013854,(Taeniopygia_guttata_XP_002194466.1:2.0E-6,Taeniopygia_guttata_ENSTGUP00000013311:0.02813)100.0:0.034363)100.0:0.020371,(Alligator_sinensis_XP_006025589.1:0.003784,Alligator_mississippiensis_XP_014465926.1:0.005406)100.0:0.031437)r825392,((Pelodiscus_sinensis_XP_006137835.1:1.0E-6,Pelodiscus_sinen…
AmnPhylome_0000008	group_BchorENS_000267_2	16	20	1	1	1	2	2	1	1	1	1	2	0	2	0	1	0	0	1	1	1	1	ENSP00000263674	ENSCAFP00000008390	ENSMODP00000009509	XP_015136481.1	ENSTGUP00000013876 XP_012425467.1	XP_014458975.1	XP_006028135.1	ENSPSIP00000015517	XP_007062368.1	Parpi0020501.p1 Parpi0023358.p1		XP_008115970.1 ENSACAP00000019837		XP_013921105.1			ENSLOCP00000007623	ENSDARP00000141403	ENSGACP00000010870	ENSPMAP00000010188	(Alligator_mississippiensis_XP_014458975.1:0.007793,Alligator_sinensis_XP_006028135.1:0.001685,(((((Anolis_carolinensis_XP_008115970.1:0.000001,Anolis_carolinensis_ENSACAP00000019837:0.027071)100:0.042764,(Paroedura_picta_Parpi0020501.p1:0.131166,Paroedura_picta_Parpi0023358.p1:0.166400)72:0.008981)83:0.018132,Thamnophis_sirtalis_XP_013921105.1:0.112539)94:0.035356,((((Canis_familiaris_ENSCAFP000…	(((((Homo_sapiens_ENSP00000263674:0.035122,Canis_familiaris_ENSCAFP00000008390:0.015245)100.0:0.173259,Monodelphis_domestica_ENSMODP00000009509:0.118932)100.0:0.176213,(((((Taeniopygia_guttata_XP_012425467.1:0.014391,Taeniopygia_guttata_ENSTGUP00000013876:0.00548)100.0:0.101238,Gallus_gallus_XP_015136481.1:0.070009)100.0:0.058063,(Alligator_sinensis_XP_006028135.1:0.001685,Alligator_mississippien…
AmnPhylome_0000009	group_BchorENS_000291_1	19	52	2	2	2	4	4	3	3	2	3	2	4	3	4	2	2	2	2	3	3	0	ENSP00000158166 ENSP00000312741	ENSCAFP00000012271 ENSCAFP00000028628	ENSMODP00000015049 ENSMODP00000025661	ENSGALP00000006378 XP_004946514.2 XP_015131082.1	ENSTGUP00000004335 ENSTGUP00000006106 XP_012424233.1 XP_012433417.1	XP_006263311.2 XP_006272900.2 XP_014450261.1	XP_006015328.2 XP_006029212.2 XP_014374024.1	ENSPSIP00000012035 ENSPSIP00000020144	XP_007054212.1 XP_007054213.1 XP_007058349.1	Parpi0014274.p1 Parpi0004958.p1	XP_015263462.1 XP_015273189.1 XP_015273190.1 XP_015273191.1	XP_008121669.1 ENSACAP00000001280 ENSACAP00000007055	XP_007421635.1 XP_007433327.1 XP_007433328.1 XP_007433329.1	XP_013908056.1 XP_013929173.1	ENSXETP00000045300 ENSXETP00000062320	ENSLACP00000020891 ENSLACP00000021084	ENSLOCP00000003233 ENSLOCP00000008410	ENSDARP00000099148 ENSDARP00000122850 ENSDARP00000129228	ENSGACP00000014886 ENSGACP00000023162 ENSGACP00000026725		(Alligator_mississippiensis_XP_006263311.2:0.000002,((((((((((Alligator_mississippiensis_XP_014450261.1:0.000002,Alligator_sinensis_XP_014374024.1:0.000002)99:0.013375,((Gallus_gallus_ENSGALP00000006378:0.000002,Gallus_gallus_XP_015131082.1:0.000002)95:0.003184,(Taeniopygia_guttata_ENSTGUP00000006106:0.000002,Taeniopygia_guttata_XP_012433417.1:0.000002)100:0.006759)95:0.006694)98:0.012031,(((Cani…	(((((((Homo_sapiens_ENSP00000312741:2.0E-6,Canis_familiaris_ENSCAFP00000012271:2.0E-6)100.0:0.034059,Monodelphis_domestica_ENSMODP00000015049:0.021514)98.0:0.013677,((((Alligator_sinensis_XP_014374024.1:2.0E-6,Alligator_mississippiensis_XP_014450261.1:2.0E-6)99.0:0.013375,((Gallus_gallus_XP_015131082.1:2.0E-6,Gallus_gallus_ENSGALP00000006378:2.0E-6)95.0:0.003184,(Taeniopygia_guttata_XP_012433417.…
AmnPhylome_0000010	group_BchorENS_000291_2	20	24	1	1	1	1	2	2	2	2	1	1	1	1	1	1	1	1	1	1	1	1	ENSP00000324856	ENSCAFP00000028888	ENSMODP00000040099	NP_001039298.1	ENSTGUP00000000924 XP_002195305.1	XP_014467035.1 XP_014467036.1	XP_006017504.1 XP_006017505.1	XP_006125031.1	XP_007072242.1	Parpi0024982.p1	XP_015263122.1	ENSACAP00000013770	XP_007439266.1	XP_013914497.1	ENSXETP00000059427	ENSLACP00000013003	ENSLOCP00000006110	ENSDARP00000133503	ENSGACP00000020071	ENSPMAP00000008234	(Alligator_mississippiensis_XP_014467035.1:0.000001,Alligator_sinensis_XP_006017504.1:0.002297,(((((Chelonia_mydas_XP_007072242.1:0.024573,Pelodiscus_sinensis_XP_006125031.1:0.020771)57:0.012471,Monodelphis_domestica_ENSMODP00000040099:0.098137)100:0.071522,(Taeniopygia_guttata_ENSTGUP00000000924:0.000002,Taeniopygia_guttata_XP_002195305.1:0.000002)99:0.139145)37:0.019202,(((Anolis_carolinensis_E…	((((((Monodelphis_domestica_ENSMODP00000040099:0.098137,(Chelonia_mydas_XP_007072242.1:0.024573,Pelodiscus_sinensis_XP_006125031.1:0.020771)r865951)100.0:0.071522,((Homo_sapiens_ENSP00000324856:0.05401,Canis_familiaris_ENSCAFP00000028888:0.122102)100.0:0.051672,((((Taeniopygia_guttata_XP_002195305.1:2.0E-6,Taeniopygia_guttata_ENSTGUP00000000924:2.0E-6)99.0:0.139145,Gallus_gallus_NP_001039298.1:0.…
AmnPhylome_0000011	group_BchorENS_000593_1	19	90	4	4	4	8	5	4	5	4	4	5	4	5	5	3	3	5	4	7	7	0	ENSP00000361672 ENSP00000363377 ENSP00000368880 ENSP00000385824	ENSCAFP00000005627 ENSCAFP00000008944 ENSCAFP00000024882 ENSCAFP00000042901	ENSMODP00000006141 ENSMODP00000012958 ENSMODP00000021633 ENSMODP00000022440	ENSGALP00000024641 ENSGALP00000027470 ENSGALP00000041822 NP_989659.1 XP_001234496.4 XP_015134143.1	ENSTGUP00000007495 ENSTGUP00000012368 ENSTGUP00000012497 XP_002192850.2 XP_012428660.1	XP_006259516.1 XP_006259940.2 XP_014453669.1 XP_014461328.1	XP_006014916.1 XP_006024489.1 XP_014375798.1 XP_014376373.1 XP_014378344.1	ENSPSIP00000001176 ENSPSIP00000002021 ENSPSIP00000008499 XP_006123241.1	XP_007056248.1 XP_007057509.1 XP_007066168.1 XP_007068131.1	Parpi0020291.p1 Parpi0002044.p1 Parpi0009318.p1 Parpi0009764.p1 Parpi0009766.p1	XP_015260889.1 XP_015264505.1 XP_015266495.1 XP_015267184.1	XP_003215683.1 XP_008119717.1 ENSACAP00000000234 ENSACAP00000014973 ENSACAP00000016353	XP_007421279.1 XP_007426108.1 XP_007428654.1 XP_007430987.1 XP_007440986.1	XP_013917284.1 XP_013921171.1 XP_013930812.1	ENSXETP00000028352 ENSXETP00000032495 ENSXETP00000045155	ENSLACP00000010904 ENSLACP00000011598 ENSLACP00000016982 ENSLACP00000017373 ENSLACP00000018607	ENSLOCP00000003567 ENSLOCP00000010718 ENSLOCP00000018366 ENSLOCP00000020509	ENSDARP00000036177 ENSDARP00000062981 ENSDARP00000072649 ENSDARP00000082331 ENSDARP00000107114 ENSDARP00000134884 ENSDARP00000139577	ENSGACP00000010363 ENSGACP00000011766 ENSGACP00000015397 ENSGACP00000015764 ENSGACP00000018424 ENSGACP00000022490 ENSGACP00000027003		(Alligator_mississippiensis_XP_006259516.1:0.000002,((((((((((((((Alligator_mississippiensis_XP_006259940.2:0.002458,Alligator_sinensis_XP_014376373.1:0.071434)99:0.030371,((Gallus_gallus_ENSGALP00000027470:0.000002,Gallus_gallus_NP_989659.1:0.000002)100:0.005908,Taeniopygia_guttata_ENSTGUP00000012368:0.008761)100:0.015174)72:0.001512,(Chelonia_mydas_XP_007068131.1:0.115308,Pelodiscus_sinensis_EN…	(((((((((((Gallus_gallus_NP_989659.1:2.0E-6,Gallus_gallus_ENSGALP00000027470:2.0E-6)100.0:0.005908,Taeniopygia_guttata_ENSTGUP00000012368:0.008761)100.0:0.015174,(Alligator_sinensis_XP_014376373.1:0.071434,Alligator_mississippiensis_XP_006259940.2:0.002458)99.0:0.030371)r1453940,(Pelodiscus_sinensis_ENSPSIP00000001176:0.017329,Chelonia_mydas_XP_007068131.1:0.115308)97.0:0.138517)r1453939,(((Thamn…
AmnPhylome_0000012	group_BchorENS_000593_2	20	34	1	1	1	3	3	2	3	2	2	2	1	1	1	1	1	2	3	2	1	1	ENSP00000342307	ENSCAFP00000023001	ENSMODP00000022880	NP_001012973.1 XP_015139118.1	ENSTGUP00000013547 ENSTGUP00000014223 XP_002191165.2	XP_014461888.1 XP_006278756.2	XP_006035179.1 XP_006035180.1 XP_006017660.1	ENSPSIP00000018500 XP_006122699.1	XP_007055690.1 XP_007072296.1	Parpi0021484.p1 Parpi0016347.p1	XP_015282024.1	ENSACAP00000015074	XP_007442652.1	XP_013911335.1	ENSXETP00000002814	ENSLACP00000009026 ENSLACP00000012288	ENSLOCP00000004139 ENSLOCP00000020448 ENSLOCP00000007180	ENSDARP00000009248 ENSDARP00000119225	ENSGACP00000026330	ENSPMAP00000002884	(Alligator_mississippiensis_XP_014461888.1:0.011184,Alligator_sinensis_XP_006035179.1:0.000002,(((Chelonia_mydas_XP_007055690.1:0.034333,Pelodiscus_sinensis_ENSPSIP00000018500:0.057415)100:0.073547,((Anolis_carolinensis_ENSACAP00000015074:0.304577,(Python_bivittatus_XP_007442652.1:0.071249,Thamnophis_sirtalis_XP_013911335.1:0.257021)98:0.368509)72:0.018353,(Gekko_japonicus_XP_015282024.1:0.116696…	(((((((((Homo_sapiens_ENSP00000342307:0.085567,Canis_familiaris_ENSCAFP00000023001:0.064143)99.0:0.125936,Monodelphis_domestica_ENSMODP00000022880:0.031334)r1522542,((((((Taeniopygia_guttata_ENSTGUP00000014223:0.009641,Taeniopygia_guttata_ENSTGUP00000013547:2.0E-6)97.0:0.01121,Taeniopygia_guttata_XP_002191165.2:2.0E-6)100.0:0.100226,Gallus_gallus_XP_015148145.1:0.117008)99.0:0.071969,(Alligator_s…
AmnPhylome_0000013	group_BchorENS_001004_1	18	46	2	2	2	1	0	3	3	4	3	3	4	2	3	3	3	3	2	2	1	0	ENSP00000298681 ENSP00000357612	ENSCAFP00000025629 ENSCAFP00000031889	ENSMODP00000008460 ENSMODP00000021591			XP_006264396.1 XP_014451261.1 XP_014451262.1	XP_006031021.1 XP_014382919.1 XP_014383118.1	ENSPSIP00000000267 ENSPSIP00000014782	XP_007059627.1 XP_007067557.1 XP_007072816.1	Parpi0018257.p1 Parpi0018645.p1 Parpi0023313.p1	XP_015265879.1 XP_015267211.1 XP_015273015.1 XP_015284146.1	ENSACAP00000007685 ENSACAP00000010210	XP_007429163.1 XP_007439631.1 XP_007445170.1	XP_013912232.1 XP_013917602.1 XP_013926735.1	ENSXETP00000003636 ENSXETP00000010103 ENSXETP00000043086	ENSLACP00000006757 ENSLACP00000010091 ENSLACP00000014748	ENSLOCP00000010565 ENSLOCP00000017546	ENSDARP00000062256 ENSDARP00000133420	ENSGACP00000022286		(Alligator_mississippiensis_XP_006264396.1:0.000002,Alligator_sinensis_XP_006031021.1:0.005230,((((((((((((Alligator_sinensis_XP_014382919.1:0.000002,Alligator_sinensis_XP_014383118.1:0.223478)100:0.060568,(Chelonia_mydas_XP_007067557.1:0.190213,((Canis_familiaris_ENSCAFP00000031889:0.092941,Homo_sapiens_ENSP00000298681:0.112252)100:0.116298,Monodelphis_domestica_ENSMODP00000008460:0.005696)100:0…	(((((((((Alligator_sinensis_XP_014383118.1:0.223478,Alligator_sinensis_XP_014382919.1:2.0E-6)100.0:0.060568,(((Homo_sapiens_ENSP00000298681:0.112252,Canis_familiaris_ENSCAFP00000031889:0.092941)100.0:0.116298,Monodelphis_domestica_ENSMODP00000008460:0.005696)100.0:0.374836,Chelonia_mydas_XP_007067557.1:0.190213)96.0:0.056395)96.0:0.056935,(((Thamnophis_sirtalis_XP_013912232.1:0.034302,Python_bivi…
AmnPhylome_0000014	group_BchorENS_001004_2	18	19	1	1	1	1	1	1	1	2	1	1	1	0	1	1	1	1	1	0	1	1	ENSP00000269740	ENSCAFP00000037303	ENSMODP00000006003	ENSGALP00000032253	ENSTGUP00000000843	XP_006272169.1	XP_006017488.1	XP_006125012.1	XP_007072127.1	Parpi0015170.p1	XP_015260984.1		XP_007444537.1	XP_013916720.1	ENSXETP00000008023	ENSLACP00000002470	ENSLOCP00000000394		ENSGACP00000004301	ENSPMAP00000005331	(Alligator_mississippiensis_XP_006272169.1:0.000002,Alligator_sinensis_XP_006017488.1:0.004118,(((Chelonia_mydas_XP_007072127.1:0.025218,Pelodiscus_sinensis_XP_006125012.1:0.043662)94:0.033482,(((((Canis_familiaris_ENSCAFP00000037303:0.031095,Homo_sapiens_ENSP00000269740:0.064694)87:0.040882,Petromyzon_marinus_ENSPMAP00000005331:1.206029)54:0.095768,Monodelphis_domestica_ENSMODP00000006003:0.0388…	(((((((Canis_familiaris_ENSCAFP00000037303:0.031095,Homo_sapiens_ENSP00000269740:0.064694)r2546010,Monodelphis_domestica_ENSMODP00000006003:0.038867)r2546009,((((Taeniopygia_guttata_ENSTGUP00000000843:0.186345,Gallus_gallus_ENSGALP00000032253:0.05152)100.0:0.112319,(Alligator_sinensis_XP_006017488.1:0.004118,Alligator_mississippiensis_XP_006272169.1:2.0E-6)98.0:0.028345)r2546013,(Pelodiscus_sinen…
AmnPhylome_0000015	group_BchorENS_001051_1	15	30	1	1	0	3	2	0	1	2	1	1	0	4	1	0	6	1	1	3	2	0	ENSP00000357556	ENSCAFP00000019799		XP_004942219.1 XP_015144311.1	ENSTGUP00000009364 ENSTGUP00000009365		XP_014379269.1	ENSPSIP00000004010 ENSPSIP00000004025	XP_007053133.1	Parpi0003974.p1		XP_008114986.1 XP_008114987.1 ENSACAP00000019242	XP_007424441.1		ENSXETP00000019491 ENSXETP00000056262 ENSXETP00000056265 ENSXETP00000058808 ENSXETP00000060875 ENSXETP00000061405	ENSLACP00000011418	ENSLOCP00000008804	ENSDARP00000130826 ENSDARP00000131684 ENSDARP00000140685	ENSGACP00000003759 ENSGACP00000003761		(Alligator_sinensis_XP_014379269.1:0.652596,((((((((Anolis_carolinensis_XP_008114986.1:0.000002,Anolis_carolinensis_ENSACAP00000019242:0.000002)100:0.057433,Anolis_carolinensis_XP_008114987.1:0.000002)100:0.412860,(Python_bivittatus_XP_007424441.1:0.178830,Paroedura_picta_Parpi0003974.p1:0.178137)68:0.059734)50:0.063258,(Chelonia_mydas_XP_007053133.1:0.062463,((Canis_familiaris_ENSCAFP00000019799…	((((((Taeniopygia_guttata_ENSTGUP00000009364:0.208319,Gallus_gallus_XP_004942219.1:0.338134)r2442397,Alligator_sinensis_XP_014379269.1:0.652596)r2442396,(Xenopus_tropicalis_ENSXETP00000061405:0.460802,Xenopus_tropicalis_ENSXETP00000058808:0.09671)98.0:0.392459)100.0:1.05781,(((Homo_sapiens_ENSP00000357556:0.518162,Canis_familiaris_ENSCAFP00000019799:0.253305)100.0:1.06532,(((Taeniopygia_guttata_E…
AmnPhylome_0000016	group_BchorENS_001051_2	20	42	2	2	2	2	4	2	2	2	2	1	2	2	2	2	2	2	2	3	3	1	ENSP00000263610 ENSP00000359474	ENSCAFP00000029463 ENSCAFP00000029951	ENSMODP00000015106 ENSMODP00000015700	XP_015135250.1	ENSTGUP00000005284 ENSTGUP00000006365 XP_002191132.1 XP_002195646.2	XP_006275141.1 XP_014459224.1	XP_014374564.1 XP_014378289.1	ENSPSIP00000002494 ENSPSIP00000007174	XP_007061175.1 XP_007068822.1	Parpi0025914.p1	XP_015263022.1 XP_015275673.1	XP_008123634.1	XP_007425261.1 XP_007430099.1	XP_013909714.1 XP_013929822.1	ENSXETP00000013720 ENSXETP00000051744	ENSLACP00000007665 ENSLACP00000015889	ENSLOCP00000005994 ENSLOCP00000006769	ENSDARP00000016114 ENSDARP00000051473 ENSDARP00000137279	ENSGACP00000000204 ENSGACP00000005730 ENSGACP00000023974	ENSPMAP00000006319	(Alligator_mississippiensis_XP_006275141.1:0.000002,(((((((((((Alligator_mississippiensis_XP_014459224.1:0.000002,(Alligator_sinensis_XP_014378289.1:0.148465,Paroedura_picta_Parpi0025914.p1:0.201003)32:0.000003)62:0.086695,((Chelonia_mydas_XP_007061175.1:0.051108,Pelodiscus_sinensis_ENSPSIP00000007174:0.049296)94:0.002917,Gekko_japonicus_XP_015263022.1:0.175532)70:0.014887)31:0.000002,((((Anolis_…	(((((((((Canis_familiaris_ENSCAFP00000029951:0.004321,Homo_sapiens_ENSP00000359474:0.004322)r2517971,Monodelphis_domestica_ENSMODP00000015106:0.024187)r2517970,(((((Taeniopygia_guttata_XP_002191132.1:2.0E-6,Taeniopygia_guttata_ENSTGUP00000006365:2.0E-6)100.0:0.034074,Gallus_gallus_XP_015146151.1:0.029383)97.0:0.031584,(Alligator_mississippiensis_XP_006275141.1:2.0E-6,Alligator_sinensis_XP_0143745…
AmnPhylome_0000017	group_BchorENS_001103_1	19	26	2	1	1	2	3	2	2	0	1	1	1	2	1	1	1	1	1	1	1	1	ENSP00000383089 ENSP00000484403	ENSCAFP00000008915	ENSMODP00000013026	XP_004938790.1	ENSTGUP00000012387 ENSTGUP00000018249 XP_002195057.2	XP_006259938.1 XP_014460298.1	XP_006025846.1 XP_006025847.1		XP_007068117.1	Parpi0020294.p1	XP_015266501.1	ENSACAP00000016436 ENSACAP00000019505	XP_007421266.1	XP_013908263.1	ENSXETP00000044740	ENSLACP00000009025	ENSLOCP00000010682	ENSDARP00000074004	ENSGACP00000027236	ENSPMAP00000007388	(Alligator_mississippiensis_XP_006259938.1:0.005412,Alligator_sinensis_XP_006025846.1:0.001956,((Chelonia_mydas_XP_007068117.1:0.066637,((((Canis_familiaris_ENSCAFP00000008915:0.153552,(Homo_sapiens_ENSP00000383089:0.016514,Homo_sapiens_ENSP00000484403:0.137155)100:0.210393)98:0.163370,Monodelphis_domestica_ENSMODP00000013026:0.538179)91:0.187831,((((Danio_rerio_ENSDARP00000074004:0.084023,Gaster…	((((((((Homo_sapiens_ENSP00000484403:0.137155,Homo_sapiens_ENSP00000383089:0.016514)100.0:0.210393,Canis_familiaris_ENSCAFP00000008915:0.153552)98.0:0.16337,Monodelphis_domestica_ENSMODP00000013026:0.538179)91.0:0.187831,((((((Taeniopygia_guttata_ENSTGUP00000018249:0.051449,Taeniopygia_guttata_ENSTGUP00000012387:2.0E-6)r2746917,Taeniopygia_guttata_XP_002195057.2:2.0E-6)100.0:0.10814,Gallus_gallus…
AmnPhylome_0000018	group_BchorENS_001103_2	19	22	1	1	1	1	2	1	1	1	1	1	1	1	1	1	1	1	1	2	2	0	ENSP00000361021	ENSCAFP00000023027	ENSMODP00000039676	ENSGALP00000005747	ENSTGUP00000005142 XP_002186954.3	XP_014463305.1	XP_014377911.1	ENSPSIP00000009753	XP_007071643.1	Parpi0003397.p1	XP_015279460.1	ENSACAP00000014851	XP_007433696.1	XP_013929888.1	ENSXETP00000020363	ENSLACP00000006424	ENSLOCP00000007423	ENSDARP00000073594 ENSDARP00000106446	ENSGACP00000012236 ENSGACP00000013203		(Alligator_mississippiensis_XP_014463305.1:0.000002,Alligator_sinensis_XP_014377911.1:0.000002,((Chelonia_mydas_XP_007071643.1:0.003087,Pelodiscus_sinensis_ENSPSIP00000009753:0.003082)98:0.009276,(((((Anolis_carolinensis_ENSACAP00000014851:0.012333,Python_bivittatus_XP_007433696.1:0.000002)23:0.000002,Thamnophis_sirtalis_XP_013929888.1:0.018521)48:0.000002,(Gekko_japonicus_XP_015279460.1:0.004187…	((((Gasterosteus_aculeatus_ENSGACP00000012236:0.080842,Danio_rerio_ENSDARP00000106446:0.070427)91.0:0.048815,(Danio_rerio_ENSDARP00000073594:0.085639,Gasterosteus_aculeatus_ENSGACP00000013203:0.261146)r2747059)r2747058,Lepisosteus_oculatus_ENSLOCP00000007423:0.00411)100.0:0.028081,(((((Homo_sapiens_ENSP00000361021:2.0E-6,Canis_familiaris_ENSCAFP00000023027:2.0E-6)100.0:0.029836,Monodelphis_domest…
AmnPhylome_0000019	group_BchorENS_001114_1	16	155	13	10	1	2	4	3	1	10	3	0	0	9	2	0	45	1	0	27	20	4	ENSP00000244537 ENSP00000347168 ENSP00000366956 ENSP00000366974 ENSP00000367034 ENSP00000443017 ENSP00000462355 ENSP00000462667 ENSP00000479106 ENSP00000479461 ENSP00000480960 ENSP00000481486 ENSP00000484789	ENSCAFP00000019126 ENSCAFP00000033017 ENSCAFP00000033563 ENSCAFP00000034229 ENSCAFP00000036225 ENSCAFP00000037324 ENSCAFP00000038752 ENSCAFP00000040694 ENSCAFP00000042617 ENSCAFP00000043106	ENSMODP00000004700	NP_001268414.1	ENSTGUP00000009591 ENSTGUP00000009603 ENSTGUP00000009611 ENSTGUP00000014754	XP_006265400.1 XP_006268909.2 XP_014460647.1	XP_006022058.1	ENSPSIP00000000496 ENSPSIP00000000546 ENSPSIP00000000576 ENSPSIP00000000809 ENSPSIP00000001491 ENSPSIP00000001503 ENSPSIP00000001542 ENSPSIP00000001587 ENSPSIP00000001601	XP_007065916.1 XP_007066611.1 XP_007067331.1			XP_003227276.2 ENSACAP00000004275 ENSACAP00000004566 ENSACAP00000015041 ENSACAP00000015204 ENSACAP00000015206 ENSACAP00000017912 ENSACAP00000019009 ENSACAP00000019109	XP_007427781.1 XP_007429398.1		ENSXETP00000013808 ENSXETP00000044316 ENSXETP00000053643 ENSXETP00000054182 ENSXETP00000054185 ENSXETP00000054589 ENSXETP00000054958 ENSXETP00000055001 ENSXETP00000055237 ENSXETP00000056117 ENSXETP00000056587 ENSXETP00000056849 ENSXETP00000056865 ENSXETP00000056866 ENSXETP00000056870 ENSXETP00000056873 ENSXETP00000056877 ENSXETP00000056881 ENSXETP00000056888 ENSXETP00000056892 ENSXETP00000056935 …	ENSLACP00000004892		ENSDARP00000077832 ENSDARP00000082327 ENSDARP00000101311 ENSDARP00000101467 ENSDARP00000101862 ENSDARP00000104379 ENSDARP00000106245 ENSDARP00000106496 ENSDARP00000106634 ENSDARP00000107028 ENSDARP00000107148 ENSDARP00000107547 ENSDARP00000107585 ENSDARP00000107946 ENSDARP00000109044 ENSDARP00000109071 ENSDARP00000109257 ENSDARP00000109299 ENSDARP00000110935 ENSDARP00000111175 ENSDARP00000111526 …	ENSGACP00000000349 ENSGACP00000000567 ENSGACP00000001626 ENSGACP00000001644 ENSGACP00000001659 ENSGACP00000002671 ENSGACP00000002703 ENSGACP00000002721 ENSGACP00000003371 ENSGACP00000003380 ENSGACP00000003537 ENSGACP00000003542 ENSGACP00000003570 ENSGACP00000003576 ENSGACP00000003714 ENSGACP00000003730 ENSGACP00000018374 ENSGACP00000018382 ENSGACP00000018399 ENSGACP00000019637	ENSPMAP00000002361 ENSPMAP00000002379 ENSPMAP00000002380 ENSPMAP00000002382	(Alligator_mississippiensis_XP_006265400.1:0.031176,((((((Alligator_mississippiensis_XP_006268909.2:0.146889,Canis_familiaris_ENSCAFP00000033017:0.000002)96:0.058386,((((((((((((((((((((((((((((((((((((((((((((((((((((((((((((((((((((((((((((((((((((((((((((((((((((((((((((((((((((((((((((((((((((Anolis_carolinensis_XP_003227276.2:0.000000,Homo_sapiens_ENSP00000244537:0.000000):0.000000,Xenopus_t…	((((Petromyzon_marinus_ENSPMAP00000002382:0.0,Petromyzon_marinus_ENSPMAP00000002361:0.0)r2583949,Petromyzon_marinus_ENSPMAP00000002380:0.0)r2583948,Petromyzon_marinus_ENSPMAP00000002379:2.0E-6)100.0:0.062151,((((((((((((((Canis_familiaris_ENSCAFP00000036225:0.021627,(((Homo_sapiens_ENSP00000244537:0.0,Homo_sapiens_ENSP00000480960:0.0)r2583967,Homo_sapiens_ENSP00000347168:0.0)r2583966,Homo_sapiens…
AmnPhylome_0000020	group_BchorENS_001114_2	6	11	2	2	0	0	1	0	0	2	0	0	0	0	0	0	3	0	1	0	0	0	ENSP00000477870 ENSP00000479794	ENSCAFP00000036545 ENSCAFP00000037435			ENSTGUP00000009605			ENSPSIP00000000578 ENSPSIP00000001575							ENSXETP00000055544 ENSXETP00000056585 ENSXETP00000061494		ENSLOCP00000021845				(Canis_familiaris_ENSCAFP00000036545:0.000000,((((((Canis_familiaris_ENSCAFP00000037435:0.000001,((Lepisosteus_oculatus_ENSLOCP00000021845:0.061020,Pelodiscus_sinensis_ENSPSIP00000000578:0.037738)77:0.016578,Homo_sapiens_ENSP00000477870:0.170147)77:0.000002):0.000001,Xenopus_tropicalis_ENSXETP00000055544:0.000000):0.000000,Xenopus_tropicalis_ENSXETP00000056585:0.000000):0.000000,Homo_sapiens_ENSP…	(((((((Canis_familiaris_ENSCAFP00000036545:0.0,Canis_familiaris_ENSCAFP00000037435:1.0E-6)r2785449,Homo_sapiens_ENSP00000479794:0.0)r2785448,(Taeniopygia_guttata_ENSTGUP00000009605:0.0,Pelodiscus_sinensis_ENSPSIP00000001575:0.0)r2785452)r2785446,((Xenopus_tropicalis_ENSXETP00000061494:0.0,Xenopus_tropicalis_ENSXETP00000056585:0.0)r2785461,Xenopus_tropicalis_ENSXETP00000055544:0.0)r2785460)77.0:2.…
AmnPhylome_0000021	group_BchorENS_001282_1	19	85	2	2	2	5	6	11	9	6	4	3	9	5	4	1	3	3	3	3	4	0	ENSP00000290921 ENSP00000311825	ENSCAFP00000018820 ENSCAFP00000024542	ENSMODP00000005398 ENSMODP00000012851	ENSGALP00000012349 ENSGALP00000015832 ENSGALP00000025299 NP_001025795.1 XP_015144539.1	ENSTGUP00000000029 ENSTGUP00000010999 ENSTGUP00000011819 ENSTGUP00000015559 XP_012429092.1 XP_012430176.1	XP_006267149.1 XP_006276445.1 XP_006276446.1 XP_006276448.1 XP_006276449.1 XP_006276450.1 XP_006278289.1 XP_014456018.1 XP_014463179.1 XP_014466867.1 XP_014466868.1	XP_006026641.1 XP_006026642.1 XP_006026643.1 XP_006033410.1 XP_006033411.1 XP_006033412.1 XP_006033413.1 XP_006033414.1 XP_006035667.1	ENSPSIP00000010553 ENSPSIP00000010610 ENSPSIP00000011189 XP_006111702.1 XP_006136177.1	XP_007053112.1 XP_007063762.1 XP_007063763.1 XP_007065038.1	Parpi0016655.p1 Parpi0022731.p1 Parpi0004026.p1	XP_015262891.1 XP_015265568.1 XP_015265569.1 XP_015265570.1 XP_015265571.1 XP_015277684.1 XP_015277685.1 XP_015277686.1 XP_015277687.1	XP_008104957.1 XP_008118399.1 ENSACAP00000006908 ENSACAP00000010097 ENSACAP00000014341	XP_007420401.1 XP_007422934.1 XP_007431081.1 XP_007436301.1	XP_013917431.1	ENSXETP00000014671 ENSXETP00000045496 ENSXETP00000050992	ENSLACP00000013477 ENSLACP00000015411 ENSLACP00000019975	ENSLOCP00000009690 ENSLOCP00000011701 ENSLOCP00000013457	ENSDARP00000107990 ENSDARP00000130473 ENSDARP00000134141	ENSGACP00000003405 ENSGACP00000012735 ENSGACP00000021706 ENSGACP00000023954		(Alligator_mississippiensis_XP_006267149.1:0.000002,((((((((((((((((Alligator_mississippiensis_XP_006276445.1:0.000002,Alligator_sinensis_XP_006033410.1:0.000002)48:0.000003,(Gallus_gallus_ENSGALP00000025299:0.003209,(Taeniopygia_guttata_ENSTGUP00000010999:0.000002,Taeniopygia_guttata_XP_012429092.1:0.000002)43:0.000002)57:0.003212)54:0.003207,Chelonia_mydas_XP_007063762.1:0.003222)12:0.000002,Pe…	((((((((Canis_familiaris_ENSCAFP00000018820:0.052422,Homo_sapiens_ENSP00000311825:2.0E-6)r2927122,Monodelphis_domestica_ENSMODP00000012851:0.027294)r2927121,((((((Taeniopygia_guttata_XP_012430176.1:0.0,Taeniopygia_guttata_ENSTGUP00000011819:0.0)r2927131,Gallus_gallus_XP_015144539.1:2.0E-6)r2927130,(Taeniopygia_guttata_ENSTGUP00000015559:0.080398,Gallus_gallus_ENSGALP00000015832:0.006808)r2927132)…
AmnPhylome_0000022	group_BchorENS_001282_2	17	21	1	3	1	2	0	2	1	0	1	1	1	1	1	0	1	1	1	1	1	1	ENSP00000358417	ENSCAFP00000030523 ENSCAFP00000035028 ENSCAFP00000039243	ENSMODP00000006699	ENSGALP00000004720		XP_006276789.1 XP_014460692.1	XP_006032012.1		XP_007061316.1	Parpi0015195.p1	XP_015278057.1	ENSACAP00000009805	XP_007428952.1		ENSXETP00000018674	ENSLACP00000015657	ENSLOCP00000009685	ENSDARP00000020860	ENSGACP00000006805	ENSPMAP00000006116	(Alligator_mississippiensis_XP_006276789.1:0.008246,Alligator_sinensis_XP_006032012.1:0.004098,(((Chelonia_mydas_XP_007061316.1:0.128897,(((((Canis_familiaris_ENSCAFP00000030523:0.000002,Canis_familiaris_ENSCAFP00000039243:0.000002)58:0.000003,Canis_familiaris_ENSCAFP00000035028:0.386451)100:0.049226,Homo_sapiens_ENSP00000358417:0.007605)91:0.024396,Monodelphis_domestica_ENSMODP00000006699:0.0577…	(((((((((Canis_familiaris_ENSCAFP00000039243:2.0E-6,Canis_familiaris_ENSCAFP00000030523:2.0E-6)r3063314,Canis_familiaris_ENSCAFP00000035028:0.386451)100.0:0.049226,Homo_sapiens_ENSP00000358417:0.007605)91.0:0.024396,Monodelphis_domestica_ENSMODP00000006699:0.0577)100.0:0.127254,(((Gallus_gallus_XP_422226.3:0.12508,(Alligator_sinensis_XP_006032012.1:0.004098,Alligator_mississippiensis_XP_006276789…
AmnPhylome_0000023	group_BchorENS_001382_1	19	39	2	2	1	4	2	2	2	1	1	2	2	5	2	1	1	0	2	3	3	1	ENSP00000295589 ENSP00000335544	ENSCAFP00000009585 ENSCAFP00000036103	ENSMODP00000035626	ENSGALP00000043083 NP_001074970.1 XP_015136398.1	ENSTGUP00000009523 ENSTGUP00000016699	XP_006260498.1 XP_014466102.1	XP_006027561.1 XP_014382074.1	ENSPSIP00000018966	XP_007058156.1	Parpi0015063.p1 Parpi0020414.p1	XP_015261044.1 XP_015280499.1	XP_003226175.1 XP_008123541.1 ENSACAP00000018076 ENSACAP00000018271	XP_007426920.1 XP_007443214.1	XP_013914387.1	ENSXETP00000002011		ENSLOCP00000010802 ENSLOCP00000011873	ENSDARP00000068362 ENSDARP00000098818 ENSDARP00000102366	ENSGACP00000004702 ENSGACP00000018667 ENSGACP00000025503	ENSPMAP00000005202	(Alligator_mississippiensis_XP_006260498.1:0.003152,(((((((((((((Alligator_mississippiensis_XP_014466102.1:0.017482,Alligator_sinensis_XP_014382074.1:0.016211)100:0.154292,((Gallus_gallus_ENSGALP00000043083:0.000002,Gallus_gallus_XP_015136398.1:0.000002)96:0.015828,Taeniopygia_guttata_ENSTGUP00000016699:0.042618)83:0.035398)87:0.063835,(Canis_familiaris_ENSCAFP00000009585:0.311202,Homo_sapiens_EN…	((((((Homo_sapiens_ENSP00000335544:2.0E-6,Canis_familiaris_ENSCAFP00000009585:0.311202)100.0:0.333743,(((Taeniopygia_guttata_ENSTGUP00000016699:0.042618,(Gallus_gallus_XP_015136398.1:2.0E-6,Gallus_gallus_ENSGALP00000043083:2.0E-6)r3013056)r3013055,(Alligator_sinensis_XP_014382074.1:0.016211,Alligator_mississippiensis_XP_014466102.1:0.017482)100.0:0.154292)r3013054,(((Thamnophis_sirtalis_XP_013914…
AmnPhylome_0000024	group_BchorENS_001382_2	17	22	0	0	1	2	2	1	1	1	1	1	1	1	1	1	0	2	1	2	1	2			ENSMODP00000000130	ENSGALP00000040167	ENSTGUP00000008381 XP_012433314.1	XP_006276808.2	XP_006034507.1	ENSPSIP00000007379	XP_007065409.1	Parpi0019736.p1	XP_015274435.1	XP_008116930.1	XP_007444054.1	XP_013927279.1		ENSLACP00000013533 ENSLACP00000014281	ENSLOCP00000021858	ENSDARP00000054789 ENSDARP00000069131	ENSGACP00000021796	ENSPMAP00000009969 ENSPMAP00000010615	(Alligator_mississippiensis_XP_006276808.2:0.000002,Alligator_sinensis_XP_006034507.1:0.000002,((((Anolis_carolinensis_XP_008116930.1:0.000002,(Petromyzon_marinus_ENSPMAP00000009969:1.862426,Petromyzon_marinus_ENSPMAP00000010615:1.476934)97:1.927827)56:0.069147,(Python_bivittatus_XP_007444054.1:0.022381,Thamnophis_sirtalis_XP_013927279.1:0.160240)96:0.066434)54:0.009332,(Gekko_japonicus_XP_015274…	(((Lepisosteus_oculatus_ENSLOCP00000021858:0.039119,Latimeria_chalumnae_ENSLACP00000013533:0.050784)100.0:0.209663,Petromyzon_marinus_ENSPMAP00000010615:1.47693)r3013278,((((Monodelphis_domestica_ENSMODP00000000130:0.505669,(((((Taeniopygia_guttata_XP_012433314.1:2.0E-6,Taeniopygia_guttata_ENSTGUP00000008381:2.0E-6)r3013290,Gallus_gallus_XP_015149838.1:0.005054)r3013289,(Alligator_mississippiensi…
AmnPhylome_0000025	group_BchorENS_001390_1	19	62	2	2	2	4	3	10	8	2	3	2	5	4	3	2	2	2	2	2	2	0	ENSP00000356355 ENSP00000362702	ENSCAFP00000016679 ENSCAFP00000029997	ENSMODP00000016000 ENSMODP00000024643	ENSGALP00000039459 NP_001012549.1 NP_001026435.1	ENSTGUP00000004503 ENSTGUP00000007319 XP_002191489.1	XP_014458407.1 XP_014458408.1 XP_014458409.1 XP_014458410.1 XP_014458411.1 XP_014458412.1 XP_014459259.1 XP_014459260.1 XP_014459261.1 XP_014459262.1	XP_006016968.1 XP_006016969.1 XP_014376249.1 XP_014376250.1 XP_014376251.1 XP_014376252.1 XP_014376253.1 XP_014382287.1	ENSPSIP00000005355 ENSPSIP00000012984	XP_007061016.1 XP_007061017.1 XP_007063723.1	Parpi0003445.p1 Parpi0009223.p1	XP_015272435.1 XP_015273919.1 XP_015273920.1 XP_015273921.1 XP_015273922.1	XP_008122774.1 ENSACAP00000014271 ENSACAP00000014639 ENSACAP00000019252	XP_007423340.1 XP_007423341.1 XP_007442063.1	XP_013916762.1 XP_013918172.1	ENSXETP00000021952 ENSXETP00000032401	ENSLACP00000001277 ENSLACP00000021354	ENSLOCP00000006305 ENSLOCP00000009249	ENSDARP00000055327 ENSDARP00000138071	ENSGACP00000010435 ENSGACP00000024198		(Alligator_mississippiensis_XP_014458407.1:0.000002,((((((((((((((Alligator_mississippiensis_XP_014459261.1:0.000002,Alligator_sinensis_XP_006016968.1:0.000002)55:0.000002,Anolis_carolinensis_ENSACAP00000019252:0.937215)76:0.003543,(Taeniopygia_guttata_ENSTGUP00000007319:0.007063,(Gallus_gallus_NP_001012549.1:0.014298,Taeniopygia_guttata_XP_002191489.1:0.000002)7:0.000002)94:0.003516)72:0.003524,…	(((((((Homo_sapiens_ENSP00000362702:0.006657,Canis_familiaris_ENSCAFP00000029997:0.018188)100.0:0.085789,Monodelphis_domestica_ENSMODP00000024643:0.034481)96.0:0.031772,(((((Taeniopygia_guttata_XP_002191489.1:2.0E-6,Taeniopygia_guttata_ENSTGUP00000007319:0.007063)r3107805,Gallus_gallus_NP_001012549.1:0.014298)r3107804,(Alligator_mississippiensis_XP_014459261.1:2.0E-6,Alligator_sinensis_XP_0060169…
AmnPhylome_0000026	group_BchorENS_001390_2	16	20	1	1	0	2	3	2	1	1	1	0	1	0	1	0	1	1	1	1	1	1	ENSP00000268766	ENSCAFP00000027721		XP_004946640.1	ENSTGUP00000006362 ENSTGUP00000017498 XP_002195043.1	XP_014465260.1 XP_014465261.1	XP_014379787.1	ENSPSIP00000005240	XP_007057833.1		XP_015277376.1		XP_007439294.1		ENSXETP00000041678	ENSLACP00000009736	ENSLOCP00000007067	ENSDARP00000141428	ENSGACP00000014782	ENSPMAP00000001741	(Alligator_mississippiensis_XP_014465261.1:0.002415,Alligator_sinensis_XP_014379787.1:0.005491,(((Chelonia_mydas_XP_007057833.1:0.046592,Pelodiscus_sinensis_ENSPSIP00000005240:0.224654)82:0.013272,(((Canis_familiaris_ENSCAFP00000027721:0.107484,Homo_sapiens_ENSP00000268766:0.027704)99:0.191416,(((((Danio_rerio_ENSDARP00000141428:0.060487,Gasterosteus_aculeatus_ENSGACP00000014782:0.090104)99:0.038…	((((((Homo_sapiens_ENSP00000268766:0.027704,Canis_familiaris_ENSCAFP00000027721:0.107484)99.0:0.191416,((((((Taeniopygia_guttata_XP_002195043.1:2.0E-6,Taeniopygia_guttata_ENSTGUP00000006362:2.0E-6)100.0:0.025101,Gallus_gallus_XP_004946640.1:0.02786)100.0:0.034561,(Alligator_sinensis_XP_014379787.1:0.005491,Alligator_mississippiensis_XP_014465261.1:0.002415)100.0:0.077248)r3249642,(Chelonia_mydas_…
AmnPhylome_0000027	group_BchorENS_001454_1	17	110	0	0	2	11	5	7	6	5	3	9	20	8	15	5	1	0	2	8	1	2			ENSMODP00000007297 ENSMODP00000008128	ENSGALP00000001059 ENSGALP00000001062 ENSGALP00000002815 ENSGALP00000039495 ENSGALP00000040946 NP_001264047.1 XP_015134648.1 XP_015134654.1 XP_015134703.1	ENSTGUP00000005717 ENSTGUP00000005719 XP_002187204.1 XP_012425413.1 XP_012425463.1	XP_006269352.1 XP_006276191.1 XP_006276193.2 XP_014454743.1 XP_014454745.1 XP_014454768.1 XP_014465577.1	XP_006018903.1 XP_006030299.1 XP_006036356.1 XP_006036364.1 XP_014378489.1 XP_014378491.1	ENSPSIP00000004195 ENSPSIP00000004808 XP_006113908.1 XP_006124775.1	XP_007064598.1 XP_007067236.1 XP_007070303.1	Parpi0015704.p1 Parpi0015705.p1 Parpi0015706.p1 Parpi0015707.p1 Parpi0015708.p1 Parpi0032222.p1 Parpi0005413.p1 Parpi0005463.p1 Parpi0009617.p1	XP_015261672.1 XP_015263733.1 XP_015263878.1 XP_015263883.1 XP_015266921.1 XP_015266922.1 XP_015266923.1 XP_015266924.1 XP_015266925.1 XP_015266927.1 XP_015266928.1 XP_015269641.1 XP_015269642.1 XP_015274448.1 XP_015275301.1 XP_015280274.1 XP_015280275.1 XP_015280276.1 XP_015280278.1 XP_015280280.1	XP_003225382.1 XP_008115898.1 XP_008120976.1 ENSACAP00000002943 ENSACAP00000021707 ENSACAP00000021731 ENSACAP00000022187 ENSACAP00000022369	XP_007421138.1 XP_007421139.1 XP_007421140.1 XP_007427389.1 XP_007427399.1 XP_007427400.1 XP_007427401.1 XP_007434419.1 XP_007440030.1 XP_007440031.1 XP_007443755.1 XP_007443756.1 XP_007443757.1 XP_007444526.1 XP_007445188.1	XP_013917510.1 XP_013925131.1 XP_013925133.1 XP_013925134.1 XP_013925890.1	ENSXETP00000054550		ENSLOCP00000002897 ENSLOCP00000003207	ENSDARP00000060174 ENSDARP00000067677 ENSDARP00000115329 ENSDARP00000117871 ENSDARP00000132498 ENSDARP00000136966 ENSDARP00000138775 ENSDARP00000139644	ENSGACP00000013729	ENSPMAP00000000508 ENSPMAP00000001749	(Alligator_mississippiensis_XP_006269352.1:0.004739,(((((Alligator_mississippiensis_XP_006276191.1:0.014226,Alligator_sinensis_XP_006036356.1:0.000002)100:0.151736,((((Anolis_carolinensis_XP_003225382.1:0.146032,(((Anolis_carolinensis_ENSACAP00000021731:0.182442,Python_bivittatus_XP_007427389.1:0.143548)75:0.037615,(Python_bivittatus_XP_007440030.1:0.189840,(Python_bivittatus_XP_007444526.1:0.061…	((((Monodelphis_domestica_ENSMODP00000008128:0.191727,(((Gallus_gallus_ENSGALP00000039495:0.027325,(Alligator_sinensis_XP_006018903.1:2.0E-6,Alligator_mississippiensis_XP_014465577.1:2.0E-6)100.0:0.045414)r3144036,((Pelodiscus_sinensis_XP_006124775.1:2.0E-6,Pelodiscus_sinensis_ENSPSIP00000004195:2.0E-6)100.0:0.03634,Chelonia_mydas_XP_007070303.1:0.074104)99.0:0.123884)r3144035,((Paroedura_picta_P…
AmnPhylome_0000028	group_BchorENS_001454_2	8	9	0	0	0	0	0	0	0	2	1	0	0	1	0	0	0	1	1	1	1	1								XP_006121501.1	XP_007071628.1			ENSACAP00000022485				ENSLACP00000009075	ENSLOCP00000000028	ENSDARP00000063952	ENSGACP00000000075	ENSPMAP00000005295	(Chelonia_mydas_XP_007071628.1:0.047298,(Anolis_carolinensis_ENSACAP00000022485:0.316157,((((Danio_rerio_ENSDARP00000063952:0.164369,Gasterosteus_aculeatus_ENSGACP00000000075:0.210633)83:0.077189,Lepisosteus_oculatus_ENSLOCP00000000028:0.193111)87:0.079529,Latimeria_chalumnae_ENSLACP00000009075:0.219929)82:0.065003,Petromyzon_marinus_ENSPMAP00000005295:0.518654)72:0.061247)98:0.089326,Pelodiscus_…	(((((Pelodiscus_sinensis_XP_006121501.1:0.050895,Chelonia_mydas_XP_007071628.1:0.047298)98.0:0.089326,Anolis_carolinensis_ENSACAP00000022485:0.316157)r3394632,Latimeria_chalumnae_ENSLACP00000009075:0.219929)r3394628,((Danio_rerio_ENSDARP00000063952:0.164369,Gasterosteus_aculeatus_ENSGACP00000000075:0.210633)r3394641,Lepisosteus_oculatus_ENSLOCP00000000028:0.193111)r3394640)r3394627,Petromyzon_mar…
AmnPhylome_0000029	group_BchorENS_001464_1	19	47	2	2	2	3	4	2	2	4	2	2	2	4	2	1	2	3	2	3	3	0	ENSP00000299441 ENSP00000485514	ENSCAFP00000009817 ENSCAFP00000038612	ENSMODP00000001436 ENSMODP00000023156	ENSGALP00000027960 XP_015140843.1	ENSTGUP00000000631 ENSTGUP00000005355 XP_004176432.1 XP_012428850.1	XP_006264167.1 XP_014452689.1	XP_006038424.1 XP_014382068.1	ENSPSIP00000017796 XP_006111649.1	XP_007066077.1 XP_007071357.1	Parpi0020399.p1 Parpi0000996.p1	XP_015264517.1 XP_015274464.1	XP_008110153.1 XP_008122342.1 ENSACAP00000014004	XP_007425673.1 XP_007441203.1	XP_013912921.1	ENSXETP00000003799 ENSXETP00000010200	ENSLACP00000000603 ENSLACP00000002837 ENSLACP00000013960	ENSLOCP00000010244 ENSLOCP00000010555	ENSDARP00000109139 ENSDARP00000110702 ENSDARP00000128412	ENSGACP00000015469 ENSGACP00000022251 ENSGACP00000027202		(Alligator_mississippiensis_XP_006264167.1:0.009596,(((((((((((((Alligator_mississippiensis_XP_014452689.1:0.015430,Alligator_sinensis_XP_014382068.1:0.010379)100:0.060933,((Chelonia_mydas_XP_007066077.1:0.035621,(Pelodiscus_sinensis_ENSPSIP00000017796:0.034136,Pelodiscus_sinensis_XP_014430354.1:0.018601)100:0.082748)100:0.036936,((Taeniopygia_guttata_ENSTGUP00000000631:0.003346,Taeniopygia_gutta…	(((((((Homo_sapiens_ENSP00000299441:0.026543,Canis_familiaris_ENSCAFP00000009817:0.02385)100.0:0.089509,Monodelphis_domestica_ENSMODP00000023156:0.141263)100.0:0.258506,(((((Taeniopygia_guttata_XP_004176432.1:0.002777,Taeniopygia_guttata_ENSTGUP00000000631:0.003346)100.0:0.053709,Gallus_gallus_XP_417264.4:0.038644)100.0:0.036066,(Alligator_sinensis_XP_014382068.1:0.010379,Alligator_mississippiens…
AmnPhylome_0000030	group_BchorENS_001464_2	19	22	1	1	1	2	2	1	1	1	1	1	1	1	1	1	0	1	2	1	1	1	ENSP00000377862	ENSCAFP00000005893	ENSMODP00000023552	XP_015131875.1	ENSTGUP00000002105 XP_004186240.1	XP_014451692.1	XP_014378445.1	ENSPSIP00000012054	XP_007059209.1	Parpi0000891.p1	XP_015264975.1	ENSACAP00000011470	XP_007429131.1	XP_013911162.1		ENSLACP00000009484	ENSLOCP00000000145 ENSLOCP00000003187	ENSDARP00000134810	ENSGACP00000022102	ENSPMAP00000008479	(Alligator_mississippiensis_XP_014451692.1:0.003173,Alligator_sinensis_XP_014378445.1:0.003282,(((Chelonia_mydas_XP_007059209.1:0.017571,Pelodiscus_sinensis_ENSPSIP00000012054:0.031689)100:0.017140,(((Anolis_carolinensis_ENSACAP00000011470:0.083589,(Python_bivittatus_XP_007429131.1:0.019530,Thamnophis_sirtalis_XP_013911162.1:0.044001)100:0.062092)99:0.010407,(Gekko_japonicus_XP_015264975.1:0.0174…	((((((Homo_sapiens_ENSP00000377862:0.023875,Canis_familiaris_ENSCAFP00000005893:0.017757)100.0:0.045227,Monodelphis_domestica_ENSMODP00000023552:0.07812)100.0:0.045759,((((Thamnophis_sirtalis_XP_013911162.1:0.044001,Python_bivittatus_XP_007429131.1:0.01953)100.0:0.062092,Anolis_carolinensis_ENSACAP00000011470:0.083589)99.0:0.010407,(Paroedura_picta_Parpi0000891.p1:0.024042,Gekko_japonicus_XP_0152…
AmnPhylome_0000031	group_BchorENS_001521_1	18	36	1	1	1	2	4	7	4	1	2	2	1	4	1	0	1	1	1	1	1	0	ENSP00000478104	ENSCAFP00000024133	ENSMODP00000015585	ENSGALP00000006816	ENSTGUP00000002556 ENSTGUP00000002559 ENSTGUP00000002560 XP_004174314.1	XP_006264533.2 XP_006264534.2 XP_014451564.1 XP_014451565.1 XP_014451566.1 XP_014451567.1 XP_014451568.1	XP_006018885.1 XP_014373027.1 XP_014373028.1 XP_014373029.1	ENSPSIP00000006974	XP_007053750.1 XP_007053751.1	Parpi0009527.p1 Parpi0009528.p1	XP_015283767.1	XP_008122660.1 ENSACAP00000014716 ENSACAP00000020384	XP_007435708.1		ENSXETP00000002958	ENSLACP00000012389	ENSLOCP00000003880	ENSDARP00000046612	ENSGACP00000016778		(Alligator_mississippiensis_XP_006264533.2:0.002661,Alligator_sinensis_XP_006018885.1:0.001901,((((((((Anolis_carolinensis_XP_008122660.1:0.000003,Anolis_carolinensis_ENSACAP00000020384:0.000001)79:0.000998,Anolis_carolinensis_ENSACAP00000014716:0.164567)100:0.040053,Python_bivittatus_XP_007435708.1:0.076922)98:0.019196,(Gekko_japonicus_XP_015283767.1:0.133728,Paroedura_picta_Parpi0009528.p1:0.02…	(((Gasterosteus_aculeatus_ENSGACP00000016778:0.084099,Danio_rerio_ENSDARP00000046612:0.063965)100.0:0.032988,Lepisosteus_oculatus_ENSLOCP00000003880:0.063844)100.0:0.0767475,(((((Homo_sapiens_ENSP00000478104:0.015329,Canis_familiaris_ENSCAFP00000024133:0.018687)100.0:0.016497,Monodelphis_domestica_ENSMODP00000015585:0.029872)100.0:0.03235,(((((((Taeniopygia_guttata_XP_004174314.1:1.0E-6,Taeniopyg…
AmnPhylome_0000032	group_BchorENS_001521_2	19	32	1	1	1	3	1	2	1	4	3	1	1	1	1	1	1	3	1	0	3	2	ENSP00000351346	ENSCAFP00000000746	ENSMODP00000007960	XP_015138459.1 XP_015140076.1	ENSTGUP00000012400	XP_006263659.1 XP_014467134.1	XP_006039558.1	ENSPSIP00000004766 ENSPSIP00000012798	XP_007056061.1 XP_007056062.1 XP_007056063.1	Parpi0004573.p1	XP_015261339.1	ENSACAP00000016076	XP_007427419.1	XP_013916316.1	ENSXETP00000038711	ENSLACP00000006971 ENSLACP00000014051 ENSLACP00000015667	ENSLOCP00000011957		ENSGACP00000004615 ENSGACP00000004621 ENSGACP00000004624	ENSPMAP00000010798 ENSPMAP00000010800	(Alligator_mississippiensis_XP_006263659.1:0.003109,Alligator_sinensis_XP_006039558.1:0.004786,(((Chelonia_mydas_XP_007056061.1:0.017206,((Pelodiscus_sinensis_ENSPSIP00000004766:0.013641,Pelodiscus_sinensis_XP_014428787.1:0.000002)99:0.021771,Pelodiscus_sinensis_XP_014429477.1:0.047631)91:0.003679)100:0.022616,(((Anolis_carolinensis_ENSACAP00000016076:0.048146,(Python_bivittatus_XP_007427419.1:0.…	(((((((Homo_sapiens_ENSP00000351346:0.034388,Canis_familiaris_ENSCAFP00000000746:0.046945)100.0:0.038305,Monodelphis_domestica_ENSMODP00000007960:0.066037)100.0:0.031484,((((Thamnophis_sirtalis_XP_013916316.1:0.037994,Python_bivittatus_XP_007427419.1:0.018245)100.0:0.059341,Anolis_carolinensis_ENSACAP00000016076:0.048146)r3565411,(Paroedura_picta_Parpi0004573.p1:0.024424,Gekko_japonicus_XP_015261…
AmnPhylome_0000033	group_BchorENS_001600_1	17	64	3	3	4	3	0	7	6	5	3	5	5	3	5	5	1	4	1	0	0	1	ENSP00000333037 ENSP00000360165 ENSP00000367658	ENSCAFP00000021650 ENSCAFP00000027525 ENSCAFP00000028795	ENSMODP00000020135 ENSMODP00000031219 ENSMODP00000031220 ENSMODP00000041349	ENSGALP00000001611		XP_006259654.2 XP_006259655.2 XP_006259656.2 XP_006259657.1 XP_006259658.1 XP_006269211.1 XP_006270119.1	XP_006016268.1 XP_006016269.1 XP_006016270.1 XP_006018792.1 XP_006018884.1 XP_014378811.1	ENSPSIP00000000593 ENSPSIP00000001323 ENSPSIP00000001830 XP_006124746.1 XP_006131781.1	XP_007055562.1 XP_007070225.1 XP_007070226.1	Parpi0008120.p1 Parpi0009565.p1 Parpi0009566.p1 Parpi0009568.p1 Parpi0009608.p1	XP_015261680.1 XP_015266657.1 XP_015266679.1 XP_015266691.1 XP_015267090.1	ENSACAP00000011959 ENSACAP00000011964 ENSACAP00000015413	XP_007429612.1 XP_007429918.1 XP_007437755.1 XP_007437756.1 XP_007437757.1	XP_013925359.1 XP_013926840.1 XP_013930171.1 XP_013930173.1 XP_013930174.1	ENSXETP00000006761	ENSLACP00000001514 ENSLACP00000001638 ENSLACP00000001884 ENSLACP00000021601	ENSLOCP00000022185			ENSPMAP00000011184	(Alligator_mississippiensis_XP_006259654.2:0.000002,(((((((((((Alligator_mississippiensis_XP_006259657.1:0.009955,Alligator_sinensis_XP_006016270.1:0.000002)100:0.176174,Pelodiscus_sinensis_ENSPSIP00000000593:0.191913)69:0.045425,((Anolis_carolinensis_ENSACAP00000011964:0.125867,(Python_bivittatus_XP_007437757.1:0.027730,Thamnophis_sirtalis_XP_013930171.1:0.091210)100:0.098742)97:0.044785,(Gekko_…	(((((((((((Alligator_sinensis_XP_006016270.1:2.0E-6,Alligator_mississippiensis_XP_006259657.1:0.009955)100.0:0.176174,Pelodiscus_sinensis_ENSPSIP00000000593:0.191913)r3385703,(((Thamnophis_sirtalis_XP_013930171.1:0.09121,Python_bivittatus_XP_007437757.1:0.02773)100.0:0.098742,Anolis_carolinensis_ENSACAP00000011964:0.125867)r3385709,(Paroedura_picta_Parpi0009566.p1:0.007965,Gekko_japonicus_XP_0152…
AmnPhylome_0000034	group_BchorENS_001600_2	19	39	2	2	2	2	2	1	1	2	2	2	2	2	3	4	1	3	2	2	2	0	ENSP00000289228 ENSP00000358921	ENSCAFP00000003457 ENSCAFP00000014989	ENSMODP00000014084 ENSMODP00000020058	NP_001007949.1	ENSTGUP00000010445 XP_002196546.1	XP_006278775.2	XP_006021371.1	ENSPSIP00000003772 XP_006134610.1	XP_007066959.1 XP_007070818.1	Parpi0003580.p1 Parpi0000063.p1	XP_015263669.1 XP_015275616.1	ENSACAP00000003966 ENSACAP00000006025	XP_007421090.1 XP_007421091.1 XP_007440797.1	XP_013923697.1 XP_013928648.1 XP_013928649.1 XP_013928650.1	ENSXETP00000033291	ENSLACP00000011795 ENSLACP00000018284 ENSLACP00000004481	ENSLOCP00000015587 ENSLOCP00000018441	ENSDARP00000015781 ENSDARP00000064545	ENSGACP00000002574 ENSGACP00000016180		(Alligator_mississippiensis_XP_006278775.2:0.000002,Alligator_sinensis_XP_006021371.1:0.000002,((Chelonia_mydas_XP_007066959.1:0.000002,(((((((((((Chelonia_mydas_XP_007070818.1:0.101381,Pelodiscus_sinensis_XP_006134610.1:0.040928)93:0.021689,((Canis_familiaris_ENSCAFP00000003457:0.003750,Monodelphis_domestica_ENSMODP00000020058:0.011242)35:0.000726,(Homo_sapiens_ENSP00000289228:0.000002,((Danio_r…	((((Latimeria_chalumnae_ENSLACP00000004481:0.26345,(Danio_rerio_ENSDARP00000064545:0.260971,Gasterosteus_aculeatus_ENSGACP00000016180:0.172097)r3386166)100.0:0.779651,(((Canis_familiaris_ENSCAFP00000003457:0.00375,Homo_sapiens_ENSP00000289228:2.0E-6)r3386150,Monodelphis_domestica_ENSMODP00000020058:0.011242)r3386149,((Chelonia_mydas_XP_007070818.1:0.101381,Pelodiscus_sinensis_XP_006134610.1:0.040…
AmnPhylome_0000035	group_BchorENS_001703_1	19	45	2	2	2	4	3	2	2	2	2	2	2	2	2	2	2	3	2	3	4	0	ENSP00000216127 ENSP00000225688	ENSCAFP00000027245 ENSCAFP00000039456	ENSMODP00000001349 ENSMODP00000005871	ENSGALP00000007751 ENSGALP00000020458 NP_001038101.1	ENSTGUP00000007579 ENSTGUP00000011160 XP_004175010.1	XP_006258602.1 XP_006272761.1	XP_006023984.1 XP_006026047.1	ENSPSIP00000005999 ENSPSIP00000009700	XP_007062716.1 XP_007062805.1	Parpi0015527.p1 Parpi0004774.p1	XP_015265685.1 XP_015283133.1	ENSACAP00000004383 ENSACAP00000016320	XP_007428845.1 XP_007433710.1	XP_013907511.1 XP_013908472.1	ENSXETP00000012643 ENSXETP00000029407	ENSLACP00000002754 ENSLACP00000007111 ENSLACP00000016582	ENSLOCP00000002157 ENSLOCP00000017214	ENSDARP00000015776 ENSDARP00000113585 ENSDARP00000126789	ENSGACP00000007364 ENSGACP00000014053 ENSGACP00000014814 ENSGACP00000024963		(Alligator_mississippiensis_XP_006258602.1:0.000002,(((((((((((((Alligator_mississippiensis_XP_006272761.1:0.000002,Alligator_sinensis_XP_006023984.1:0.000002)100:0.023987,(Chelonia_mydas_XP_007062805.1:0.023617,Pelodiscus_sinensis_ENSPSIP00000005999:0.036064)99:0.016890)86:0.013448,((Anolis_carolinensis_ENSACAP00000004383:0.033045,((Gekko_japonicus_XP_015283133.1:0.030930,Paroedura_picta_Parpi00…	(((((Danio_rerio_ENSDARP00000126789:0.220437,Gasterosteus_aculeatus_ENSGACP00000024963:0.405617)r3582321,(Danio_rerio_ENSDARP00000113585:0.590728,Gasterosteus_aculeatus_ENSGACP00000014053:0.749249)r3582322)r3582320,Lepisosteus_oculatus_ENSLOCP00000017214:0.197398)100.0:0.473252,Latimeria_chalumnae_ENSLACP00000016582:0.615068)100.0:1.12194,(((((((Homo_sapiens_ENSP00000216127:2.0E-6,Canis_familiari…
AmnPhylome_0000036	group_BchorENS_001703_2	14	20	0	0	1	2	1	0	0	1	1	1	0	1	1	0	2	2	2	2	2	1			ENSMODP00000035424	NP_001025873.1	ENSTGUP00000007968			ENSPSIP00000001290	XP_007072584.1	Parpi0013857.p1		ENSACAP00000015904	XP_007425101.1		ENSXETP00000022756 ENSXETP00000042203	ENSLACP00000001433 ENSLACP00000004022	ENSLOCP00000021865 ENSLOCP00000022205	ENSDARP00000046506 ENSDARP00000135840	ENSGACP00000017748 ENSGACP00000025584	ENSPMAP00000011412	(Chelonia_mydas_XP_007072584.1:0.010632,((((Anolis_carolinensis_ENSACAP00000015904:0.013032,Paroedura_picta_Parpi0013857.p1:0.122913)81:0.013838,Python_bivittatus_XP_007425101.1:0.077659)99:0.062034,(Taeniopygia_guttata_ENSTGUP00000007968:0.024045,Gallus_gallus_NP_001025873.1:0.046290)99:0.073502)39:0.010601,((((((Danio_rerio_ENSDARP00000046506:0.539133,((Monodelphis_domestica_ENSMODP00000035424:…	((((Xenopus_tropicalis_ENSXETP00000022756:0.787757,Latimeria_chalumnae_ENSLACP00000001433:0.137991)r3864895,((Danio_rerio_ENSDARP00000135840:0.138169,Gasterosteus_aculeatus_ENSGACP00000025584:0.1084)r3864899,Lepisosteus_oculatus_ENSLOCP00000021865:0.141736)r3864898)r3864894,((((Monodelphis_domestica_ENSMODP00000035424:0.370965,(((Gallus_gallus_NP_001025873.1:0.04629,Taeniopygia_guttata_ENSTGUP000…
AmnPhylome_0000037	group_BchorENS_001911_1	19	34	1	1	1	2	1	2	1	2	1	2	2	3	2	2	2	2	2	3	2	0	ENSP00000425658	ENSCAFP00000005898	ENSMODP00000023562	XP_015131874.1	ENSTGUP00000002099	XP_006265988.2 XP_014451702.1	XP_006030198.2	XP_006125671.1	XP_007059208.1	Parpi0020418.p1 Parpi0000888.p1	XP_015273267.1 XP_015277244.1	XP_008122695.1 ENSACAP00000011176 ENSACAP00000011477	XP_007443074.1 XP_007443291.1	XP_013928812.1 XP_013928819.1	ENSXETP00000023061 ENSXETP00000049710	ENSLACP00000007019 ENSLACP00000011099	ENSLOCP00000003214 ENSLOCP00000007831	ENSDARP00000067146 ENSDARP00000102053 ENSDARP00000141851	ENSGACP00000002790 ENSGACP00000022094		(Alligator_mississippiensis_XP_014451702.1:0.000876,Alligator_sinensis_XP_006030198.2:0.001524,((((((((((((Anolis_carolinensis_XP_008122695.1:0.000001,Anolis_carolinensis_ENSACAP00000011176:0.000001)100:0.357151,(Gekko_japonicus_XP_015277244.1:0.093356,Paroedura_picta_Parpi0020418.p1:0.255063)83:0.055504)71:0.042210,Python_bivittatus_XP_007443291.1:0.247460)100:0.484835,Xenopus_tropicalis_ENSXETP…	((((((Python_bivittatus_XP_007443291.1:0.24746,(Anolis_carolinensis_ENSACAP00000011176:1.0E-6,Anolis_carolinensis_XP_008122695.1:1.0E-6)100.0:0.357151)r3907077,(Gekko_japonicus_XP_015277244.1:0.093356,Paroedura_picta_Parpi0020418.p1:0.255063)r3907080)100.0:0.484835,Xenopus_tropicalis_ENSXETP00000023061:1.0612)r3907070,((Gasterosteus_aculeatus_ENSGACP00000002790:0.370512,Danio_rerio_ENSDARP0000014…
AmnPhylome_0000038	group_BchorENS_001911_2	18	23	1	1	1	2	1	2	1	2	1	0	1	2	2	1	1	0	1	1	1	1	ENSP00000262457	ENSCAFP00000003719	ENSMODP00000015806	NP_989882.1	ENSTGUP00000009069	XP_006260446.2 XP_014458509.1	XP_006031422.2	ENSPSIP00000014657	XP_007061879.1		XP_015269540.1	XP_003222352.1	XP_007429290.1 XP_007429291.1	XP_013907891.1	ENSXETP00000049848		ENSLOCP00000006548	ENSDARP00000133199	ENSGACP00000011953	ENSPMAP00000009653	(Alligator_mississippiensis_XP_006260446.2:0.005679,Alligator_sinensis_XP_006031422.2:0.018836,(((((Anolis_carolinensis_XP_003222352.1:0.221492,(Python_bivittatus_XP_007429290.1:0.029138,Thamnophis_sirtalis_XP_013907891.1:0.102330)100:0.200185)90:0.034908,Gekko_japonicus_XP_015269540.1:0.206692)100:0.175964,(((Canis_familiaris_ENSCAFP00000003719:0.075890,Homo_sapiens_ENSP00000262457:0.057823)100:…	((((((Homo_sapiens_ENSP00000262457:0.057823,Canis_familiaris_ENSCAFP00000003719:0.07589)100.0:0.290901,Monodelphis_domestica_ENSMODP00000015806:0.202741)100.0:0.125232,((((Gallus_gallus_NP_989882.1:0.068491,Taeniopygia_guttata_ENSTGUP00000009069:0.077782)100.0:0.096361,(Alligator_sinensis_XP_006031422.2:0.018836,Alligator_mississippiensis_XP_006260446.2:0.005679)100.0:0.147128)r4217323,(Pelodiscu…
AmnPhylome_0000039	group_BchorENS_001973_1	19	35	3	3	1	2	2	2	2	0	1	2	1	5	1	1	3	1	1	2	1	1	ENSP00000304908 ENSP00000363634 ENSP00000363641	ENSCAFP00000027629 ENSCAFP00000037540 ENSCAFP00000041604	ENSMODP00000004448	NP_990784.1	ENSTGUP00000001333 XP_012430522.1	XP_006259272.1 XP_006259273.1	XP_006027765.1 XP_006027766.1		XP_007065262.1	Parpi0014765.p1 Parpi0016881.p1	XP_015265074.1	XP_003227375.1 XP_008105943.1 XP_008107346.1 ENSACAP00000023334	XP_007424609.1	XP_013929700.1	ENSXETP00000005532 ENSXETP00000059433 ENSXETP00000059667	ENSLACP00000002294	ENSLOCP00000016502	ENSDARP00000045696 ENSDARP00000064788	ENSGACP00000025320	ENSPMAP00000009612	(Alligator_mississippiensis_XP_006259272.1:0.012255,Alligator_sinensis_XP_006027765.1:0.000002,((((((Anolis_carolinensis_XP_003227375.1:0.014168,(Anolis_carolinensis_XP_008105943.1:0.046795,Anolis_carolinensis_XP_008107346.1:0.252396)89:0.028259)79:0.049706,((Python_bivittatus_XP_007424609.1:0.038596,Thamnophis_sirtalis_XP_013929700.1:0.046217)91:0.033292,(Paroedura_picta_Parpi0014765.p1:0.105201…	(((((((((Homo_sapiens_ENSP00000363634:0.273401,Canis_familiaris_ENSCAFP00000041604:0.0906)100.0:0.660992,(Homo_sapiens_ENSP00000304908:0.159936,Canis_familiaris_ENSCAFP00000027629:0.067903)100.0:0.358287)r3958108,(Canis_familiaris_ENSCAFP00000037540:0.021303,Homo_sapiens_ENSP00000363641:0.026398)r3958109)r3958107,Monodelphis_domestica_ENSMODP00000004448:2.0E-6)r3958106,(((((Taeniopygia_guttata_XP…
AmnPhylome_0000040	group_BchorENS_001973_2	18	24	1	1	1	3	2	2	2	1	1	0	1	2	1	1	1	1	1	1	1	0	ENSP00000217515	ENSCAFP00000000205	ENSMODP00000025592	ENSGALP00000004651 XP_015128595.1	ENSTGUP00000017791 XP_004174227.1	XP_006272670.1 XP_006272671.1	XP_006018929.1 XP_006018930.1	ENSPSIP00000016211	XP_007055388.1		XP_015269340.1	XP_008113328.1	XP_007421287.1	XP_013913326.1	ENSXETP00000045160	ENSLACP00000013635	ENSLOCP00000004246	ENSDARP00000114555	ENSGACP00000000829		(Alligator_mississippiensis_XP_006272670.1:0.000002,Alligator_sinensis_XP_006018929.1:0.003480,((((Anolis_carolinensis_XP_008113328.1:0.059127,Gekko_japonicus_XP_015269340.1:0.072568)50:0.004322,(Python_bivittatus_XP_007421287.1:0.010275,Thamnophis_sirtalis_XP_013913326.1:0.032441)86:0.006815)74:0.013444,(((Canis_familiaris_ENSCAFP00000000205:0.007040,Homo_sapiens_ENSP00000217515:0.000002)100:0.0…	(((Gasterosteus_aculeatus_ENSGACP00000000829:0.082715,Danio_rerio_ENSDARP00000114555:0.027434)100.0:0.05087,Lepisosteus_oculatus_ENSLOCP00000004246:0.055691)100.0:0.046807,(((((Homo_sapiens_ENSP00000217515:2.0E-6,Canis_familiaris_ENSCAFP00000000205:0.00704)100.0:0.033982,Monodelphis_domestica_ENSMODP00000025592:0.01993)96.0:0.028765,(((((Taeniopygia_guttata_XP_004174227.1:2.0E-6,Taeniopygia_gutta…
AmnPhylome_0000041	group_BchorENS_002012_1	19	45	2	2	2	4	2	6	2	3	2	2	2	2	4	1	1	2	2	2	2	0	ENSP00000347408 ENSP00000428787	ENSCAFP00000008348 ENSCAFP00000022596	ENSMODP00000000790 ENSMODP00000012861	ENSGALP00000008112 XP_004947668.1 XP_015143704.1	ENSTGUP00000005604 ENSTGUP00000006886	XP_006273584.1 XP_006273850.1 XP_006273851.1 XP_006273852.1 XP_006273853.1 XP_014457506.1	XP_006016345.1 XP_006023126.1	ENSPSIP00000008122 ENSPSIP00000019458 XP_006126414.1	XP_007057553.1 XP_007064250.1	Parpi0020813.p1 Parpi0003597.p1	XP_015263655.1 XP_015270006.1	ENSACAP00000008723 ENSACAP00000012354	XP_007424959.1 XP_007424960.1 XP_007424961.1 XP_007443168.1	XP_013918591.1	ENSXETP00000036627	ENSLACP00000004493 ENSLACP00000014766	ENSLOCP00000005393 ENSLOCP00000019213	ENSDARP00000025072 ENSDARP00000104859	ENSGACP00000008807 ENSGACP00000017318		(Alligator_mississippiensis_XP_006273584.1:0.000002,((((((((((((((((Alligator_mississippiensis_XP_006273850.1:0.002286,Alligator_sinensis_XP_006016345.1:0.002291)79:0.002893,(Chelonia_mydas_XP_007057553.1:0.009355,(Pelodiscus_sinensis_ENSPSIP00000019458:0.006885,Pelodiscus_sinensis_XP_006126414.1:0.014607)100:0.032555)100:0.018654)47:0.002403,((Gallus_gallus_ENSGALP00000008112:0.000002,Gallus_gal…	((((((Homo_sapiens_ENSP00000347408:2.0E-6,Canis_familiaris_ENSCAFP00000022596:2.0E-6)95.0:0.002327,Monodelphis_domestica_ENSMODP00000000790:0.002329)95.0:0.019279,(((((Gallus_gallus_XP_015143704.1:2.0E-6,Gallus_gallus_ENSGALP00000008112:2.0E-6)99.0:0.00461,Taeniopygia_guttata_ENSTGUP00000006886:0.002301)96.0:0.001904,(Alligator_mississippiensis_XP_006273850.1:0.002286,Alligator_sinensis_XP_006016…
AmnPhylome_0000042	group_BchorENS_002012_2	15	16	1	1	1	0	0	1	1	1	0	0	1	2	1	1	1	0	1	1	1	1	ENSP00000352603	ENSCAFP00000021690	ENSMODP00000005255			XP_014463353.1	XP_014378202.1	ENSPSIP00000012144			XP_015263911.1	XP_008121571.1	XP_007441827.1	XP_013930073.1	ENSXETP00000059004		ENSLOCP00000016126	ENSDARP00000073893	ENSGACP00000002403	ENSPMAP00000001143	(Alligator_mississippiensis_XP_014463353.1:0.055172,Alligator_sinensis_XP_014378202.1:0.007020,(((Anolis_carolinensis_XP_008121571.1:0.138306,(Gekko_japonicus_XP_015263911.1:0.289230,(Python_bivittatus_XP_007441827.1:0.034043,Thamnophis_sirtalis_XP_013930073.1:0.052338)100:0.109794)50:0.000002)100:0.148478,((((Canis_familiaris_ENSCAFP00000021690:0.027795,Homo_sapiens_ENSP00000352603:0.021013)99:0…	((((((Homo_sapiens_ENSP00000352603:0.021013,Canis_familiaris_ENSCAFP00000021690:0.027795)99.0:0.050562,Monodelphis_domestica_ENSMODP00000005255:0.074453)100.0:0.203755,(((Alligator_sinensis_XP_014378202.1:0.00702,Alligator_mississippiensis_XP_014463353.1:0.055172)100.0:0.097051,Pelodiscus_sinensis_ENSPSIP00000012144:0.095241)r4325110,(((Thamnophis_sirtalis_XP_013930073.1:0.052338,Python_bivittatu…
AmnPhylome_0000043	group_BchorENS_002024_1	19	63	3	3	3	3	4	2	3	3	3	3	3	4	3	5	3	3	3	4	5	0	ENSP00000273286 ENSP00000434849 ENSP00000446278	ENSCAFP00000012094 ENSCAFP00000023540 ENSCAFP00000040666	ENSMODP00000013894 ENSMODP00000015552 ENSMODP00000022969	ENSGALP00000008665 XP_004937998.1	ENSTGUP00000007210 ENSTGUP00000012958 XP_012424806.1 XP_012427436.1	XP_006258351.1 XP_014452024.1	XP_006019518.1 XP_006037324.1 XP_014372549.1	ENSPSIP00000003562 ENSPSIP00000010078 XP_006129803.1	XP_007063393.1 XP_007068279.1 XP_007070869.1	Parpi0020319.p1 Parpi0002592.p1 Parpi0004624.p1	XP_015265498.1 XP_015278376.1 XP_015283439.1	XP_003228433.2 ENSACAP00000010479 ENSACAP00000010840 ENSACAP00000017188	XP_007430406.1 XP_007436097.1 XP_007436428.1	XP_013911367.1 XP_013911368.1 XP_013911369.1 XP_013926235.1 XP_013927887.1	ENSXETP00000020721 ENSXETP00000024815 ENSXETP00000063778	ENSLACP00000002675 ENSLACP00000004662 ENSLACP00000019985	ENSLOCP00000010177 ENSLOCP00000017477 ENSLOCP00000020557	ENSDARP00000116703 ENSDARP00000129244 ENSDARP00000132505 ENSDARP00000132529	ENSGACP00000002601 ENSGACP00000011223 ENSGACP00000013398 ENSGACP00000019065 ENSGACP00000026022		(Alligator_mississippiensis_XP_006258351.1:0.000002,(((((((((((((((Alligator_mississippiensis_XP_014452024.1:0.000002,Alligator_sinensis_XP_014372549.1:0.004369)100:0.080416,(Gallus_gallus_ENSGALP00000008665:0.053578,(Taeniopygia_guttata_ENSTGUP00000007210:0.000002,Taeniopygia_guttata_XP_012427436.1:0.000002)100:0.076729)100:0.103673)86:0.028497,(Chelonia_mydas_XP_007068279.1:0.038803,(Pelodiscus…	((((((((Homo_sapiens_ENSP00000434849:0.082039,Canis_familiaris_ENSCAFP00000040666:0.045145)100.0:0.213141,Monodelphis_domestica_ENSMODP00000013894:0.113672)100.0:0.109007,((Alligator_sinensis_XP_006037324.1:0.02095,Chelonia_mydas_XP_007063393.1:0.236276)r4340012,(((Thamnophis_sirtalis_XP_013926235.1:0.522808,Python_bivittatus_XP_007436428.1:0.023288)97.0:0.072882,(Anolis_carolinensis_ENSACAP00000…
AmnPhylome_0000044	group_BchorENS_002024_2	19	40	2	2	2	4	2	6	2	2	2	2	2	0	2	3	1	1	1	1	2	1	ENSP00000249842 ENSP00000355402	ENSCAFP00000026361 ENSCAFP00000026367	ENSMODP00000012119 ENSMODP00000012185	ENSGALP00000042409 NP_001038132.1 XP_001233273.1	ENSTGUP00000004163 XP_002190647.2	XP_006273219.2 XP_006273220.1 XP_006273221.1 XP_014455426.1 XP_014455427.1 XP_014455428.1	XP_006020351.1 XP_006020352.1	ENSPSIP00000012346 ENSPSIP00000012525	XP_007059966.1 XP_007059967.1	Parpi0018517.p1 Parpi0018518.p1	XP_015265217.1 XP_015281542.1		XP_007430157.1 XP_007430164.1	XP_013920857.1 XP_013920858.1 XP_013930920.1	ENSXETP00000059336	ENSLACP00000006312	ENSLOCP00000022062	ENSDARP00000135910	ENSGACP00000006183 ENSGACP00000022548	ENSPMAP00000010984	(Alligator_mississippiensis_XP_006273219.2:0.014791,((((((((Alligator_mississippiensis_XP_006273220.1:0.000002,Alligator_sinensis_XP_006020352.1:0.003478)100:0.088311,((((Canis_familiaris_ENSCAFP00000026361:0.026057,Homo_sapiens_ENSP00000355402:0.013814)100:0.301705,((Canis_familiaris_ENSCAFP00000026367:0.038640,Homo_sapiens_ENSP00000249842:0.016737)100:0.156774,Monodelphis_domestica_ENSMODP00000…	((((((((Homo_sapiens_ENSP00000249842:0.016737,Canis_familiaris_ENSCAFP00000026367:0.03864)100.0:0.156774,Monodelphis_domestica_ENSMODP00000012119:0.108425)100.0:0.327263,(((((Taeniopygia_guttata_XP_002190647.2:2.0E-6,Taeniopygia_guttata_ENSTGUP00000004163:2.0E-6)100.0:0.244492,Gallus_gallus_XP_001233273.1:0.102771)100.0:0.305337,(Alligator_sinensis_XP_006020351.1:0.00236,Alligator_mississippiensi…
AmnPhylome_0000045	group_BchorENS_002159_1	19	61	3	2	4	5	4	4	5	4	3	2	2	3	2	3	2	3	3	3	4	0	ENSP00000338272 ENSP00000357348 ENSP00000361943	ENSCAFP00000012336 ENSCAFP00000042346	ENSMODP00000008245 ENSMODP00000022009 ENSMODP00000022071 ENSMODP00000040263	ENSGALP00000034328 XP_001234406.2 XP_015138348.1 XP_015139928.1	ENSTGUP00000001302 ENSTGUP00000011989 ENSTGUP00000012153 XP_004175332.1	XP_006266712.1 XP_006266713.1 XP_006268025.1 XP_006276029.2	XP_006027781.1 XP_006027782.1 XP_006034638.1 XP_014373342.1 XP_014377321.1	ENSPSIP00000004015 ENSPSIP00000013970 ENSPSIP00000019013	XP_007053029.1 XP_007056352.1 XP_007067654.1	Parpi0003106.p1 Parpi0008927.p1	XP_015279319.1 XP_015280925.1	XP_003219602.2 ENSACAP00000001749 ENSACAP00000013195	XP_007432793.1 XP_007441858.1	XP_013915833.1 XP_013916634.1 XP_013931934.1	ENSXETP00000017194 ENSXETP00000047237	ENSLACP00000006869 ENSLACP00000013875 ENSLACP00000017643	ENSLOCP00000002145 ENSLOCP00000005619 ENSLOCP00000021360	ENSDARP00000002357 ENSDARP00000072659 ENSDARP00000094416	ENSGACP00000004488 ENSGACP00000009942 ENSGACP00000011504 ENSGACP00000017956		(Alligator_mississippiensis_XP_006266712.1:0.004199,((((((((((((Alligator_mississippiensis_XP_006268025.1:0.000002,Alligator_sinensis_XP_014373342.1:0.059202)99:0.046356,(Chelonia_mydas_XP_007067654.1:0.018586,(Pelodiscus_sinensis_ENSPSIP00000019013:0.000002,Pelodiscus_sinensis_XP_014437040.1:0.000002)100:0.325790)92:0.049547)76:0.034460,((Gallus_gallus_ENSGALP00000034328:0.000002,Gallus_gallus_X…	((((((Homo_sapiens_ENSP00000361943:0.293595,(Monodelphis_domestica_ENSMODP00000022009:0.371315,Monodelphis_domestica_ENSMODP00000040263:0.861719)r4243886)r4243883,(((Taeniopygia_guttata_ENSTGUP00000001302:0.058366,(Gallus_gallus_XP_001234406.2:2.0E-6,Gallus_gallus_ENSGALP00000034328:2.0E-6)100.0:0.089367)r4243890,(Alligator_sinensis_XP_014373342.1:0.059202,Alligator_mississippiensis_XP_006268025.…
AmnPhylome_0000046	group_BchorENS_002159_2	19	20	1	1	1	1	1	1	0	2	1	1	1	1	1	1	1	1	1	1	1	1	ENSP00000426033	ENSCAFP00000011266	ENSMODP00000005705	XP_015132045.1	ENSTGUP00000006938	XP_006276120.1		XP_006128549.1	XP_007068662.1	Parpi0007002.p1	XP_015274193.1	ENSACAP00000002279	XP_007442162.1	XP_013910449.1	ENSXETP00000062321	ENSLACP00000002092	ENSLOCP00000016976	ENSDARP00000073348	ENSGACP00000023401	ENSPMAP00000005864	(Alligator_mississippiensis_XP_006276120.1:0.136444,(Chelonia_mydas_XP_007068662.1:0.021097,Pelodiscus_sinensis_XP_006128549.1:0.017549)46:0.000002,(((Anolis_carolinensis_ENSACAP00000002279:0.040940,(Python_bivittatus_XP_007442162.1:0.003567,Thamnophis_sirtalis_XP_013910449.1:0.034906)100:0.076858)62:0.011882,(Gekko_japonicus_XP_015274193.1:0.014004,Paroedura_picta_Parpi0007002.p1:0.058231)98:0.0…	(((((((Homo_sapiens_ENSP00000426033:0.007573,Canis_familiaris_ENSCAFP00000011266:0.099972)99.0:0.059859,Monodelphis_domestica_ENSMODP00000005705:0.019837)99.0:0.092313,((((Taeniopygia_guttata_ENSTGUP00000006938:2.0E-6,Gallus_gallus_XP_015132045.1:0.280258)r4584286,Alligator_mississippiensis_XP_006276120.1:0.136444)r4584285,(Chelonia_mydas_XP_007068662.1:0.021097,Pelodiscus_sinensis_XP_006128549.1…
AmnPhylome_0000047	group_BchorENS_002576_1	19	44	2	1	3	4	4	2	2	2	2	2	2	2	2	2	2	2	2	3	3	0	ENSP00000221138 ENSP00000418447	ENSCAFP00000009667	ENSMODP00000000016 ENSMODP00000017725 ENSMODP00000023713	ENSGALP00000016689 NP_001006152.1 NP_990455.1	ENSTGUP00000001327 ENSTGUP00000001817 ENSTGUP00000014290 XP_002193383.3	XP_006262223.1 XP_006270096.1	XP_014380357.1 XP_014383352.1	ENSPSIP00000005343 ENSPSIP00000014766	XP_007053628.1 XP_007062900.1	Parpi0010962.p1 Parpi0016048.p1	XP_015266859.1 XP_015284956.1	ENSACAP00000002608 ENSACAP00000003169	XP_007421950.1 XP_007427938.1	XP_013909792.1 XP_013910192.1	ENSXETP00000035093 ENSXETP00000054984	ENSLACP00000010829 ENSLACP00000018749	ENSLOCP00000012528 ENSLOCP00000013203	ENSDARP00000042420 ENSDARP00000125818 ENSDARP00000140225	ENSGACP00000001380 ENSGACP00000023990 ENSGACP00000027616		(Alligator_mississippiensis_XP_006262223.1:0.000000,(((((((((((((((((((((((((((((((((Alligator_mississippiensis_XP_006270096.1:0.000000,Gekko_japonicus_XP_015266859.1:0.000000):0.000000,Paroedura_picta_Parpi0016048.p1:0.000000):0.000000,Taeniopygia_guttata_XP_002193383.3:0.000000):0.000000,Danio_rerio_ENSDARP00000140225:0.000000):0.000000,Canis_familiaris_ENSCAFP00000009667:0.000000):0.000000,Xen…	((((((Homo_sapiens_ENSP00000221138:0.0,(Monodelphis_domestica_ENSMODP00000023713:1.0E-6,Monodelphis_domestica_ENSMODP00000000016:0.73646)92.0:0.002226)r4954414,((((((Taeniopygia_guttata_XP_002193383.3:0.0,Taeniopygia_guttata_ENSTGUP00000001817:0.0)r4954422,Gallus_gallus_ENSGALP00000016689:0.0)r4954421,(Taeniopygia_guttata_ENSTGUP00000014290:0.0,Gallus_gallus_NP_990455.1:0.0)r4954423)r4954420,(All…
AmnPhylome_0000048	group_BchorENS_002576_2	15	18	1	1	1	0	0	1	1	1	0	1	1	1	3	1	1	1	0	2	1	0	ENSP00000279387	ENSCAFP00000025167	ENSMODP00000019585			XP_006260638.1	XP_014382672.1	ENSPSIP00000020110		Parpi0027078.p1	XP_015275019.1	ENSACAP00000014738	XP_007424379.1 XP_007424380.1 XP_007424381.1	XP_013926377.1	ENSXETP00000044675	ENSLACP00000007570		ENSDARP00000094516 ENSDARP00000103385	ENSGACP00000007237		(Alligator_mississippiensis_XP_006260638.1:0.000002,(Alligator_sinensis_XP_014382672.1:0.000002,((((Anolis_carolinensis_ENSACAP00000014738:0.000000,Python_bivittatus_XP_007424379.1:0.000000):0.000002,((((Canis_familiaris_ENSCAFP00000025167:0.000000,Homo_sapiens_ENSP00000279387:0.000000):0.000002,Monodelphis_domestica_ENSMODP00000019585:0.000002)92:0.003336,Paroedura_picta_Parpi0027078.p1:0.000002…	((((((Canis_familiaris_ENSCAFP00000025167:0.0,Homo_sapiens_ENSP00000279387:0.0)r5176638,Monodelphis_domestica_ENSMODP00000019585:2.0E-6)92.0:0.003336,(((Alligator_mississippiensis_XP_006260638.1:2.0E-6,Alligator_sinensis_XP_014382672.1:2.0E-6)r5176626,Pelodiscus_sinensis_ENSPSIP00000020110:2.0E-6)r5176623,(((Thamnophis_sirtalis_XP_013926377.1:0.108556,Python_bivittatus_XP_007424379.1:0.0)r5176631…
AmnPhylome_0000049	group_BchorENS_002666_1	19	46	2	2	2	4	4	2	3	2	2	2	2	4	2	2	0	2	2	3	3	1	ENSP00000361158 ENSP00000481045	ENSCAFP00000003034 ENSCAFP00000006870	ENSMODP00000002937 ENSMODP00000009360	ENSGALP00000042230 XP_003641736.2 XP_004937191.1	ENSTGUP00000001871 ENSTGUP00000008182 XP_012430757.1 XP_012433007.1	XP_014465512.1 XP_014465796.1	XP_006015846.1 XP_006015847.1 XP_014380764.1	ENSPSIP00000011472 XP_006117377.1	XP_007061716.1 XP_007072452.1	Parpi0016540.p1 Parpi0006197.p1	XP_015261020.1 XP_015263777.1	XP_003220309.1 XP_008119897.1 ENSACAP00000013647	XP_007420275.1 XP_007442476.1	XP_013926825.1 XP_013926826.1		ENSLACP00000014996 ENSLACP00000018226	ENSLOCP00000003340 ENSLOCP00000011607	ENSDARP00000082077 ENSDARP00000116504 ENSDARP00000117820	ENSGACP00000021615 ENSGACP00000023419 ENSGACP00000025278	ENSPMAP00000007324	(Alligator_mississippiensis_XP_014465512.1:0.000002,(((((((((((((((((Alligator_mississippiensis_XP_014465796.1:0.000002,Alligator_sinensis_XP_014380764.1:0.012005)100:0.033663,(Gekko_japonicus_XP_015261020.1:0.011648,Paroedura_picta_Parpi0016540.p1:0.024814)99:0.030308)35:0.012052,Chelonia_mydas_XP_007072452.1:0.060343)27:0.006617,(Anolis_carolinensis_XP_008119897.1:0.000002,Anolis_carolinensis_E…	(((((((Canis_familiaris_ENSCAFP00000003034:0.028762,Homo_sapiens_ENSP00000481045:0.023644)r4915581,Monodelphis_domestica_ENSMODP00000009360:0.031896)100.0:0.165677,((((((Taeniopygia_guttata_XP_012433007.1:2.0E-6,Taeniopygia_guttata_ENSTGUP00000001871:2.0E-6)100.0:0.050305,Gallus_gallus_XP_427433.4:2.0E-6)r4915555,(Taeniopygia_guttata_XP_012430757.1:2.0E-6,Gallus_gallus_ENSGALP00000042230:2.0E-6)r…
AmnPhylome_0000050	group_BchorENS_002666_2	16	16	0	0	1	1	0	1	1	1	1	1	1	1	1	1	1	1	1	1	1	0			ENSMODP00000021497	ENSGALP00000014836		XP_014463656.1	XP_006029765.1	ENSPSIP00000018905	XP_007066112.1	Parpi0003418.p1	XP_015281985.1	ENSACAP00000013059	XP_007442222.1	XP_013913854.1	ENSXETP00000064004	ENSLACP00000019182	ENSLOCP00000001670	ENSDARP00000122091	ENSGACP00000007018		(Alligator_mississippiensis_XP_014463656.1:0.000002,Alligator_sinensis_XP_006029765.1:0.000002,(((Chelonia_mydas_XP_007066112.1:0.012947,Pelodiscus_sinensis_ENSPSIP00000018905:0.051212)48:0.014389,((((Anolis_carolinensis_ENSACAP00000013059:0.203292,(Python_bivittatus_XP_007442222.1:0.008210,Thamnophis_sirtalis_XP_013913854.1:0.071204)96:0.037230)70:0.025210,(Gekko_japonicus_XP_015281985.1:0.01907…	(((Gasterosteus_aculeatus_ENSGACP00000007018:0.105914,Danio_rerio_ENSDARP00000122091:0.183986)92.0:0.042228,Lepisosteus_oculatus_ENSLOCP00000001670:0.055185)100.0:0.0384495,(((Monodelphis_domestica_ENSMODP00000021497:0.113232,(((Gallus_gallus_ENSGALP00000014836:0.125878,(Alligator_sinensis_XP_006029765.1:2.0E-6,Alligator_mississippiensis_XP_014463656.1:2.0E-6)93.0:0.009049)r5278234,(Chelonia_myda…
AmnPhylome_0000051	group_BchorENS_002978_1	19	65	2	2	2	4	4	13	10	2	2	2	2	2	6	2	2	2	2	2	2	0	ENSP00000347088 ENSP00000432869	ENSCAFP00000002536 ENSCAFP00000013767	ENSMODP00000001518 ENSMODP00000024814	ENSGALP00000020480 XP_015140888.1 XP_015142543.1	ENSTGUP00000011032 ENSTGUP00000011218 ENSTGUP00000016632 XP_002199503.1	XP_006274121.2 XP_014457849.1 XP_014457850.1 XP_014457851.1 XP_014457852.1 XP_014457854.1 XP_014457855.1 XP_014457856.1 XP_014457857.1 XP_014457858.1 XP_014457859.1 XP_014463717.1 XP_014463721.1	XP_006026994.1 XP_006026995.1 XP_006026996.1 XP_014376938.1 XP_014376939.1 XP_014376940.1 XP_014376941.1 XP_014376942.1 XP_014376943.1 XP_014377469.1	ENSPSIP00000011696 ENSPSIP00000014989	XP_007062722.1 XP_007070900.1	Parpi0004766.p1 Parpi0005991.p1	XP_015264015.1 XP_015276129.1	ENSACAP00000014287 ENSACAP00000014687	XP_007431060.1 XP_007431061.1 XP_007431062.1 XP_007431063.1 XP_007431064.1 XP_007431065.1	XP_013915759.1 XP_013929201.1	ENSXETP00000002246 ENSXETP00000043681	ENSLACP00000009011 ENSLACP00000021106	ENSLOCP00000006023 ENSLOCP00000019855	ENSDARP00000130814 ENSDARP00000131670	ENSGACP00000023304 ENSGACP00000025408		(Alligator_mississippiensis_XP_014457849.1:0.015044,((((((((((Alligator_mississippiensis_XP_014463717.1:0.001345,Alligator_sinensis_XP_014377469.1:0.000002)100:0.008152,((((Anolis_carolinensis_ENSACAP00000014287:0.000002,Thamnophis_sirtalis_XP_013929201.1:0.015100)94:0.008184,(Gekko_japonicus_XP_015276129.1:0.083462,Paroedura_picta_Parpi0004766.p1:0.004088)50:0.000002)95:0.008363,(((Canis_familia…	(((((((Homo_sapiens_ENSP00000347088:0.009071,Canis_familiaris_ENSCAFP00000002536:0.021719)100.0:0.015349,Monodelphis_domestica_ENSMODP00000001518:0.008123)r5400717,(((((Taeniopygia_guttata_XP_002199503.1:2.0E-6,Taeniopygia_guttata_ENSTGUP00000011218:2.0E-6)100.0:0.007551,(Gallus_gallus_XP_015140888.1:2.0E-6,Gallus_gallus_ENSGALP00000020480:2.0E-6)100.0:0.01038)r5400721,(Alligator_sinensis_XP_0143…
AmnPhylome_0000052	group_BchorENS_002978_2	18	20	1	1	0	1	2	0	1	2	1	1	1	1	1	1	1	1	1	1	1	1	ENSP00000309640	ENSCAFP00000019786			ENSTGUP00000009336 XP_002189200.2		XP_014378378.1	ENSPSIP00000015112	XP_007071422.1	Parpi0021909.p1	XP_015284557.1	ENSACAP00000004196	XP_007440326.1	XP_013925181.1	ENSXETP00000007471	ENSLACP00000017598	ENSLOCP00000005897	ENSDARP00000110372	ENSGACP00000012314	ENSPMAP00000007785	(Alligator_sinensis_XP_014378378.1:0.596050,((((Chelonia_mydas_XP_007071422.1:0.144069,Pelodiscus_sinensis_XP_006129893.2:0.260605)95:0.232692,((Canis_familiaris_ENSCAFP00000019786:0.097937,Homo_sapiens_ENSP00000309640:0.050600)100:0.148797,(((((Danio_rerio_ENSDARP00000110372:0.169034,Gasterosteus_aculeatus_ENSGACP00000012314:0.168432)93:0.067940,Lepisosteus_oculatus_ENSLOCP00000005897:0.114612)9…	((((((Homo_sapiens_ENSP00000309640:0.0506,Canis_familiaris_ENSCAFP00000019786:0.097937)100.0:0.148797,(((((Taeniopygia_guttata_XP_002189200.2:0.031943,Taeniopygia_guttata_ENSTGUP00000009336:0.005675)98.0:0.246134,Gallus_gallus_XP_015147085.1:0.072747)r5647694,Alligator_sinensis_XP_014378378.1:0.59605)r5647693,(Pelodiscus_sinensis_XP_006129893.2:0.260605,Chelonia_mydas_XP_007071422.1:0.144069)95.0…
AmnPhylome_0000053	group_BchorENS_003007_1	19	45	2	2	2	4	4	4	2	3	2	2	2	2	2	2	2	2	2	2	2	0	ENSP00000360120 ENSP00000364860	ENSCAFP00000003158 ENSCAFP00000027493	ENSMODP00000024012 ENSMODP00000037259	ENSGALP00000024493 NP_001074185.1 NP_989840.2	ENSTGUP00000000423 ENSTGUP00000010261 XP_004174382.1 XP_012432847.1	XP_006272668.2 XP_014464282.1 XP_014464283.1 XP_014464284.1	XP_006038037.1 XP_014380864.1	ENSPSIP00000010894 XP_006125099.1	XP_007056856.1 XP_007063472.1	Parpi0020715.p1 Parpi0007237.p1	XP_015271661.1 XP_015277011.1	ENSACAP00000000932 ENSACAP00000008167	XP_007429482.1 XP_007431261.1	XP_013918721.1 XP_013920434.1	ENSXETP00000001783 ENSXETP00000023694	ENSLACP00000001497 ENSLACP00000010024	ENSLOCP00000008104 ENSLOCP00000009997	ENSDARP00000101065 ENSDARP00000118145	ENSGACP00000009368 ENSGACP00000024672		(Alligator_mississippiensis_XP_006272668.2:0.001865,((((((((((((((((Alligator_mississippiensis_XP_014464282.1:0.001824,Alligator_sinensis_XP_006038037.1:0.000001)100:0.016355,((Gallus_gallus_ENSGALP00000024493:0.000001,Gallus_gallus_NP_001074185.1:0.000001)99:0.010718,(Taeniopygia_guttata_ENSTGUP00000000423:0.000001,Taeniopygia_guttata_XP_012432847.1:0.000001)99:0.009653)99:0.015614)38:0.003530,(…	(((((((Homo_sapiens_ENSP00000364860:0.013382,Canis_familiaris_ENSCAFP00000003158:0.039313)100.0:0.078812,Monodelphis_domestica_ENSMODP00000024012:0.067507)r5289806,(((((Gallus_gallus_NP_001074185.1:1.0E-6,Gallus_gallus_ENSGALP00000024493:1.0E-6)99.0:0.010718,(Taeniopygia_guttata_XP_012432847.1:1.0E-6,Taeniopygia_guttata_ENSTGUP00000000423:1.0E-6)99.0:0.009653)99.0:0.015614,(Alligator_sinensis_XP_…
AmnPhylome_0000054	group_BchorENS_003007_2	19	22	1	0	1	2	1	1	1	1	1	1	1	1	3	1	1	1	1	1	1	1	ENSP00000363571		ENSMODP00000004898	NP_989439.1	ENSTGUP00000001342	XP_006270692.1	XP_006027772.1	ENSPSIP00000012867	XP_007065252.1	Parpi0014768.p1	XP_015271532.1	ENSACAP00000001049	XP_007425884.1 XP_007425885.1 XP_007425886.1	XP_013915683.1	ENSXETP00000005570	ENSLACP00000013469	ENSLOCP00000003123	ENSDARP00000132148	ENSGACP00000024106	ENSPMAP00000001696	(Alligator_mississippiensis_XP_006270692.1:0.006875,Alligator_sinensis_XP_006027772.1:0.001722,(((Chelonia_mydas_XP_007065252.1:0.026110,Pelodiscus_sinensis_ENSPSIP00000012867:0.034031)98:0.020603,(((Anolis_carolinensis_ENSACAP00000001049:0.061981,(Python_bivittatus_XP_007425884.1:0.021670,Thamnophis_sirtalis_XP_013915683.1:0.048100)100:0.056671)99:0.019103,(Gekko_japonicus_XP_015271532.1:0.01423…	((((((Homo_sapiens_ENSP00000363571:0.109117,Monodelphis_domestica_ENSMODP00000004898:0.094598)r5689861,(((Pelodiscus_sinensis_ENSPSIP00000012867:0.034031,Chelonia_mydas_XP_007065252.1:0.02611)98.0:0.020603,((Gallus_gallus_NP_989439.1:0.033893,Taeniopygia_guttata_ENSTGUP00000001342:0.039989)100.0:0.068323,(Alligator_sinensis_XP_006027772.1:0.001722,Alligator_mississippiensis_XP_006270692.1:0.00687…
AmnPhylome_0000055	group_BchorENS_003086_1	20	59	1	2	3	5	7	3	4	1	3	3	4	4	5	4	3	3	1	1	1	1	ENSP00000243167	ENSCAFP00000006311 ENSCAFP00000006320	ENSMODP00000002423 ENSMODP00000038683 ENSMODP00000040671	ENSGALP00000016970 NP_990307.2 XP_004936823.1	ENSTGUP00000008567 ENSTGUP00000008598 ENSTGUP00000017481 XP_002191915.1 XP_002195897.1 XP_012430723.1 XP_012432443.1	XP_006267412.1 XP_006267413.2 XP_014462473.1	XP_006015881.2 XP_006015882.1 XP_006015883.2 XP_006015884.1		XP_007070765.1 XP_007070766.1 XP_007070767.1	Parpi0006229.p1 Parpi0006231.p1 Parpi0006232.p1	XP_015277431.1 XP_015277432.1 XP_015277443.1 XP_015277461.1	ENSACAP00000001925 ENSACAP00000002032 ENSACAP00000022195 ENSACAP00000022610	XP_007430219.1 XP_007430220.1 XP_007430221.1 XP_007430222.1 XP_007430225.1	XP_013925722.1 XP_013925723.1 XP_013928371.1 XP_013930689.1	ENSXETP00000009505 ENSXETP00000061051 ENSXETP00000061345	ENSLACP00000019713 ENSLACP00000021837 ENSLACP00000023118	ENSLOCP00000004845	ENSDARP00000100787	ENSGACP00000015688	ENSPMAP00000008546	(Alligator_mississippiensis_XP_006267412.1:0.012308,((Alligator_mississippiensis_XP_006267413.2:0.003837,Alligator_sinensis_XP_006015883.2:0.004481)100:0.122456,(((((((((Alligator_mississippiensis_XP_014462473.1:0.005857,Alligator_sinensis_XP_006015884.1:0.011005)100:0.165216,((Taeniopygia_guttata_ENSTGUP00000008567:0.014185,Taeniopygia_guttata_XP_002191915.1:0.000563)100:0.091327,Gallus_gallus_X…	(((((((((Homo_sapiens_ENSP00000243167:0.047829,Canis_familiaris_ENSCAFP00000006320:0.059841)100.0:0.154606,Monodelphis_domestica_ENSMODP00000002423:0.261022)100.0:0.283334,(((((Taeniopygia_guttata_XP_002191915.1:5.63E-4,Taeniopygia_guttata_ENSTGUP00000008567:0.014185)100.0:0.091327,Gallus_gallus_XP_426654.4:0.067199)100.0:0.135662,(Alligator_sinensis_XP_006015884.1:0.011005,Alligator_mississippie…
AmnPhylome_0000056	group_BchorENS_003086_2	18	23	1	0	1	2	2	1	1	2	1	0	1	1	1	1	1	1	1	2	2	1	ENSP00000364035		ENSMODP00000007560	XP_015133866.1	ENSTGUP00000005077 XP_002194510.3	XP_014465379.1	XP_006025225.1	ENSPSIP00000005640	XP_007056313.1		XP_015282018.1	ENSACAP00000000372	XP_007422714.1	XP_013919706.1	ENSXETP00000039448	ENSLACP00000017097	ENSLOCP00000011614	ENSDARP00000037509 ENSDARP00000071507	ENSGACP00000025280 ENSGACP00000025284	ENSPMAP00000000907	(Alligator_mississippiensis_XP_014465379.1:0.019340,Alligator_sinensis_XP_006025225.1:0.025144,((Chelonia_mydas_XP_007056313.1:0.040881,Pelodiscus_sinensis_XP_014428851.1:0.070411)100:0.068051,((((Anolis_carolinensis_ENSACAP00000000372:0.145097,(Python_bivittatus_XP_007422714.1:0.081536,Thamnophis_sirtalis_XP_013919706.1:0.061535)100:0.081487)85:0.037415,Gekko_japonicus_XP_015282018.1:0.128771)95…	((((((Homo_sapiens_ENSP00000364035:0.251634,Monodelphis_domestica_ENSMODP00000007560:0.116412)100.0:0.189385,(((((Taeniopygia_guttata_XP_002194510.3:0.002536,Taeniopygia_guttata_ENSTGUP00000005077:1.0E-6)100.0:0.089101,Gallus_gallus_XP_015133866.1:0.123966)99.0:0.064122,(Alligator_sinensis_XP_006025225.1:0.025144,Alligator_mississippiensis_XP_014465379.1:0.01934)100.0:0.075164)r5396829,(Pelodiscu…
AmnPhylome_0000057	group_BchorENS_003181_1	19	63	3	3	3	5	4	3	3	5	2	3	3	6	2	3	3	3	3	3	3	0	ENSP00000164024 ENSP00000262738 ENSP00000271332	ENSCAFP00000001103 ENSCAFP00000029385 ENSCAFP00000038535	ENSMODP00000002583 ENSMODP00000009251 ENSMODP00000016844	ENSGALP00000009191 ENSGALP00000021815 ENSGALP00000042129	ENSTGUP00000001495 ENSTGUP00000003828 ENSTGUP00000007830 XP_012426407.1	XP_006273396.2 XP_014460916.1 XP_014461940.1	XP_006034441.1 XP_014372442.1 XP_014381994.1	ENSPSIP00000010970 ENSPSIP00000016411 XP_006120476.1	XP_007060081.1 XP_007064592.1	Parpi0002620.p1 Parpi0002873.p1 Parpi0003850.p1	XP_015267568.1 XP_015270842.1 XP_015283459.1	XP_008103534.1 XP_008108019.1 XP_008109818.1 ENSACAP00000001615 ENSACAP00000010383	XP_007421969.1 XP_007430069.1	XP_013914168.1 XP_013918281.1 XP_013922314.1	ENSXETP00000035303 ENSXETP00000050351 ENSXETP00000053739	ENSLACP00000010765 ENSLACP00000019745 ENSLACP00000020143	ENSLOCP00000015493 ENSLOCP00000017711 ENSLOCP00000019792	ENSDARP00000043736 ENSDARP00000106129 ENSDARP00000116971	ENSGACP00000001378 ENSGACP00000007605 ENSGACP00000025144		(Alligator_mississippiensis_XP_006273396.2:0.001470,((((((((((((((Alligator_mississippiensis_XP_014460916.1:0.002081,Alligator_sinensis_XP_006034441.1:0.003425)100:0.031138,(Pelodiscus_sinensis_ENSPSIP00000010970:0.035862,Pelodiscus_sinensis_XP_014431934.1:0.025476)100:0.277890)55:0.009004,(((Anolis_carolinensis_XP_008108019.1:0.000451,Anolis_carolinensis_ENSACAP00000010383:0.000449)100:0.032081,…	(((((((((Homo_sapiens_ENSP00000271332:0.012694,Canis_familiaris_ENSCAFP00000029385:0.007801)100.0:0.024043,Monodelphis_domestica_ENSMODP00000002583:0.029684)100.0:0.064431,((Taeniopygia_guttata_XP_012426407.1:0.024846,Taeniopygia_guttata_ENSTGUP00000001495:0.02193)100.0:0.29955,(Gallus_gallus_XP_015154265.1:0.019165,Gallus_gallus_ENSGALP00000042129:0.005452)r5637991)100.0:0.106231)r5637983,Xenopu…
AmnPhylome_0000058	group_BchorENS_003181_2	18	28	1	1	1	2	1	1	1	3	1	1	1	2	3	0	1	2	1	3	2	0	ENSP00000363068	ENSCAFP00000022856	ENSMODP00000020492	NP_001038119.1	ENSTGUP00000016733	XP_014452988.1	XP_014375096.1	ENSPSIP00000009388 ENSPSIP00000017457	XP_007071659.1	Parpi0003386.p1	XP_015273373.1	XP_008115107.1	XP_007424017.1 XP_007424018.1 XP_007443294.1		ENSXETP00000041095	ENSLACP00000003215 ENSLACP00000011132	ENSLOCP00000007698	ENSDARP00000076888 ENSDARP00000133337 ENSDARP00000135210	ENSGACP00000009039 ENSGACP00000012060		(Alligator_mississippiensis_XP_014452988.1:0.003885,Alligator_sinensis_XP_014375096.1:0.000764,((((Anolis_carolinensis_XP_008115107.1:0.026664,Python_bivittatus_XP_007443294.1:0.036951)73:0.004986,((Gekko_japonicus_XP_015273373.1:0.000002,Paroedura_picta_Parpi0003386.p1:0.011886)87:0.199901,Python_bivittatus_XP_007424017.1:0.036954)73:0.021635)99:0.037007,((Chelonia_mydas_XP_007071659.1:0.019613,…	((((((Homo_sapiens_ENSP00000363068:0.015957,Canis_familiaris_ENSCAFP00000022856:0.018328)100.0:0.03706,Monodelphis_domestica_ENSMODP00000020492:0.062988)100.0:0.159178,((((Gallus_gallus_NP_001038119.1:0.01144,Taeniopygia_guttata_ENSTGUP00000016733:0.036373)99.0:0.014674,(Alligator_sinensis_XP_014375096.1:7.64E-4,Alligator_mississippiensis_XP_014452988.1:0.003885)100.0:0.055016)r5640195,(Chelonia_…
AmnPhylome_0000059	group_BchorENS_003187_1	18	30	1	1	0	2	2	1	1	2	1	3	1	2	2	1	2	2	1	3	2	0	ENSP00000222693	ENSCAFP00000005057		NP_001007087.1	ENSTGUP00000005411 XP_004177266.1	XP_006265837.1	XP_006023686.1	XP_006122700.1	XP_007070616.1	Parpi0013377.p1 Parpi0022844.p1 Parpi0002979.p1	XP_015270639.1	ENSACAP00000006449 ENSACAP00000011653	XP_007420565.1 XP_007438789.1	XP_013932148.1	ENSXETP00000025317 ENSXETP00000058870	ENSLACP00000002046 ENSLACP00000014086	ENSLOCP00000019206	ENSDARP00000011030 ENSDARP00000068216 ENSDARP00000095297	ENSGACP00000012148 ENSGACP00000013714		(Alligator_mississippiensis_XP_006265837.1:0.000002,Alligator_sinensis_XP_006023686.1:0.044509,(((Chelonia_mydas_XP_007070616.1:0.036137,Pelodiscus_sinensis_XP_006122700.1:0.081360)98:0.066147,((((((((((Anolis_carolinensis_ENSACAP00000011653:0.018958,Paroedura_picta_Parpi0022844.p1:0.024304)29:0.000002,Python_bivittatus_XP_007420565.1:0.052082)96:0.128384,(Danio_rerio_ENSDARP00000095297:0.607944,…	(((((((Python_bivittatus_XP_007420565.1:0.052082,Anolis_carolinensis_ENSACAP00000011653:0.018958)r5902883,Paroedura_picta_Parpi0022844.p1:0.024304)96.0:0.128384,Xenopus_tropicalis_ENSXETP00000058870:0.047832)r5902873,Latimeria_chalumnae_ENSLACP00000002046:0.104364)r5902872,Danio_rerio_ENSDARP00000095297:0.607944)99.0:0.377901,(Gasterosteus_aculeatus_ENSGACP00000013714:0.371484,Danio_rerio_ENSDARP…
AmnPhylome_0000060	group_BchorENS_003187_2	20	51	2	2	2	4	3	2	2	2	2	2	4	2	4	5	4	2	2	2	2	1	ENSP00000339191 ENSP00000341940	ENSCAFP00000005060 ENSCAFP00000008308	ENSMODP00000005749 ENSMODP00000019745	ENSGALP00000015287 NP_001099134.1 NP_989701.2	ENSTGUP00000005395 ENSTGUP00000010724 XP_012424367.1	XP_006265836.1 XP_006272714.2	XP_006024206.1 XP_014375425.1	ENSPSIP00000007448 XP_006122598.1	XP_007061335.1 XP_007070591.1	Parpi0022843.p1 Parpi0002978.p1	XP_015263441.1 XP_015270650.1 XP_015270657.1 XP_015270666.1	ENSACAP00000006424 ENSACAP00000011656	XP_007420566.1 XP_007432119.1 XP_007432120.1 XP_007432121.1	XP_013928428.1 XP_013932149.1 XP_013932150.1 XP_013932151.1 XP_013932152.1	ENSXETP00000003034 ENSXETP00000046990 ENSXETP00000054421 ENSXETP00000053955	ENSLACP00000014173 ENSLACP00000020888	ENSLOCP00000013046 ENSLOCP00000019204	ENSDARP00000034317 ENSDARP00000141857	ENSGACP00000001179 ENSGACP00000012139	ENSPMAP00000007582	(Alligator_mississippiensis_XP_006265836.1:0.071349,(((((((((((Alligator_mississippiensis_XP_006272714.2:0.000002,Alligator_sinensis_XP_006024206.1:0.000002)99:0.036596,(Taeniopygia_guttata_ENSTGUP00000010724:0.057741,Gallus_gallus_NP_989701.2:0.076545)97:0.050434)75:0.017215,(Chelonia_mydas_XP_007061335.1:0.030102,Pelodiscus_sinensis_ENSPSIP00000007448:0.015032)99:0.061056)84:0.080233,((Canis_fa…	(((((((((Homo_sapiens_ENSP00000339191:0.014421,Canis_familiaris_ENSCAFP00000005060:0.027763)100.0:0.066117,Monodelphis_domestica_ENSMODP00000019745:0.045242)99.0:0.069092,(((((Taeniopygia_guttata_XP_012424367.1:2.0E-6,Gallus_gallus_NP_001099134.1:0.005805)r5491666,(Taeniopygia_guttata_ENSTGUP00000005395:2.0E-6,Gallus_gallus_ENSGALP00000015287:2.0E-6)r5491667)r5491665,(Alligator_mississippiensis_X…
AmnPhylome_0000061	group_BchorENS_003240_1	19	51	2	2	2	4	5	4	4	4	2	2	2	3	2	1	2	2	2	3	3	0	ENSP00000286719 ENSP00000354871	ENSCAFP00000012487 ENSCAFP00000018934	ENSMODP00000021381 ENSMODP00000023987	ENSGALP00000026611 XP_004934741.1 XP_015131906.1	ENSTGUP00000001735 ENSTGUP00000007985 ENSTGUP00000015922 XP_012424902.1 XP_012428688.1	XP_006267662.1 XP_006270895.1 XP_014463734.1 XP_014463735.1	XP_006021287.1 XP_006035955.1 XP_014374288.1 XP_014374289.1	ENSPSIP00000015793 XP_006113439.1 XP_006133945.1	XP_007066564.1 XP_007070582.1	Parpi0000761.p1 Parpi0007625.p1	XP_015273074.1 XP_015282593.1	XP_008110395.1 ENSACAP00000011524	XP_007439759.1 XP_007442048.1	XP_013923484.1	ENSXETP00000014758 ENSXETP00000060181	ENSLACP00000002812 ENSLACP00000012303	ENSLOCP00000004774 ENSLOCP00000009118	ENSDARP00000009463 ENSDARP00000134268 ENSDARP00000135686	ENSGACP00000018244 ENSGACP00000019901 ENSGACP00000021543		(Alligator_mississippiensis_XP_006267662.1:0.004061,((((((((((((((Alligator_mississippiensis_XP_006270895.1:0.001971,Alligator_sinensis_XP_006035955.1:0.001946)100:0.055568,(((Taeniopygia_guttata_ENSTGUP00000001735:0.014656,Taeniopygia_guttata_ENSTGUP00000015922:0.000002)47:0.000003,Taeniopygia_guttata_XP_012428688.1:0.000002)100:0.037555,Gallus_gallus_XP_015131906.1:0.019167)100:0.054160)67:0.01…	(((((((((((Taeniopygia_guttata_ENSTGUP00000015922:2.0E-6,Taeniopygia_guttata_ENSTGUP00000001735:0.014656)r5959926,Taeniopygia_guttata_XP_012428688.1:2.0E-6)100.0:0.037555,Gallus_gallus_XP_015131906.1:0.019167)100.0:0.05416,(Alligator_sinensis_XP_006035955.1:0.001946,Alligator_mississippiensis_XP_006270895.1:0.001971)100.0:0.055568)r5959924,(Pelodiscus_sinensis_XP_006133945.1:0.033486,Chelonia_myd…
AmnPhylome_0000062	group_BchorENS_003240_2	17	18	1	1	1	0	0	1	1	2	1	1	1	1	1	1	1	0	1	1	1	1	ENSP00000012443	ENSCAFP00000006422	ENSMODP00000011522			XP_014449193.1	XP_006032608.1	ENSPSIP00000014162	XP_007069134.1	Parpi0023801.p1	XP_015275167.1	ENSACAP00000016482	XP_007432508.1	XP_013910067.1	ENSXETP00000039599		ENSLOCP00000018258	ENSDARP00000092872	ENSGACP00000016905	ENSPMAP00000005901	(Alligator_mississippiensis_XP_014449193.1:0.000002,Alligator_sinensis_XP_006032608.1:0.089746,((Chelonia_mydas_XP_007069134.1:0.014362,Pelodiscus_sinensis_XP_014428263.1:0.020983)75:0.014125,(((Anolis_carolinensis_ENSACAP00000016482:0.017969,(((((Danio_rerio_ENSDARP00000092872:0.042708,Gasterosteus_aculeatus_ENSGACP00000016905:0.046203)77:0.011472,Lepisosteus_oculatus_ENSLOCP00000018258:0.567646…	((((((Homo_sapiens_ENSP00000012443:0.010611,Canis_familiaris_ENSCAFP00000006422:0.008235)98.0:0.016674,Monodelphis_domestica_ENSMODP00000011522:0.036326)97.0:0.026545,(((Alligator_sinensis_XP_006032608.1:0.089746,Alligator_mississippiensis_XP_014449193.1:2.0E-6)99.0:0.023391,(Chelonia_mydas_XP_007069134.1:0.014362,Pelodiscus_sinensis_XP_014428263.1:0.020983)r5960722)r5960719,(((Thamnophis_sirtali…
AmnPhylome_0000063	group_BchorENS_003254_1	19	63	3	3	2	5	5	3	3	4	6	3	5	2	5	2	2	3	3	2	2	0	ENSP00000159060 ENSP00000362057 ENSP00000367851	ENSCAFP00000000844 ENSCAFP00000020532 ENSCAFP00000025906	ENSMODP00000010124 ENSMODP00000026393	ENSGALP00000010835 ENSGALP00000022178 NP_001093756.1 XP_015133755.1	ENSTGUP00000002319 ENSTGUP00000007030 ENSTGUP00000011474 ENSTGUP00000014678 XP_004175823.1	XP_006277149.2 XP_014452227.1 XP_014454704.1	XP_006015717.1 XP_006022443.1 XP_014376727.1	ENSPSIP00000003677 ENSPSIP00000008373 ENSPSIP00000009987 XP_006115042.1	XP_007057408.1 XP_007063976.1 XP_007063977.1 XP_007063978.1 XP_007071278.1 XP_007071279.1	Parpi0012196.p1 Parpi0013740.p1 Parpi0018435.p1	XP_015270450.1 XP_015281331.1 XP_015283512.1 XP_015283513.1 XP_015283514.1	ENSACAP00000005110 ENSACAP00000014601	XP_007424117.1 XP_007430179.1 XP_007430180.1 XP_007430181.1 XP_007440734.1	XP_013929536.1 XP_013932009.1	ENSXETP00000021243 ENSXETP00000062981	ENSLACP00000005278 ENSLACP00000009656 ENSLACP00000018257	ENSLOCP00000009530 ENSLOCP00000018831 ENSLOCP00000020825	ENSDARP00000073592 ENSDARP00000080539	ENSGACP00000020510 ENSGACP00000022876		(Alligator_mississippiensis_XP_006277149.2:0.003148,((((((((((((Alligator_mississippiensis_XP_014452227.1:0.011696,Alligator_sinensis_XP_006022443.1:0.005009)100:0.077604,(Chelonia_mydas_XP_007057408.1:0.035550,(Pelodiscus_sinensis_ENSPSIP00000009987:0.000002,Pelodiscus_sinensis_XP_006115042.1:0.000002)100:0.051242)100:0.034635)54:0.010871,(Gallus_gallus_ENSGALP00000022178:0.061931,Taeniopygia_gu…	(((((((Homo_sapiens_ENSP00000159060:0.088989,Canis_familiaris_ENSCAFP00000000844:0.066146)100.0:0.123028,Monodelphis_domestica_ENSMODP00000010124:0.141112)100.0:0.088881,((((Taeniopygia_guttata_ENSTGUP00000011474:0.064254,Gallus_gallus_ENSGALP00000022178:0.061931)100.0:0.059959,(Alligator_sinensis_XP_006022443.1:0.005009,Alligator_mississippiensis_XP_014452227.1:0.011696)100.0:0.077604)r5973703,(…
AmnPhylome_0000064	group_BchorENS_003254_2	19	21	1	1	1	2	0	1	1	1	1	1	1	2	1	1	1	1	1	1	1	1	ENSP00000373518	ENSCAFP00000025792	ENSMODP00000011631	NP_001292401.1		XP_006277489.1	XP_006035482.1	ENSPSIP00000016756	XP_007059569.1	Parpi0020256.p1	XP_015273978.1	XP_008116719.1 ENSACAP00000001723	XP_007435400.1	XP_013910660.1	ENSXETP00000017079	ENSLACP00000015741	ENSLOCP00000017232	ENSDARP00000101214	ENSGACP00000010389	ENSPMAP00000000294	(Alligator_mississippiensis_XP_006277489.1:0.002525,Alligator_sinensis_XP_006035482.1:0.004954,(((((((Anolis_carolinensis_XP_008116719.1:0.007608,Anolis_carolinensis_ENSACAP00000001723:0.000002)100:0.192877,(Gekko_japonicus_XP_015273978.1:0.054970,Paroedura_picta_Parpi0020256.p1:0.156664)100:0.080053)73:0.037792,(Python_bivittatus_XP_007435400.1:0.059742,Thamnophis_sirtalis_XP_013910660.1:0.09462…	(((((((Homo_sapiens_ENSP00000373518:0.063499,Canis_familiaris_ENSCAFP00000025792:0.090421)100.0:0.141054,Monodelphis_domestica_ENSMODP00000011631:0.113818)100.0:0.164485,(((Gallus_gallus_XP_015147588.1:0.524608,(Alligator_sinensis_XP_006035482.1:0.004954,Alligator_mississippiensis_XP_006277489.1:0.002525)99.0:0.055994)r5976778,(Pelodiscus_sinensis_ENSPSIP00000016756:0.104493,Chelonia_mydas_XP_007…
AmnPhylome_0000065	group_BchorENS_003254_3	17	20	1	1	1	2	1	1	1	2	2	1	1	1	1	0	1	1	1	0	1	0	ENSP00000263317	ENSCAFP00000006503	ENSMODP00000003331	XP_015135526.1	ENSTGUP00000013282	XP_014461375.1	XP_014374192.1	XP_006118438.1	XP_007063190.1 XP_007063191.1	Parpi0009984.p1	XP_015277449.1	ENSACAP00000014675	XP_007436102.1		ENSXETP00000025676	ENSLACP00000011826	ENSLOCP00000008728		ENSGACP00000010533		(Alligator_mississippiensis_XP_014461375.1:0.002647,Alligator_sinensis_XP_014374192.1:0.011284,((((Chelonia_mydas_XP_007063190.1:0.030272,Pelodiscus_sinensis_XP_006118438.1:0.065769)98:0.043850,((Anolis_carolinensis_ENSACAP00000014675:0.078869,Python_bivittatus_XP_007436102.1:0.142282)93:0.041364,(Gekko_japonicus_XP_015277449.1:0.044392,Paroedura_picta_Parpi0009984.p1:0.062461)100:0.117284)100:0.…	((Lepisosteus_oculatus_ENSLOCP00000008728:0.149984,Gasterosteus_aculeatus_ENSGACP00000010533:0.422628)100.0:0.0720135,(((((Homo_sapiens_ENSP00000263317:0.029502,Canis_familiaris_ENSCAFP00000006503:0.149304)100.0:0.044905,Monodelphis_domestica_ENSMODP00000003331:0.058711)100.0:0.117582,((((Gallus_gallus_XP_015135526.1:0.047858,Taeniopygia_guttata_ENSTGUP00000013282:0.046765)100.0:0.076922,(Alligat…
AmnPhylome_0000066	group_BchorENS_003276_1	19	50	2	2	2	3	3	4	2	3	2	2	2	2	2	6	2	3	3	2	3	0	ENSP00000290399 ENSP00000358210	ENSCAFP00000005258 ENSCAFP00000014237	ENSMODP00000022550 ENSMODP00000037952	ENSGALP00000025802 XP_004940413.1	ENSTGUP00000005007 ENSTGUP00000012641 XP_002189239.1 ENSTGUP00000012271 ENSTGUP00000012275	XP_006271862.1 XP_006278763.1	XP_006020524.1 XP_006030457.1	ENSPSIP00000002638 ENSPSIP00000015638 XP_006126052.1	XP_007066418.1 XP_007068309.1	Parpi0014516.p1 Parpi0008691.p1	XP_015273318.1 XP_015273393.1	ENSACAP00000010124 ENSACAP00000020811	XP_007421649.1 XP_007423398.1	XP_013907299.1 XP_013907300.1 XP_013907301.1 XP_013907302.1 XP_013907303.1 XP_013911710.1	ENSXETP00000005117 ENSXETP00000028530	ENSLACP00000014625 ENSLACP00000015023 ENSLACP00000018073 ENSLACP00000001276	ENSLOCP00000006091 ENSLOCP00000020452	ENSDARP00000003984 ENSDARP00000033085	ENSGACP00000012519 ENSGACP00000018687 ENSGACP00000026630		(Alligator_mississippiensis_XP_006271862.1:0.000002,((((((((((Alligator_mississippiensis_XP_006278763.1:0.003255,Alligator_sinensis_XP_006030457.1:0.014902)100:0.032896,(Chelonia_mydas_XP_007068309.1:0.003582,(Pelodiscus_sinensis_ENSPSIP00000015638:0.001952,Pelodiscus_sinensis_XP_006126052.1:0.000002)100:0.034200)99:0.017293)60:0.001063,(((Canis_familiaris_ENSCAFP00000014237:0.060885,Homo_sapiens…	((((Latimeria_chalumnae_ENSLACP00000014625:0.281636,(Gasterosteus_aculeatus_ENSGACP00000026630:0.499395,Lepisosteus_oculatus_ENSLOCP00000006091:2.0E-6)r5583410)98.0:0.134982,(((((Homo_sapiens_ENSP00000290399:0.048112,Canis_familiaris_ENSCAFP00000014237:0.060885)100.0:0.123324,Monodelphis_domestica_ENSMODP00000037952:0.088888)r5583397,((((((Taeniopygia_guttata_XP_002189239.1:0.00528,Taeniopygia_gu…
AmnPhylome_0000067	group_BchorENS_003276_2	20	44	2	2	3	2	1	2	2	4	3	2	1	3	2	3	1	2	2	2	2	3	ENSP00000348460 ENSP00000469142	ENSCAFP00000036438 ENSCAFP00000041248	ENSMODP00000011291 ENSMODP00000021974 ENSMODP00000033048	XP_015143131.1	XP_012429364.1	XP_014457069.1 XP_014461774.1	XP_006015475.1 XP_006032603.1	ENSPSIP00000019193 XP_006117726.1	XP_007065329.1 XP_007065330.1 XP_007069130.1	Parpi0010484.p1 Parpi0021060.p1	XP_015264848.1	XP_008101596.1 XP_008123422.1	XP_007432477.1 XP_007435215.1	XP_013928115.1 XP_013928116.1 XP_013930136.1	ENSXETP00000000610	ENSLACP00000004424 ENSLACP00000020815	ENSLOCP00000011632 ENSLOCP00000018348	ENSDARP00000016823 ENSDARP00000114846 ENSDARP00000014024	ENSGACP00000012522	ENSPMAP00000008398 ENSPMAP00000010187 ENSPMAP00000010632	(Alligator_mississippiensis_XP_014457069.1:0.005867,((((((((((((Alligator_mississippiensis_XP_014461774.1:0.000002,(Alligator_sinensis_XP_006015475.1:0.105898,(Gallus_gallus_XP_015143131.1:0.001573,Taeniopygia_guttata_XP_012429364.1:0.000002)86:0.001573)34:0.000003)67:0.001576,((Chelonia_mydas_XP_007065329.1:0.001647,Pelodiscus_sinensis_XP_006117726.1:0.003162)89:0.001568,((Canis_familiaris_ENSCA…	(((Petromyzon_marinus_ENSPMAP00000010632:0.282948,Petromyzon_marinus_ENSPMAP00000010187:0.535919)r5745707,Petromyzon_marinus_ENSPMAP00000008398:0.2798)100.0:0.100954,((((((((Canis_familiaris_ENSCAFP00000036438:0.070142,Homo_sapiens_ENSP00000348460:2.0E-6)r5745730,Monodelphis_domestica_ENSMODP00000033048:2.0E-6)99.0:0.02937,Monodelphis_domestica_ENSMODP00000021974:2.0E-6)r5745712,((((Taeniopygia_g…
AmnPhylome_0000068	group_BchorENS_003341_1	19	22	1	1	1	2	1	1	1	2	1	1	1	2	1	1	1	1	1	1	1	0	ENSP00000357928	ENSCAFP00000005771	ENSMODP00000022372	NP_001006407.1	ENSTGUP00000012430	XP_006269977.1	XP_014373391.1	XP_006123259.1	XP_007057473.1	Parpi0009333.p1	XP_015269622.1	ENSACAP00000010649 ENSACAP00000021291	XP_007432303.1	XP_013918029.1	ENSXETP00000046098	ENSLACP00000012800	ENSLOCP00000021196	ENSDARP00000060431	ENSGACP00000015300		(Alligator_mississippiensis_XP_006269977.1:0.000002,Alligator_sinensis_XP_014373391.1:0.000002,((((Chelonia_mydas_XP_007057473.1:0.005869,Pelodiscus_sinensis_XP_006123259.1:0.007469)94:0.007148,Anolis_carolinensis_ENSACAP00000021291:0.006102)81:0.007017,((((Anolis_carolinensis_ENSACAP00000010649:0.334501,Gekko_japonicus_XP_015269622.1:0.003937)49:0.032687,Paroedura_picta_Parpi0009333.p1:0.005468)…	(((Gasterosteus_aculeatus_ENSGACP00000015300:0.050826,Danio_rerio_ENSDARP00000060431:0.056216)97.0:0.024563,Lepisosteus_oculatus_ENSLOCP00000021196:0.021783)99.0:0.015474,(((((Homo_sapiens_ENSP00000357928:0.005471,Canis_familiaris_ENSCAFP00000005771:0.002456)95.0:0.015372,Monodelphis_domestica_ENSMODP00000022372:0.012425)r5798708,((((Taeniopygia_guttata_ENSTGUP00000012430:0.013565,Gallus_gallus_N…
AmnPhylome_0000069	group_BchorENS_003341_2	18	24	1	1	1	2	2	1	2	2	1	0	1	2	1	2	1	1	1	0	1	1	ENSP00000334148	ENSCAFP00000026439	ENSMODP00000016455	XP_015143267.1	ENSTGUP00000013148 XP_012429549.1	XP_014451876.1	XP_006035125.1 XP_006038338.1	ENSPSIP00000008362 XP_006123851.1	XP_007065024.1		XP_015279932.1	XP_008115139.1 ENSACAP00000013270	XP_007433558.1	XP_013912522.1 XP_013912523.1	ENSXETP00000005374	ENSLACP00000005662	ENSLOCP00000014246		ENSGACP00000012407	ENSPMAP00000006634	(Alligator_mississippiensis_XP_014451876.1:0.000002,Alligator_sinensis_XP_006035125.1:0.098100,(Alligator_sinensis_XP_006038338.1:0.250596,((((((Anolis_carolinensis_XP_008115139.1:0.002293,Anolis_carolinensis_ENSACAP00000013270:0.044372)100:0.145815,(Python_bivittatus_XP_007433558.1:0.040853,Thamnophis_sirtalis_XP_013912522.1:0.062827)100:0.108189)94:0.035836,Gekko_japonicus_XP_015279932.1:0.1530…	(((((((Homo_sapiens_ENSP00000334148:0.086981,Canis_familiaris_ENSCAFP00000026439:0.04887)100.0:0.304854,Monodelphis_domestica_ENSMODP00000016455:0.164006)r5798845,(((((Taeniopygia_guttata_XP_012429549.1:2.0E-6,Taeniopygia_guttata_ENSTGUP00000013148:2.0E-6)100.0:0.064889,Gallus_gallus_XP_426463.2:0.093591)95.0:0.054714,(Alligator_mississippiensis_XP_014451876.1:2.0E-6,(Alligator_sinensis_XP_006035…
AmnPhylome_0000070	group_BchorENS_003445_1	18	39	2	2	2	0	0	2	2	2	2	2	3	2	4	3	2	2	1	3	2	1	ENSP00000242776 ENSP00000379475	ENSCAFP00000024085 ENSCAFP00000031897	ENSMODP00000002973 ENSMODP00000019700			XP_014450022.1 XP_014450023.1	XP_006036655.1 XP_014381718.1	ENSPSIP00000012673	XP_007053482.1 XP_007069230.1	Parpi0011345.p1 Parpi0017864.p1	XP_015270671.1 XP_015270672.1 XP_015278011.1	ENSACAP00000010610 ENSACAP00000012097	XP_007436162.1 XP_007437894.1 XP_007437895.1 XP_007437896.1	XP_013915986.1 XP_013924543.1 XP_013924544.1	ENSXETP00000044525 ENSXETP00000053126	ENSLACP00000002361 ENSLACP00000017094	ENSLOCP00000007896	ENSDARP00000008513 ENSDARP00000010925 ENSDARP00000052354	ENSGACP00000008190 ENSGACP00000025568	ENSPMAP00000009937	(Alligator_mississippiensis_XP_014450022.1:0.000002,(Alligator_sinensis_XP_006036655.1:0.000002,(((((Chelonia_mydas_XP_007069230.1:0.058938,Pelodiscus_sinensis_XP_014433517.1:0.015640)79:0.005950,((Anolis_carolinensis_ENSACAP00000010610:0.011886,(Gekko_japonicus_XP_015270671.1:0.005572,((Python_bivittatus_XP_007436162.1:0.002720,Thamnophis_sirtalis_XP_013924543.1:0.005584)98:0.005610,Paroedura_pi…	((((((((Homo_sapiens_ENSP00000242776:0.016453,Canis_familiaris_ENSCAFP00000024085:2.0E-6)99.0:0.009613,Monodelphis_domestica_ENSMODP00000002973:0.007169)r5765341,((Chelonia_mydas_XP_007069230.1:0.058938,Pelodiscus_sinensis_XP_014433517.1:0.01564)r5765345,(((Thamnophis_sirtalis_XP_013924543.1:0.005584,Python_bivittatus_XP_007436162.1:0.00272)98.0:0.00561,Anolis_carolinensis_ENSACAP00000010610:0.01…
AmnPhylome_0000071	group_BchorENS_003445_2	19	23	1	1	1	2	2	1	1	2	1	1	1	2	1	1	1	1	1	1	0	1	ENSP00000358716	ENSCAFP00000020134	ENSMODP00000001583	ENSGALP00000039428	ENSTGUP00000014093 XP_012426489.1	XP_014456620.1	XP_014381273.1	ENSPSIP00000003840	XP_007059678.1	Parpi0001309.p1	XP_015268872.1	XP_008108041.1	XP_007437902.1	XP_013922832.1	ENSXETP00000029738	ENSLACP00000021047	ENSLOCP00000012716	ENSDARP00000081471		ENSPMAP00000010591	(Alligator_mississippiensis_XP_014456620.1:0.003248,Alligator_sinensis_XP_014381273.1:0.016868,((((Anolis_carolinensis_XP_008108041.1:0.189046,(Python_bivittatus_XP_007437902.1:0.032039,Thamnophis_sirtalis_XP_013922832.1:0.084758)100:0.116270)70:0.044534,(Gekko_japonicus_XP_015268872.1:0.031828,Paroedura_picta_Parpi0001309.p1:0.063607)100:0.088123)100:0.157343,((((Canis_familiaris_ENSCAFP00000020…	(((((((Homo_sapiens_ENSP00000358716:0.035206,Canis_familiaris_ENSCAFP00000020134:0.059963)100.0:0.144626,Monodelphis_domestica_ENSMODP00000001583:0.094717)98.0:0.188215,(((((Taeniopygia_guttata_XP_012426489.1:0.00166,Taeniopygia_guttata_ENSTGUP00000014093:2.0E-6)100.0:0.19549,Gallus_gallus_XP_417996.1:0.071965)98.0:0.161273,(Alligator_sinensis_XP_014381273.1:0.016868,Alligator_mississippiensis_XP…
AmnPhylome_0000072	group_BchorENS_003460_1	19	90	5	5	4	11	5	10	7	4	3	4	8	9	5	4	0	1	1	2	1	1	ENSP00000211122 ENSP00000335620 ENSP00000360002 ENSP00000360028 ENSP00000420168	ENSCAFP00000003270 ENSCAFP00000003273 ENSCAFP00000035288 ENSCAFP00000036249 ENSCAFP00000038613	ENSMODP00000023459 ENSMODP00000023460 ENSMODP00000023462 ENSMODP00000023463	ENSGALP00000026285 ENSGALP00000026286 ENSGALP00000026289 ENSGALP00000030998 NP_001001776.1 NP_001001777.1 NP_990149.1 XP_003641074.1 XP_015140307.1 XP_015140398.1	ENSTGUP00000013258 ENSTGUP00000013261 ENSTGUP00000013263 ENSTGUP00000013268 XP_002195892.1	XP_006262467.1 XP_006262468.2 XP_006262469.1 XP_006262486.2 XP_006262487.1 XP_006262488.1 XP_014455537.1 XP_014455538.1 XP_014455539.1 XP_014459652.1	XP_006024542.1 XP_006024545.1 XP_006024547.1 XP_014375801.1 XP_014375803.1 XP_014375804.1 XP_014375806.1	ENSPSIP00000017029 ENSPSIP00000017089 ENSPSIP00000017363 ENSPSIP00000017663	XP_007055117.1 XP_007055118.1 XP_007055119.1	Parpi0027759.p1 Parpi0004201.p1 Parpi0004202.p1 Parpi0004203.p1	XP_015267786.1 XP_015270066.1 XP_015270067.1 XP_015270068.1 XP_015270070.1 XP_015270071.1 XP_015270072.1 XP_015270073.1	XP_003215480.1 XP_003215481.1 XP_003215482.1 XP_003215487.1 ENSACAP00000008668 ENSACAP00000008814 ENSACAP00000008839 ENSACAP00000017900 ENSACAP00000022240	XP_007435218.1 XP_007435219.1 XP_007435220.1 XP_007435221.1 XP_007435222.1	XP_013917418.1 XP_013917464.1 XP_013917465.1 XP_013923764.1		ENSLACP00000014386	ENSLOCP00000020861	ENSDARP00000032422 ENSDARP00000058259	ENSGACP00000008599	ENSPMAP00000005394	(Alligator_mississippiensis_XP_006262467.1:0.000002,(((((((((((Alligator_mississippiensis_XP_006262468.2:0.004759,Alligator_sinensis_XP_006024545.1:0.000002)100:0.116344,(Chelonia_mydas_XP_007055119.1:0.039434,Pelodiscus_sinensis_ENSPSIP00000017089:0.053134)89:0.055065)96:0.030922,(Anolis_carolinensis_XP_003215482.1:0.229249,((Gekko_japonicus_XP_015270072.1:0.059523,Paroedura_picta_Parpi0004203.p…	((((((((((Canis_familiaris_ENSCAFP00000035288:0.076214,Canis_familiaris_ENSCAFP00000003273:2.0E-6)100.0:0.022505,Homo_sapiens_ENSP00000360002:0.057492)100.0:0.296389,Monodelphis_domestica_ENSMODP00000023459:0.303433)99.0:0.13517,(((Alligator_sinensis_XP_014375804.1:0.068307,Alligator_mississippiensis_XP_006262488.1:0.006275)100.0:0.109047,(Anolis_carolinensis_XP_003215481.1:0.154191,Gekko_japonic…
AmnPhylome_0000073	group_BchorENS_003460_2	11	12	1	1	1	2	1	1	1	1	1	0	0	0	0	0	1	0	1	0	0	0	ENSP00000295256	ENSCAFP00000014759	ENSMODP00000024048	NP_990342.1	ENSTGUP00000003236	XP_014455443.1	XP_006020111.1	ENSPSIP00000010150	XP_007063065.1						ENSXETP00000059627		ENSLOCP00000015904				(Alligator_mississippiensis_XP_014455443.1:0.020438,Alligator_sinensis_XP_006020111.1:0.005238,(((Chelonia_mydas_XP_007063065.1:0.041678,((Canis_familiaris_ENSCAFP00000014759:0.208892,Homo_sapiens_ENSP00000295256:0.052126)100:0.121539,Monodelphis_domestica_ENSMODP00000024048:0.173177)89:0.178074)56:0.019918,((Lepisosteus_oculatus_ENSLOCP00000015904:0.500665,Xenopus_tropicalis_ENSXETP00000059627:0…	(((((Homo_sapiens_ENSP00000295256:0.052126,Canis_familiaris_ENSCAFP00000014759:0.208892)100.0:0.121539,Monodelphis_domestica_ENSMODP00000024048:0.173177)r6202926,(((Gallus_gallus_NP_990342.1:0.06796,Taeniopygia_guttata_ENSTGUP00000003236:0.074977)98.0:0.134608,(Alligator_sinensis_XP_006020111.1:0.005238,Alligator_mississippiensis_XP_014455443.1:0.020438)99.0:0.159069)r6202929,(Chelonia_mydas_XP_0…
AmnPhylome_0000074	group_BchorENS_003559_1	19	57	3	3	3	4	2	2	1	4	3	3	3	3	3	3	4	3	4	3	3	0	ENSP00000331040 ENSP00000356708 ENSP00000371785	ENSCAFP00000000380 ENSCAFP00000041269 ENSCAFP00000041648	ENSMODP00000021741 ENSMODP00000026346 ENSMODP00000026347	ENSGALP00000043426 NP_001026697.1 XP_015139914.1	ENSTGUP00000011226 XP_012424853.1	XP_006266949.1 XP_014454455.1	XP_006030321.1	ENSPSIP00000001981 XP_006112785.1 XP_006126155.1	XP_007058132.1 XP_007063647.1 XP_007063660.1	Parpi0030636.p1 Parpi0009836.p1 Parpi0009837.p1	XP_015266835.1 XP_015268977.1 XP_015272944.1	XP_003228407.1 XP_008112779.1 XP_008120197.1	XP_007429853.1 XP_007434497.1 XP_007434498.1	XP_013914050.1 XP_013923535.1 XP_013923546.1	ENSXETP00000048691 ENSXETP00000053436 ENSXETP00000057553 ENSXETP00000060961	ENSLACP00000005681 ENSLACP00000006181 ENSLACP00000018558	ENSLOCP00000021455 ENSLOCP00000021611 ENSLOCP00000021612 ENSLOCP00000022376	ENSDARP00000060005 ENSDARP00000068987 ENSDARP00000114921	ENSGACP00000002791 ENSGACP00000009833 ENSGACP00000013753		(Alligator_mississippiensis_XP_006266949.1:0.000002,(((((((((((Alligator_mississippiensis_XP_014454455.1:0.358735,(Canis_familiaris_ENSCAFP00000041648:0.017724,Homo_sapiens_ENSP00000371785:0.026205)100:0.102104)93:0.096251,(((((Anolis_carolinensis_XP_003228407.1:0.300294,(Python_bivittatus_XP_007434498.1:0.020637,Thamnophis_sirtalis_XP_013923546.1:0.097664)99:0.114924)95:0.030774,((Gekko_japonicu…	((((((((Homo_sapiens_ENSP00000371785:0.026205,Canis_familiaris_ENSCAFP00000041648:0.017724)100.0:0.102104,Monodelphis_domestica_ENSMODP00000026346:0.028994)r5897856,((Alligator_mississippiensis_XP_014454455.1:0.358735,Chelonia_mydas_XP_007063660.1:0.098815)r5897858,(((Thamnophis_sirtalis_XP_013923546.1:0.097664,Python_bivittatus_XP_007434498.1:0.020637)99.0:0.114924,Anolis_carolinensis_XP_0032284…
AmnPhylome_0000075	group_BchorENS_003559_2	18	32	2	0	2	3	2	2	1	1	1	2	2	1	2	2	1	2	2	3	1	0	ENSP00000318799 ENSP00000480998		ENSMODP00000010223 ENSMODP00000029187	NP_989834.1 NP_989835.1	XP_004175285.1 XP_004186255.1	XP_006258928.1 XP_006263645.1	XP_006021749.1		XP_007072831.1	Parpi0025534.p1 Parpi0003046.p1	XP_015265815.1 XP_015267193.1	ENSACAP00000016556	XP_007437151.1 XP_007440199.1	XP_013911707.1 XP_013919212.1	ENSXETP00000013462	ENSLACP00000007951 ENSLACP00000018359	ENSLOCP00000021918 ENSLOCP00000022463	ENSDARP00000054735 ENSDARP00000113648 ENSDARP00000127222	ENSGACP00000003918		(Alligator_mississippiensis_XP_006258928.1:0.000002,(((((((((((Alligator_mississippiensis_XP_006263645.1:0.000002,Homo_sapiens_ENSP00000318799:0.000002)33:0.000003,((Anolis_carolinensis_ENSACAP00000016556:0.017836,Paroedura_picta_Parpi0003046.p1:0.008412)64:0.017865,Monodelphis_domestica_ENSMODP00000010223:0.000002)6:0.000002)28:0.008534,(Gallus_gallus_NP_989834.1:0.000002,((Gekko_japonicus_XP_01…	(((((Homo_sapiens_ENSP00000318799:2.0E-6,Monodelphis_domestica_ENSMODP00000010223:2.0E-6)r5902181,(((Taeniopygia_guttata_XP_004175285.1:0.120735,Gallus_gallus_NP_989834.1:2.0E-6)r5902187,Alligator_mississippiensis_XP_006263645.1:2.0E-6)r5902186,(((Thamnophis_sirtalis_XP_013911707.1:0.0,Python_bivittatus_XP_007440199.1:2.0E-6)r5902193,Anolis_carolinensis_ENSACAP00000016556:0.017836)r5902192,(Gekko…
AmnPhylome_0000076	group_BchorENS_003617_1	18	31	2	2	1	2	3	1	1	1	0	2	2	2	2	2	1	2	1	2	2	0	ENSP00000266744 ENSP00000332293	ENSCAFP00000010864 ENSCAFP00000014850	ENSMODP00000002860	ENSGALP00000018564 NP_989743.1	ENSTGUP00000009565 XP_002198115.1 XP_012424613.1	XP_006278455.1	XP_006019610.1			Parpi0013424.p1 Parpi0004729.p1	XP_015264269.1 XP_015271159.1	XP_008106091.1 XP_008108817.1	XP_007424296.1 XP_007425336.1	XP_013918992.1 XP_013925424.1	ENSXETP00000006283	ENSLACP00000002137 ENSLACP00000012171	ENSLOCP00000021423	ENSDARP00000022655 ENSDARP00000056004	ENSGACP00000015036 ENSGACP00000026483		(Alligator_mississippiensis_XP_006278455.1:0.000002,Alligator_sinensis_XP_006019610.1:0.029589,((((((((((Anolis_carolinensis_XP_008106091.1:0.074784,(((Canis_familiaris_ENSCAFP00000014850:0.027465,Homo_sapiens_ENSP00000332293:0.050385)96:0.142168,Xenopus_tropicalis_ENSXETP00000006283:1.299553)40:0.035971,(Gallus_gallus_ENSGALP00000018564:0.072215,(Taeniopygia_guttata_ENSTGUP00000009565:0.000002,T…	((((((Homo_sapiens_ENSP00000332293:0.050385,Canis_familiaris_ENSCAFP00000014850:0.027465)96.0:0.142168,(((Taeniopygia_guttata_XP_002198115.1:2.0E-6,Taeniopygia_guttata_ENSTGUP00000009565:2.0E-6)98.0:0.088177,Gallus_gallus_ENSGALP00000018564:0.072215)95.0:0.122038,(((Thamnophis_sirtalis_XP_013925424.1:0.00897,Python_bivittatus_XP_007424296.1:0.016332)r6387463,Anolis_carolinensis_XP_008106091.1:0.0…
AmnPhylome_0000077	group_BchorENS_003617_2	18	38	3	2	2	3	4	2	2	2	2	1	1	3	2	2	1	3	2	0	0	1	ENSP00000345420 ENSP00000435770 ENSP00000472681	ENSCAFP00000033251 ENSCAFP00000036165	ENSMODP00000034739 ENSMODP00000036319	XP_004937863.1 XP_015141965.1	ENSTGUP00000008571 ENSTGUP00000011294 XP_002196506.1 XP_004174475.1	XP_006271739.1 XP_006278050.1	XP_006028089.1 XP_006037731.1	ENSPSIP00000013143	XP_007057172.1 XP_007066214.1	Parpi0004760.p1	XP_015283044.1	XP_003220941.1 ENSACAP00000009670 ENSACAP00000014617	XP_007421203.1 XP_007427935.1	XP_013909195.1 XP_013910684.1	ENSXETP00000055484	ENSLACP00000009366 ENSLACP00000019441 ENSLACP00000020030	ENSLOCP00000021121 ENSLOCP00000022042			ENSPMAP00000008927	(Alligator_mississippiensis_XP_006271739.1:0.000002,(((((((((Alligator_mississippiensis_XP_006278050.1:0.006825,Alligator_sinensis_XP_006037731.1:0.000002)100:0.297163,Homo_sapiens_ENSP00000472681:0.232755)97:0.118228,(Latimeria_chalumnae_ENSLACP00000020030:0.129015,Lepisosteus_oculatus_ENSLOCP00000022042:0.224475)37:0.000002)99:0.282876,((((((Chelonia_mydas_XP_007057172.1:0.172264,((Taeniopygia_…	((((((Alligator_sinensis_XP_006037731.1:2.0E-6,Alligator_mississippiensis_XP_006278050.1:0.006825)100.0:0.297163,Homo_sapiens_ENSP00000472681:0.232755)97.0:0.118228,Latimeria_chalumnae_ENSLACP00000020030:0.129015)r6388238,Lepisosteus_oculatus_ENSLOCP00000022042:0.224475)99.0:0.282876,((((((((Taeniopygia_guttata_XP_004174475.1:2.0E-6,Taeniopygia_guttata_ENSTGUP00000008571:2.0E-6)100.0:0.081794,Gal…
AmnPhylome_0000078	group_BchorENS_003777_1	19	72	3	3	3	6	5	9	7	6	3	3	3	1	3	0	2	3	3	4	4	1	ENSP00000254667 ENSP00000369756 ENSP00000411355	ENSCAFP00000009714 ENSCAFP00000019505 ENSCAFP00000016627	ENSMODP00000006668 ENSMODP00000038185 ENSMODP00000016029	ENSGALP00000015955 XP_004942414.1 XP_015141512.1 NP_989748.2	ENSTGUP00000011308 ENSTGUP00000011937 XP_004176888.1 XP_012429162.1 XP_012430563.1	XP_006262648.1 XP_006278010.2 XP_006278011.2 XP_014452606.1 XP_014452607.1 XP_014466854.1 XP_014466855.1 XP_014466856.1 XP_014458403.1	XP_006020950.1 XP_006020951.1 XP_006030311.1 XP_014374135.1 XP_014378504.1 XP_006025569.1 XP_014376256.1	ENSPSIP00000013807 XP_006121430.1 XP_006139274.1 ENSPSIP00000008230	XP_007053102.1 XP_007067206.1 XP_007055284.1	Parpi0004012.p1 Parpi0007554.p1 Parpi0009227.p1	XP_015262024.1 XP_015275215.1 XP_015272433.1	ENSACAP00000006380	XP_007426888.1 XP_007432820.1 XP_007435537.1		ENSXETP00000011309 ENSXETP00000038993	ENSLACP00000009910 ENSLACP00000018489 ENSLACP00000003518	ENSLOCP00000001183 ENSLOCP00000009300 ENSLOCP00000009279	ENSDARP00000003403 ENSDARP00000005710 ENSDARP00000129900 ENSDARP00000122332	ENSGACP00000003485 ENSGACP00000011937 ENSGACP00000012668 ENSGACP00000010411	ENSPMAP00000006398	(Alligator_mississippiensis_XP_006278010.2:0.000002,(((((((((((((((((Alligator_mississippiensis_XP_014466855.1:0.005508,Alligator_sinensis_XP_014378504.1:0.000002)100:0.024644,((Taeniopygia_guttata_ENSTGUP00000011937:0.072673,Taeniopygia_guttata_XP_004176888.1:0.031154)100:0.131010,Gallus_gallus_XP_004942414.1:0.001613)99:0.024867)69:0.003147,(Chelonia_mydas_XP_007053102.1:0.016083,Pelodiscus_sin…	(((((((((Homo_sapiens_ENSP00000254667:0.011668,Canis_familiaris_ENSCAFP00000019505:0.008468)99.0:0.025275,Monodelphis_domestica_ENSMODP00000038185:0.261985)99.0:0.02409,(((((Taeniopygia_guttata_XP_004176888.1:0.031154,Taeniopygia_guttata_ENSTGUP00000011937:0.072673)100.0:0.13101,Gallus_gallus_XP_004942414.1:0.001613)99.0:0.024867,(Alligator_sinensis_XP_014378504.1:2.0E-6,Alligator_mississippiensi…
AmnPhylome_0000079	group_BchorENS_003777_2	4	5	0	0	0	0	2	0	0	1	0	1	0	0	0	0	0	0	0	0	0	1					ENSTGUP00000004461 ENSTGUP00000004545			ENSPSIP00000007581		Parpi0001142.p1										ENSPMAP00000005124	(Petromyzon_marinus_ENSPMAP00000005124:0.944998,(Pelodiscus_sinensis_ENSPSIP00000007581:0.000002,Paroedura_picta_Parpi0001142.p1:0.007054)100:0.083004,Taeniopygia_guttata_ENSTGUP00000004461:0.000001);	(((Paroedura_picta_Parpi0001142.p1:0.007054,Pelodiscus_sinensis_ENSPSIP00000007581:2.0E-6)100.0:0.083004,Taeniopygia_guttata_ENSTGUP00000004461:1.0E-6)r6519358,Petromyzon_marinus_ENSPMAP00000005124:0.472499)n8461992;
AmnPhylome_0000080	group_BchorENS_003856_1	19	29	3	2	2	2	2	1	1	2	1	1	1	1	2	1	1	1	1	2	2	0	ENSP00000342502 ENSP00000384949 ENSP00000414068	ENSCAFP00000008848 ENSCAFP00000023787	ENSMODP00000003807 ENSMODP00000007361	NP_001279000.1	ENSTGUP00000003683 NP_001232111.2	XP_006270718.2	XP_014382518.1	ENSPSIP00000017420	XP_007063421.1	Parpi0020858.p1	XP_015275840.1	ENSACAP00000010203	XP_007427837.1 XP_007427838.1	XP_013916975.1	ENSXETP00000011845	ENSLACP00000009766	ENSLOCP00000015494	ENSDARP00000131306 ENSDARP00000133333	ENSGACP00000014714 ENSGACP00000025171		(Alligator_mississippiensis_XP_006270718.2:0.000001,Alligator_sinensis_XP_014382518.1:0.000001,(((((Chelonia_mydas_XP_007063421.1:0.018174,(Anolis_carolinensis_ENSACAP00000010203:0.017610,(((Gekko_japonicus_XP_015275840.1:0.015584,Paroedura_picta_Parpi0020858.p1:0.008003)98:0.014146,Thamnophis_sirtalis_XP_013916975.1:0.016547)94:0.004572,Python_bivittatus_XP_007427838.1:0.000001)92:0.005408)96:0.…	((((Danio_rerio_ENSDARP00000133333:0.050764,Gasterosteus_aculeatus_ENSGACP00000014714:0.076263)r6295561,(Danio_rerio_ENSDARP00000131306:0.064152,Gasterosteus_aculeatus_ENSGACP00000025171:0.042852)r6295562)97.0:0.035085,Lepisosteus_oculatus_ENSLOCP00000015494:0.051847)100.0:0.0339615,((((((Homo_sapiens_ENSP00000384949:0.051723,Canis_familiaris_ENSCAFP00000008848:0.049608)99.0:0.039287,Monodelphis_…
AmnPhylome_0000081	group_BchorENS_003856_2	18	20	1	1	1	1	1	1	1	2	1	1	1	2	1	0	0	1	1	1	1	1	ENSP00000220966	ENSCAFP00000001906	ENSMODP00000014018	ENSGALP00000025936	ENSTGUP00000013150	XP_014455696.1	XP_006031140.1	XP_006131756.1	XP_007063388.1	Parpi0020735.p1	XP_015278236.1	XP_008119116.1	XP_007442198.1			ENSLACP00000000335	ENSLOCP00000010356	ENSDARP00000011713	ENSGACP00000007461	ENSPMAP00000008741	(Alligator_mississippiensis_XP_014455696.1:0.000002,Alligator_sinensis_XP_006031140.1:0.000002,((((Anolis_carolinensis_XP_008119116.1:0.113681,Python_bivittatus_XP_007442198.1:0.115557)98:0.059774,(Gekko_japonicus_XP_015278236.1:0.067027,Paroedura_picta_Parpi0020735.p1:0.069054)100:0.092832)100:0.101344,((Chelonia_mydas_XP_007063388.1:0.049226,Pelodiscus_sinensis_XP_006131756.1:0.074940)83:0.0379…	((((((Homo_sapiens_ENSP00000220966:0.04285,Canis_familiaris_ENSCAFP00000001906:0.085202)100.0:0.138288,Monodelphis_domestica_ENSMODP00000014018:0.160078)99.0:0.145679,((((Taeniopygia_guttata_ENSTGUP00000013150:0.064092,Gallus_gallus_ENSGALP00000025936:0.269956)r6295726,(Alligator_sinensis_XP_006031140.1:2.0E-6,Alligator_mississippiensis_XP_014455696.1:2.0E-6)100.0:0.155968)r6295725,(Chelonia_myda…
AmnPhylome_0000082	group_BchorENS_003883_1	19	48	2	2	2	3	4	2	2	3	3	2	3	2	5	2	1	2	2	3	3	0	ENSP00000349722 ENSP00000381717	ENSCAFP00000033920 ENSCAFP00000036297	ENSMODP00000008625 ENSMODP00000014760	XP_015140915.1	ENSTGUP00000001654 ENSTGUP00000003810 ENSTGUP00000016430 XP_012431355.1	XP_006267587.1 XP_006272785.1	XP_006015777.2 XP_006033840.1	XP_006110414.1 XP_006126956.1	XP_007054446.1 XP_007054447.1 XP_007072800.1	Parpi0017161.p1 Parpi0020615.p1	XP_015261262.1 XP_015261263.1 XP_015272017.1	XP_003226195.1 ENSACAP00000002065	XP_007429009.1 XP_007429010.1 XP_007429011.1 XP_007429862.1 XP_007429863.1	XP_013925569.1 XP_013927222.1	ENSXETP00000046120	ENSLACP00000000016 ENSLACP00000023586	ENSLOCP00000014834 ENSLOCP00000015511	ENSDARP00000063836 ENSDARP00000093157 ENSDARP00000141341	ENSGACP00000006686 ENSGACP00000022279 ENSGACP00000024686		(Alligator_mississippiensis_XP_006267587.1:0.000000,(((((((((((((((((Alligator_mississippiensis_XP_006272785.1:0.000002,Monodelphis_domestica_ENSMODP00000008625:0.006906)14:0.000002,((Alligator_sinensis_XP_006033840.1:0.019301,Paroedura_picta_Parpi0020615.p1:0.027230)46:0.014310,(((Canis_familiaris_ENSCAFP00000033920:0.050813,(Homo_sapiens_ENSP00000349722:0.014419,Thamnophis_sirtalis_XP_013925569…	(((Gasterosteus_aculeatus_ENSGACP00000024686:2.0E-6,Anolis_carolinensis_XP_003226195.1:0.267829)97.0:0.028799,(((((Canis_familiaris_ENSCAFP00000033920:0.050813,Homo_sapiens_ENSP00000349722:0.014419)r6615661,Monodelphis_domestica_ENSMODP00000008625:0.006906)r6615660,((((((Taeniopygia_guttata_ENSTGUP00000016430:0.010411,Taeniopygia_guttata_ENSTGUP00000003810:2.0E-6)r6615667,Taeniopygia_guttata_XP_0…
AmnPhylome_0000083	group_BchorENS_003883_2	18	31	2	1	2	2	2	1	1	2	1	1	1	1	3	0	2	1	2	3	3	0	ENSP00000222402 ENSP00000363019	ENSCAFP00000036387	ENSMODP00000017386 ENSMODP00000039925	NP_001186455.1	ENSTGUP00000005302 XP_002188503.1	XP_006271656.1	XP_006032466.1	ENSPSIP00000015548	XP_007060726.1	Parpi0003376.p1	XP_015283637.1	ENSACAP00000004229	XP_007424937.1 XP_007424938.1 XP_007424939.1		ENSXETP00000041238 ENSXETP00000046119	ENSLACP00000005592	ENSLOCP00000007781 ENSLOCP00000018538	ENSDARP00000033537 ENSDARP00000048852 ENSDARP00000089210	ENSGACP00000013313 ENSGACP00000014775 ENSGACP00000020343		(Alligator_mississippiensis_XP_006271656.1:0.000002,Alligator_sinensis_XP_006032466.1:0.000002,(((((((((((Chelonia_mydas_XP_007060726.1:0.000000,Homo_sapiens_ENSP00000363019:0.000000):0.000000,Gallus_gallus_NP_001186455.1:0.000000):0.000000,Taeniopygia_guttata_XP_002188503.1:0.000000):0.000000,Paroedura_picta_Parpi0003376.p1:0.000000):0.000000,Canis_familiaris_ENSCAFP00000036387:0.000000):0.00000…	((((Homo_sapiens_ENSP00000222402:2.0E-6,Monodelphis_domestica_ENSMODP00000017386:0.008179)r6619098,Xenopus_tropicalis_ENSXETP00000041238:0.013927)r6619096,((Danio_rerio_ENSDARP00000089210:2.0E-6,Gasterosteus_aculeatus_ENSGACP00000014775:0.157149)r6619104,Lepisosteus_oculatus_ENSLOCP00000018538:2.0E-6)r6619103)98.0:0.029669,((((((Canis_familiaris_ENSCAFP00000036387:0.0,Homo_sapiens_ENSP00000363019…
AmnPhylome_0000084	group_BchorENS_004078_1	17	21	1	2	1	1	3	1	1	2	1	1	1	0	1	0	1	1	1	1	1	0	ENSP00000363308	ENSCAFP00000004805 ENSCAFP00000039037	ENSMODP00000005438	ENSGALP00000014375	ENSTGUP00000002692 ENSTGUP00000016662 XP_002191375.1	XP_014458154.1	XP_014374974.1	ENSPSIP00000011897	XP_007067734.1	Parpi0015903.p1	XP_015278583.1		XP_007429049.1		ENSXETP00000061163	ENSLACP00000018830	ENSLOCP00000002763	ENSDARP00000101521	ENSGACP00000010352		(Alligator_mississippiensis_XP_014458154.1:0.014302,Alligator_sinensis_XP_014374974.1:0.007067,((Chelonia_mydas_XP_007067734.1:0.059775,(((Canis_familiaris_ENSCAFP00000004805:0.048538,(Canis_familiaris_ENSCAFP00000039037:0.252442,Homo_sapiens_ENSP00000363308:0.016944)89:0.034571)100:0.094285,Monodelphis_domestica_ENSMODP00000005438:0.151954)100:0.088163,((((Danio_rerio_ENSDARP00000101521:0.078928…	(((Gasterosteus_aculeatus_ENSGACP00000010352:0.168151,Danio_rerio_ENSDARP00000101521:0.078928)100.0:0.160802,Lepisosteus_oculatus_ENSLOCP00000002763:0.139473)99.0:0.0589595,((((((Canis_familiaris_ENSCAFP00000039037:0.252442,Canis_familiaris_ENSCAFP00000004805:0.048538)r6745144,Homo_sapiens_ENSP00000363308:0.016944)100.0:0.094285,Monodelphis_domestica_ENSMODP00000005438:0.151954)100.0:0.088163,(((…
AmnPhylome_0000085	group_BchorENS_004078_2	19	20	1	1	1	2	0	1	1	1	1	1	1	1	1	1	1	1	1	1	1	1	ENSP00000426909	ENSCAFP00000018770	ENSMODP00000005041	NP_001004378.1		XP_006270088.2	XP_014382325.1		XP_007070338.1	Parpi0017608.p1	XP_015279083.1	ENSACAP00000011818	XP_007431363.1	XP_013928339.1	ENSXETP00000052866	ENSLACP00000017186	ENSLOCP00000011923	ENSDARP00000061000	ENSGACP00000023926	ENSPMAP00000002494	(Alligator_mississippiensis_XP_006270088.2:0.000000,((((((((Alligator_sinensis_XP_014382325.1:0.000001,Chelonia_mydas_XP_007070338.1:0.003896)37:0.000002,((((Danio_rerio_ENSDARP00000061000:0.019644,((Gasterosteus_aculeatus_ENSGACP00000023926:0.091041,Latimeria_chalumnae_ENSLACP00000017186:0.034632)49:0.007385,Petromyzon_marinus_ENSPMAP00000002494:0.044123)63:0.008794)26:0.000002,Lepisosteus_ocula…	(((((((Canis_familiaris_ENSCAFP00000018770:0.0,Homo_sapiens_ENSP00000426909:0.0)r6745286,Monodelphis_domestica_ENSMODP00000005041:0.0)r6745285,(((Gallus_gallus_NP_001004378.1:0.0,(Alligator_mississippiensis_XP_006270088.2:0.0,Alligator_sinensis_XP_014382325.1:1.0E-6)r6745292)r6745289,(Chelonia_mydas_XP_007070338.1:0.003896,Pelodiscus_sinensis_XP_014425532.1:0.055776)r6745293)r6745288,(((Thamnophi…
AmnPhylome_0000086	group_BchorENS_004148_1	20	38	1	2	2	1	1	5	2	4	1	1	2	1	1	3	2	2	2	2	2	1	ENSP00000170168	ENSCAFP00000002486 ENSCAFP00000028776	ENSMODP00000005300 ENSMODP00000032264	ENSGALP00000001555	ENSTGUP00000000260	XP_006269051.1 XP_014451807.1 XP_014451808.1 XP_014451809.1 XP_014455329.1	XP_006026138.1 XP_006027232.1	ENSPSIP00000016801 XP_006129044.1	XP_007068634.1	Parpi0019142.p1	XP_015273634.1 XP_015274304.1	XP_008102929.1	XP_007436471.1	XP_013913690.1 XP_013913691.1 XP_013925586.1	ENSXETP00000017865 ENSXETP00000020669	ENSLACP00000010628 ENSLACP00000019972	ENSLOCP00000001371 ENSLOCP00000003775	ENSDARP00000108232 ENSDARP00000122980	ENSGACP00000010233 ENSGACP00000018317	ENSPMAP00000003255	(Alligator_mississippiensis_XP_006269051.1:0.008894,(((((((((((((Alligator_mississippiensis_XP_014455329.1:0.001887,Alligator_sinensis_XP_006027232.1:0.000002)100:0.034356,(Chelonia_mydas_XP_007068634.1:0.016187,Pelodiscus_sinensis_XP_006129044.1:0.012678)87:0.016915)49:0.009430,(Gallus_gallus_ENSGALP00000001555:0.007012,Taeniopygia_guttata_ENSTGUP00000000260:0.028364)100:0.036507)64:0.014369,((C…	(((((Gasterosteus_aculeatus_ENSGACP00000018317:0.293607,Danio_rerio_ENSDARP00000122980:0.25784)100.0:0.165642,Lepisosteus_oculatus_ENSLOCP00000003775:0.198118)100.0:0.15994,((((Monodelphis_domestica_ENSMODP00000005300:0.291956,Canis_familiaris_ENSCAFP00000002486:0.259225)100.0:0.148552,(((Alligator_sinensis_XP_006026138.1:0.007891,Alligator_mississippiensis_XP_006269051.1:0.008894)100.0:0.123359,…
AmnPhylome_0000087	group_BchorENS_004148_2	16	19	1	1	1	2	2	1	1	1	1	1	1	1	2	0	1	1	0	0	1	0	ENSP00000261377	ENSCAFP00000026476	ENSMODP00000008758	NP_001006573.1	ENSTGUP00000009507 XP_012433329.1	XP_006273764.2	XP_006026196.1	ENSPSIP00000013553	XP_007064425.1	Parpi0013617.p1	XP_015271604.1	ENSACAP00000009591	XP_007425034.1 XP_007425035.1		ENSXETP00000036499	ENSLACP00000001968			ENSGACP00000025783		(Alligator_mississippiensis_XP_006273764.2:0.016677,Alligator_sinensis_XP_006026196.1:0.009149,((Chelonia_mydas_XP_007064425.1:0.038896,Pelodiscus_sinensis_ENSPSIP00000013553:0.073455)100:0.111775,((((Anolis_carolinensis_ENSACAP00000009591:0.295927,Python_bivittatus_XP_007425035.1:0.315689)84:0.064839,(Gekko_japonicus_XP_015271604.1:0.104089,Paroedura_picta_Parpi0013617.p1:0.203461)100:0.199542)1…	((((((Homo_sapiens_ENSP00000261377:0.098478,Canis_familiaris_ENSCAFP00000026476:0.04046)100.0:0.317712,Monodelphis_domestica_ENSMODP00000008758:0.314493)99.0:0.211987,(((Python_bivittatus_XP_007425035.1:0.315689,Anolis_carolinensis_ENSACAP00000009591:0.295927)r6796747,(Paroedura_picta_Parpi0013617.p1:0.203461,Gekko_japonicus_XP_015271604.1:0.104089)100.0:0.199542)100.0:0.207881,((((Taeniopygia_gu…
AmnPhylome_0000088	group_BchorENS_004262_1	18	21	1	2	1	2	2	1	1	1	1	0	1	1	1	1	1	1	1	1	1	0	ENSP00000337946	ENSCAFP00000001098 ENSCAFP00000001099	ENSMODP00000029225	XP_015139814.1	ENSTGUP00000009664 XP_002188062.2	XP_006275867.1	XP_006032874.1	ENSPSIP00000013476	XP_007071151.1		XP_015276707.1	ENSACAP00000003229	XP_007425159.1	XP_013924455.1	ENSXETP00000023560	ENSLACP00000022337	ENSLOCP00000005512	ENSDARP00000106202	ENSGACP00000006874		(Alligator_mississippiensis_XP_006275867.1:0.000002,Alligator_sinensis_XP_006032874.1:0.184342,((((Chelonia_mydas_XP_007071151.1:0.016487,Pelodiscus_sinensis_ENSPSIP00000013476:0.021511)70:0.012122,((Anolis_carolinensis_ENSACAP00000003229:0.054017,Gekko_japonicus_XP_015276707.1:0.053097)76:0.015865,(Python_bivittatus_XP_007425159.1:0.011742,Thamnophis_sirtalis_XP_013924455.1:0.000002)51:0.000040)…	(((((((Homo_sapiens_ENSP00000337946:2.0E-6,Canis_familiaris_ENSCAFP00000001098:0.125581)99.0:0.033199,Canis_familiaris_ENSCAFP00000001099:0.105773)r6891445,Monodelphis_domestica_ENSMODP00000029225:0.02233)r6891444,(((((Taeniopygia_guttata_XP_002188062.2:2.0E-6,Taeniopygia_guttata_ENSTGUP00000009664:2.0E-6)100.0:0.393773,Gallus_gallus_XP_419614.2:0.036016)r6891451,(Alligator_sinensis_XP_006032874.…
AmnPhylome_0000089	group_BchorENS_004262_2	16	18	1	1	1	2	1	2	1	1	1	1	1	1	1	0	1	1	0	0	0	1	ENSP00000423881	ENSCAFP00000024328	ENSMODP00000000765	ENSGALP00000023228	ENSTGUP00000009864	XP_006263912.2 XP_014463223.1	XP_006028207.1	ENSPSIP00000016145	XP_007069820.1	Parpi0014334.p1	XP_015281591.1	ENSACAP00000001185	XP_007427880.1		ENSXETP00000044250	ENSLACP00000003601				ENSPMAP00000000068	(Alligator_mississippiensis_XP_006263912.2:0.007908,Alligator_sinensis_XP_006028207.1:0.010711,(((Chelonia_mydas_XP_007069820.1:0.034651,Pelodiscus_sinensis_ENSPSIP00000016145:0.025573)98:0.034538,((Anolis_carolinensis_ENSACAP00000001185:0.096119,((Gekko_japonicus_XP_015281591.1:0.043524,Paroedura_picta_Parpi0014334.p1:0.026492)100:0.068960,Python_bivittatus_XP_007427880.1:0.196478)61:0.004976)99…	((((((Homo_sapiens_ENSP00000423881:0.030027,Canis_familiaris_ENSCAFP00000024328:0.183177)96.0:0.085608,Monodelphis_domestica_ENSMODP00000000765:0.088377)r6891733,((((Taeniopygia_guttata_ENSTGUP00000009864:0.149702,Gallus_gallus_XP_420764.1:0.061249)r6891737,(Alligator_sinensis_XP_006028207.1:0.010711,Alligator_mississippiensis_XP_006263912.2:0.007908)100.0:0.097314)r6891736,(Pelodiscus_sinensis_E…
AmnPhylome_0000090	group_BchorENS_004285_1	19	27	1	2	1	2	3	1	1	3	1	1	1	1	2	1	0	1	1	1	1	2	ENSP00000332592	ENSCAFP00000021040 ENSCAFP00000038854	ENSMODP00000038268	ENSGALP00000004970	ENSTGUP00000002974 ENSTGUP00000002975 XP_002189526.1	XP_014449866.1	XP_006034406.2	ENSPSIP00000016896 ENSPSIP00000016907	XP_007068370.1	Parpi0021717.p1	XP_015263253.1	ENSACAP00000009462	XP_007429464.1 XP_007432142.1	XP_013921754.1		ENSLACP00000017442	ENSLOCP00000021548	ENSDARP00000132166	ENSGACP00000024188	ENSPMAP00000004883 ENSPMAP00000010320	(Alligator_mississippiensis_XP_014449866.1:0.009896,Alligator_sinensis_XP_006034406.2:0.100260,(((Chelonia_mydas_XP_007068370.1:0.024841,((Pelodiscus_sinensis_ENSPSIP00000016896:0.000002,Pelodiscus_sinensis_XP_014431144.1:0.000002)45:0.000003,Pelodiscus_sinensis_ENSPSIP00000016907:0.033006)100:0.053237)89:0.008908,(Python_bivittatus_XP_007429464.1:0.082972,Thamnophis_sirtalis_XP_013921754.1:0.029…	((Petromyzon_marinus_ENSPMAP00000010320:2.0E-6,Petromyzon_marinus_ENSPMAP00000004883:2.0E-6)100.0:0.197919,((((((Canis_familiaris_ENSCAFP00000038854:0.114433,Canis_familiaris_ENSCAFP00000021040:0.115637)r6614891,Homo_sapiens_ENSP00000332592:0.053889)r6614890,Monodelphis_domestica_ENSMODP00000038268:0.243726)100.0:0.231515,((((((Taeniopygia_guttata_XP_002189526.1:2.0E-6,Taeniopygia_guttata_ENSTGUP…
AmnPhylome_0000091	group_BchorENS_004285_2	18	20	1	1	1	2	1	1	1	2	1	1	1	1	1	0	1	1	1	1	1	0	ENSP00000227524	ENSCAFP00000024195	ENSMODP00000025440	NP_001034420.2	ENSTGUP00000006509	XP_014448947.1	XP_006026090.1	XP_006110381.1	XP_007071858.1	Parpi0008283.p1	XP_015266871.1	ENSACAP00000017527	XP_007431470.1		ENSXETP00000026115	ENSLACP00000003857	ENSLOCP00000009868	ENSDARP00000097371	ENSGACP00000023748		(Alligator_mississippiensis_XP_014448947.1:0.000001,Alligator_sinensis_XP_006026090.1:0.000001,(((Chelonia_mydas_XP_007071858.1:0.004981,Pelodiscus_sinensis_XP_006110381.1:0.005098)97:0.011806,((((Anolis_carolinensis_ENSACAP00000017527:0.005034,Python_bivittatus_XP_007431470.1:0.000002)93:0.004803,(Gekko_japonicus_XP_015266871.1:0.010100,Paroedura_picta_Parpi0008283.p1:0.000002)88:0.002831)62:0.0…	(((Danio_rerio_ENSDARP00000097371:0.053571,Gasterosteus_aculeatus_ENSGACP00000023748:0.007839)r6907283,Lepisosteus_oculatus_ENSLOCP00000009868:0.328588)100.0:0.0399085,(((((Canis_familiaris_ENSCAFP00000024195:0.004994,Homo_sapiens_ENSP00000227524:2.0E-6)r6907288,Monodelphis_domestica_ENSMODP00000025440:0.002478)r6907287,((((Taeniopygia_guttata_ENSTGUP00000006509:2.0E-6,Gallus_gallus_NP_001034420.…
AmnPhylome_0000092	group_BchorENS_004404_1	19	39	2	2	2	4	3	2	2	4	2	2	2	0	2	1	1	2	1	2	2	1	ENSP00000267938 ENSP00000292211	ENSCAFP00000025297 ENSCAFP00000026817	ENSMODP00000021440 ENSMODP00000021442	ENSGALP00000043464 XP_015134503.1	ENSTGUP00000003611 ENSTGUP00000004203 XP_002191867.2	XP_014461432.1 XP_014464076.1	XP_006031062.1 XP_014377077.1	ENSPSIP00000006883 ENSPSIP00000018394 XP_006126295.1	XP_007067886.1 XP_007068421.1	Parpi0018276.p1 Parpi0018527.p1	XP_015265097.1 XP_015274586.1		XP_007432401.1 XP_007438982.1	XP_013919444.1	ENSXETP00000033517	ENSLACP00000010860 ENSLACP00000016864	ENSLOCP00000017593	ENSDARP00000129028 ENSDARP00000133445	ENSGACP00000008392 ENSGACP00000021860	ENSPMAP00000010300	(Alligator_mississippiensis_XP_014461432.1:0.004200,((((((((((((Alligator_mississippiensis_XP_014464076.1:0.000002,Alligator_sinensis_XP_006031062.1:0.000002)94:0.004209,(Gallus_gallus_ENSGALP00000043464:0.000002,(Taeniopygia_guttata_ENSTGUP00000004203:0.017019,Gallus_gallus_XP_015154000.1:0.021371)5:0.000002)98:0.008484)83:0.004119,((Chelonia_mydas_XP_007067886.1:0.008582,(Pelodiscus_sinensis_EN…	((((((((Homo_sapiens_ENSP00000267938:2.0E-6,Canis_familiaris_ENSCAFP00000026817:0.012508)100.0:0.052549,Monodelphis_domestica_ENSMODP00000021440:0.150626)r6494785,(((((Taeniopygia_guttata_XP_002191867.2:2.0E-6,Taeniopygia_guttata_ENSTGUP00000003611:0.074907)r6494790,Gallus_gallus_XP_015134503.1:2.0E-6)r6494789,(Alligator_mississippiensis_XP_014461432.1:0.0042,Alligator_sinensis_XP_014377077.1:2.0…
AmnPhylome_0000093	group_BchorENS_004404_2	15	18	1	1	1	0	2	1	0	2	0	1	1	2	0	1	1	1	1	1	1	0	ENSP00000382713	ENSCAFP00000041357	ENSMODP00000039215		ENSTGUP00000008048 XP_004174955.2	XP_014450688.1		XP_006127374.1		Parpi0023373.p1	XP_015282570.1	XP_003223648.2		XP_013925680.1	ENSXETP00000003622	ENSLACP00000001897	ENSLOCP00000010676	ENSDARP00000102172	ENSGACP00000011864		(Alligator_mississippiensis_XP_014450688.1:0.009945,(((((((Anolis_carolinensis_XP_003223648.2:0.000002,Gekko_japonicus_XP_015282570.1:0.036132)89:0.006980,Thamnophis_sirtalis_XP_013925680.1:0.006926)72:0.000003,((((Danio_rerio_ENSDARP00000102172:0.007373,Gasterosteus_aculeatus_ENSGACP00000011864:0.035051)58:0.011884,(Latimeria_chalumnae_ENSLACP00000001897:0.441363,Lepisosteus_oculatus_ENSLOCP0000…	((((((Canis_familiaris_ENSCAFP00000041357:2.0E-6,Homo_sapiens_ENSP00000382713:2.0E-6)r6965618,Monodelphis_domestica_ENSMODP00000039215:0.013707)r6965617,(((Pelodiscus_sinensis_XP_006127374.1:0.049088,Alligator_mississippiensis_XP_014450688.1:0.009945)100.0:0.04824,(Taeniopygia_guttata_XP_004174955.2:0.390516,Taeniopygia_guttata_ENSTGUP00000008048:2.0E-6)r6965624)r6965620,((Thamnophis_sirtalis_XP_…
AmnPhylome_0000094	group_BchorENS_004430_1	16	27	2	2	3	2	2	1	1	0	1	1	1	0	1	0	1	3	2	2	2	0	ENSP00000380185 ENSP00000439625	ENSCAFP00000022410 ENSCAFP00000028990	ENSMODP00000007546 ENSMODP00000022509 ENSMODP00000039913	ENSGALP00000040875	ENSTGUP00000002680 XP_004174323.2	XP_006262141.1	XP_006025639.1		XP_007070273.1	Parpi0009452.p1	XP_015261748.1		XP_007438491.1		ENSXETP00000054377	ENSLACP00000004427 ENSLACP00000018706 ENSLACP00000018805	ENSLOCP00000003345 ENSLOCP00000008298	ENSDARP00000067077 ENSDARP00000141299	ENSGACP00000013467 ENSGACP00000014777		(Alligator_mississippiensis_XP_006262141.1:0.001937,Alligator_sinensis_XP_006025639.1:0.008872,(Chelonia_mydas_XP_007070273.1:0.098698,(((((((((((Canis_familiaris_ENSCAFP00000022410:0.119079,Homo_sapiens_ENSP00000380185:0.073936)83:0.076010,Monodelphis_domestica_ENSMODP00000022509:0.183699)100:0.528097,(Gasterosteus_aculeatus_ENSGACP00000013467:0.506771,Lepisosteus_oculatus_ENSLOCP00000008298:0.3…	(((((Canis_familiaris_ENSCAFP00000022410:0.119079,Homo_sapiens_ENSP00000380185:0.073936)r6511835,Monodelphis_domestica_ENSMODP00000022509:0.183699)100.0:0.528097,Latimeria_chalumnae_ENSLACP00000004427:0.35175)r6511829,(Lepisosteus_oculatus_ENSLOCP00000008298:0.3304,Gasterosteus_aculeatus_ENSGACP00000013467:0.506771)100.0:0.402727)100.0:0.210336,((((((Homo_sapiens_ENSP00000439625:0.02456,Canis_fam…
AmnPhylome_0000095	group_BchorENS_004430_2	18	27	1	0	1	2	3	1	1	2	1	1	1	2	1	5	1	1	1	1	1	0	ENSP00000344961		ENSMODP00000011860	XP_015139328.1	ENSTGUP00000008456 ENSTGUP00000017130 XP_002188808.2	XP_014466408.1	XP_014377006.1	XP_006131139.1	XP_007070897.1	Parpi0017549.p1	XP_015276424.1	XP_003221129.2	XP_007436033.1	XP_013911958.1 XP_013911959.1 XP_013911961.1 XP_013911962.1 XP_013911963.1	ENSXETP00000060703	ENSLACP00000005280	ENSLOCP00000018818	ENSDARP00000106435	ENSGACP00000015486		(Alligator_mississippiensis_XP_014466408.1:0.006957,Alligator_sinensis_XP_014377006.1:0.000002,(((((Anolis_carolinensis_XP_003221129.2:0.094128,(Python_bivittatus_XP_007436033.1:0.028118,Thamnophis_sirtalis_XP_013911958.1:0.050431)100:0.082782)94:0.054341,(Gekko_japonicus_XP_015276424.1:0.046302,Paroedura_picta_Parpi0017549.p1:0.080253)100:0.077183)100:0.092367,(((((Danio_rerio_ENSDARP00000106435…	(((Gasterosteus_aculeatus_ENSGACP00000015486:0.171987,Danio_rerio_ENSDARP00000106435:0.166696)100.0:0.121746,Lepisosteus_oculatus_ENSLOCP00000018818:0.137317)100.0:0.112584,((((Homo_sapiens_ENSP00000344961:0.087478,Monodelphis_domestica_ENSMODP00000011860:0.071433)95.0:0.039884,((((((Taeniopygia_guttata_XP_002188808.2:2.0E-6,Taeniopygia_guttata_ENSTGUP00000017130:2.0E-6)r6983342,Taeniopygia_gutta…
AmnPhylome_0000096	group_BchorENS_004570_1	18	24	1	1	1	2	0	2	2	1	1	1	1	2	1	1	1	1	1	2	2	0	ENSP00000260600	ENSCAFP00000006064	ENSMODP00000019825	XP_015140679.1		XP_006258915.1 XP_014465705.1	XP_006029307.1 XP_006029308.1	ENSPSIP00000010430	XP_007066982.1	Parpi0008534.p1	XP_015283996.1	XP_008116786.1 ENSACAP00000019460	XP_007434115.1	XP_013929459.1	ENSXETP00000045792	ENSLACP00000015140	ENSLOCP00000019611	ENSDARP00000012983 ENSDARP00000137156	ENSGACP00000017710 ENSGACP00000018535		(Alligator_mississippiensis_XP_006258915.1:0.000949,Alligator_sinensis_XP_006029307.1:0.001767,(((((((Anolis_carolinensis_XP_008116786.1:0.055625,Anolis_carolinensis_ENSACAP00000019460:0.109961)100:0.106967,(Python_bivittatus_XP_007434115.1:0.010483,Thamnophis_sirtalis_XP_013929459.1:0.029378)100:0.017366)96:0.012338,(Gekko_japonicus_XP_015283996.1:0.004033,Paroedura_picta_Parpi0008534.p1:0.01913…	((((Gasterosteus_aculeatus_ENSGACP00000017710:0.320295,Danio_rerio_ENSDARP00000012983:0.287665)100.0:0.25378,(Gasterosteus_aculeatus_ENSGACP00000018535:0.054743,Danio_rerio_ENSDARP00000137156:0.05108)97.0:0.029102)100.0:0.048887,Lepisosteus_oculatus_ENSLOCP00000019611:0.026979)100.0:0.0216995,(((((Homo_sapiens_ENSP00000260600:0.037097,Canis_familiaris_ENSCAFP00000006064:0.022242)100.0:0.045072,Mo…
AmnPhylome_0000097	group_BchorENS_004570_2	15	21	1	1	1	2	2	1	0	2	1	1	1	1	1	0	0	0	2	3	1	0	ENSP00000286355	ENSCAFP00000001538	ENSMODP00000001732	ENSGALP00000026243	ENSTGUP00000012901 XP_004174257.1	XP_014466946.1		ENSPSIP00000008407	XP_007064242.1	Parpi0011505.p1	XP_015277166.1	ENSACAP00000010472	XP_007437844.1				ENSLOCP00000015586 ENSLOCP00000020605	ENSDARP00000082256 ENSDARP00000114102 ENSDARP00000129650	ENSGACP00000013316		(Alligator_mississippiensis_XP_014466946.1:0.038580,(((Chelonia_mydas_XP_007064242.1:0.007740,((Taeniopygia_guttata_ENSTGUP00000012901:0.000002,Taeniopygia_guttata_XP_004174257.1:0.000002)100:0.005783,Gallus_gallus_XP_418437.2:0.005744)99:0.007139)52:0.002169,(((Canis_familiaris_ENSCAFP00000001538:0.001082,Homo_sapiens_ENSP00000286355:0.005726)100:0.022994,Monodelphis_domestica_ENSMODP00000001732…	(((((Gasterosteus_aculeatus_ENSGACP00000013316:0.298091,Danio_rerio_ENSDARP00000114102:0.264573)100.0:0.146596,Danio_rerio_ENSDARP00000129650:0.221623)r7059795,Lepisosteus_oculatus_ENSLOCP00000020605:0.266837)100.0:0.689775,(Danio_rerio_ENSDARP00000082256:0.082002,Lepisosteus_oculatus_ENSLOCP00000015586:0.00547)r7059791)97.0:0.023296,(((Homo_sapiens_ENSP00000286355:0.005726,Canis_familiaris_ENSCA…
AmnPhylome_0000098	group_BchorENS_004804_1	19	36	1	1	0	2	2	1	1	2	1	1	1	2	1	1	1	3	4	5	4	2	ENSP00000360918	ENSCAFP00000023098		NP_001264283.1	ENSTGUP00000008563 XP_004174884.1	XP_006272308.2	XP_006029051.1	XP_006121508.1	XP_007071632.1	Parpi0003914.p1	XP_015280104.1	XP_003224412.1	XP_007444443.1	XP_013921362.1	ENSXETP00000060067	ENSLACP00000003985 ENSLACP00000016882 ENSLACP00000016910	ENSLOCP00000006795 ENSLOCP00000021634 ENSLOCP00000022058 ENSLOCP00000022333	ENSDARP00000056559 ENSDARP00000057552 ENSDARP00000066438 ENSDARP00000089118 ENSDARP00000114597	ENSGACP00000013689 ENSGACP00000013810 ENSGACP00000017547 ENSGACP00000020794	ENSPMAP00000011322 ENSPMAP00000011405	(Alligator_mississippiensis_XP_006272308.2:0.004853,Alligator_sinensis_XP_006029051.1:0.004689,((((Anolis_carolinensis_XP_003224412.1:0.097102,(Python_bivittatus_XP_007444443.1:0.089763,Thamnophis_sirtalis_XP_013921362.1:0.151386)97:0.094732)89:0.035533,(Gekko_japonicus_XP_015280104.1:0.092437,Paroedura_picta_Parpi0003914.p1:0.219111)86:0.221880)76:0.079385,(((((((Canis_familiaris_ENSCAFP00000023…	((((Latimeria_chalumnae_ENSLACP00000016882:0.14419,Danio_rerio_ENSDARP00000089118:0.253304)98.0:0.116786,(Latimeria_chalumnae_ENSLACP00000016910:0.314444,((((Gasterosteus_aculeatus_ENSGACP00000020794:0.240884,Danio_rerio_ENSDARP00000056559:0.173329)99.0:0.117714,Lepisosteus_oculatus_ENSLOCP00000021634:0.151563)100.0:0.231581,Lepisosteus_oculatus_ENSLOCP00000006795:0.225816)100.0:0.226034,(((Gaste…
AmnPhylome_0000099	group_BchorENS_004804_2	17	21	1	1	1	2	2	1	1	2	1	1	1	2	0	0	1	1	1	1	0	1	ENSP00000320604	ENSCAFP00000025994	ENSMODP00000010724	NP_001272812.1	ENSTGUP00000000693 XP_012430676.1	XP_006264328.2	XP_014374223.1	ENSPSIP00000004085	XP_007058480.1	Parpi0024818.p1	XP_015272555.1	XP_008112988.1 ENSACAP00000003932			ENSXETP00000018429	ENSLACP00000021301	ENSLOCP00000015354	ENSDARP00000035841		ENSPMAP00000008207	(Alligator_mississippiensis_XP_006264328.2:0.047932,Alligator_sinensis_XP_014374223.1:0.009854,((((Anolis_carolinensis_XP_008112988.1:0.019267,Anolis_carolinensis_ENSACAP00000003932:0.810121)100:0.134825,(Gekko_japonicus_XP_015272555.1:0.393150,Paroedura_picta_Parpi0024818.p1:0.238718)98:0.149647)85:0.080610,(Chelonia_mydas_XP_007058480.1:0.027833,Pelodiscus_sinensis_XP_014436656.1:0.074019)95:0.…	(((((((Homo_sapiens_ENSP00000320604:0.060241,Canis_familiaris_ENSCAFP00000025994:0.061443)99.0:0.060621,Monodelphis_domestica_ENSMODP00000010724:0.116223)100.0:0.166423,(((((Taeniopygia_guttata_XP_012430676.1:2.0E-6,Taeniopygia_guttata_ENSTGUP00000000693:2.0E-6)100.0:0.227293,Gallus_gallus_NP_001272812.1:0.059424)100.0:0.195694,(Alligator_sinensis_XP_014374223.1:0.009854,Alligator_mississippiensi…
AmnPhylome_0000100	group_BchorENS_004808_1	18	74	1	0	1	2	2	8	7	2	11	2	8	2	15	5	2	1	1	2	2	0	ENSP00000404100		ENSMODP00000034398	NP_990397.1	ENSTGUP00000004998 XP_012429200.1	XP_006278285.1 XP_006278286.1 XP_014452097.1 XP_014457635.1 XP_014457636.1 XP_014457637.1 XP_014457638.1 XP_014457639.1	XP_006031735.1 XP_006031736.1 XP_014379176.1 XP_014379177.1 XP_014379178.1 XP_014379179.1 XP_014379180.1	ENSPSIP00000014372	XP_007067956.1 XP_007067957.1 XP_007067958.1 XP_007067959.1 XP_007067960.1 XP_007067961.1 XP_007067962.1 XP_007067963.1 XP_007067964.1 XP_007067965.1 XP_007067966.1	Parpi0014916.p1 Parpi0021330.p1	XP_015264001.1 XP_015283939.1 XP_015283946.1 XP_015283952.1 XP_015283957.1 XP_015283962.1 XP_015283968.1 XP_015283975.1	XP_008104716.1	XP_007424201.1 XP_007425567.1 XP_007425568.1 XP_007425569.1 XP_007425570.1 XP_007425571.1 XP_007425572.1 XP_007425573.1 XP_007425574.1 XP_007425575.1 XP_007425576.1 XP_007425577.1 XP_007425578.1 XP_007425579.1 XP_007425580.1	XP_013920595.1 XP_013927373.1 XP_013927374.1 XP_013927376.1 XP_013927377.1	ENSXETP00000017931 ENSXETP00000059422	ENSLACP00000017411	ENSLOCP00000005483	ENSDARP00000135767 ENSDARP00000136269	ENSGACP00000003247 ENSGACP00000021155		(Alligator_mississippiensis_XP_006278285.1:0.000000,((((((((Alligator_mississippiensis_XP_014452097.1:0.209778,((Gekko_japonicus_XP_015264001.1:0.018142,Paroedura_picta_Parpi0021330.p1:0.015358)96:0.028958,(Python_bivittatus_XP_007424201.1:0.017963,Thamnophis_sirtalis_XP_013920595.1:0.071076)100:0.061325)100:0.100943)80:0.038772,Xenopus_tropicalis_ENSXETP00000059422:0.095868)100:0.294322,Lepisost…	((((((Monodelphis_domestica_ENSMODP00000034398:0.090576,(Taeniopygia_guttata_XP_012429200.1:0.090043,Taeniopygia_guttata_ENSTGUP00000004998:0.095245)r7176739)96.0:0.031508,(Homo_sapiens_ENSP00000404100:2.0E-6,(((Gallus_gallus_NP_990397.1:0.0,(Alligator_mississippiensis_XP_006278285.1:0.0,Alligator_sinensis_XP_006031735.1:2.0E-6)r7176726)r7176723,(Chelonia_mydas_XP_007067956.1:0.0,Pelodiscus_sinen…
AmnPhylome_0000101	group_BchorENS_004808_2	12	12	1	1	1	0	0	1	1	1	1	1	1	0	0	0	0	0	1	1	1	0	ENSP00000339906	ENSCAFP00000002500	ENSMODP00000019012			XP_014455487.1	XP_006033672.1	ENSPSIP00000006762	XP_007066833.1	Parpi0016745.p1	XP_015270990.1						ENSLOCP00000019121	ENSDARP00000140830	ENSGACP00000026154		(Alligator_mississippiensis_XP_014455487.1:0.000002,Alligator_sinensis_XP_006033672.1:0.032491,(((Chelonia_mydas_XP_007066833.1:0.012037,Pelodiscus_sinensis_ENSPSIP00000006762:0.339930)49:0.018060,(((Canis_familiaris_ENSCAFP00000002500:0.011264,Homo_sapiens_ENSP00000339906:0.006646)98:0.073325,Monodelphis_domestica_ENSMODP00000019012:0.049247)100:0.232315,((Danio_rerio_ENSDARP00000140830:0.311936…	(((Danio_rerio_ENSDARP00000140830:0.311936,Gasterosteus_aculeatus_ENSGACP00000026154:0.217503)r7176974,Lepisosteus_oculatus_ENSLOCP00000019121:0.121679)100.0:0.145014,(((Homo_sapiens_ENSP00000339906:0.006646,Canis_familiaris_ENSCAFP00000002500:0.011264)98.0:0.073325,Monodelphis_domestica_ENSMODP00000019012:0.049247)100.0:0.232315,(((Alligator_sinensis_XP_006033672.1:0.032491,Alligator_mississippi…
AmnPhylome_0000102	group_BchorENS_004952_2	14	17	0	0	1	2	2	1	1	1	2	1	1	1	1	0	0	1	1	1	0	0			ENSMODP00000036576	ENSGALP00000040250	ENSTGUP00000008785 XP_002191557.1	XP_006260133.1	XP_006033978.1	ENSPSIP00000004536	XP_007065427.1 XP_007065428.1	Parpi0013672.p1	XP_015284278.1	XP_008117583.1	XP_007426298.1			ENSLACP00000008366	ENSLOCP00000010635	ENSDARP00000108269			(Alligator_mississippiensis_XP_006260133.1:0.004508,Alligator_sinensis_XP_006033978.1:0.007608,(((((Anolis_carolinensis_XP_008117583.1:0.146173,Python_bivittatus_XP_007426298.1:0.092513)94:0.069084,(Gekko_japonicus_XP_015284278.1:0.038435,Paroedura_picta_Parpi0013672.p1:0.045081)99:0.101662)99:0.126063,(((Danio_rerio_ENSDARP00000108269:0.594223,Lepisosteus_oculatus_ENSLOCP00000010635:0.081674)97:…	((Lepisosteus_oculatus_ENSLOCP00000010635:0.081674,Danio_rerio_ENSDARP00000108269:0.594223)97.0:0.260925,((Monodelphis_domestica_ENSMODP00000036576:0.188761,(((((Taeniopygia_guttata_XP_002191557.1:2.0E-6,Taeniopygia_guttata_ENSTGUP00000008785:2.0E-6)94.0:0.053375,Gallus_gallus_XP_425229.2:0.061826)99.0:0.066168,(Alligator_sinensis_XP_006033978.1:0.007608,Alligator_mississippiensis_XP_006260133.1:…
AmnPhylome_0000103	group_BchorENS_005110_1	18	22	1	1	1	1	3	1	1	1	1	0	1	1	1	1	1	0	1	2	2	1	ENSP00000261837	ENSCAFP00000023022	ENSMODP00000002374	NP_001280171.1	ENSTGUP00000006972 ENSTGUP00000017357 XP_012432156.1	XP_014461439.1	XP_006018010.1	ENSPSIP00000006701	XP_007056427.1		XP_015274146.1	ENSACAP00000010742	XP_007422247.1	XP_013930567.1	ENSXETP00000044829		ENSLOCP00000016462	ENSDARP00000072190 ENSDARP00000140306	ENSGACP00000007929 ENSGACP00000021800	ENSPMAP00000010584	(Alligator_mississippiensis_XP_014461439.1:0.000002,Alligator_sinensis_XP_006018010.1:0.000002,(((Chelonia_mydas_XP_007056427.1:0.003127,(Monodelphis_domestica_ENSMODP00000002374:0.006565,(Pelodiscus_sinensis_ENSPSIP00000006701:0.081795,((Taeniopygia_guttata_ENSTGUP00000006972:0.000002,(Taeniopygia_guttata_ENSTGUP00000017357:0.000002,Taeniopygia_guttata_XP_012432156.1:0.000002)24:0.000002)63:0.08…	((((((Homo_sapiens_ENSP00000261837:2.0E-6,Canis_familiaris_ENSCAFP00000023022:0.018972)96.0:0.009312,Monodelphis_domestica_ENSMODP00000002374:0.006565)r7304412,((((((Taeniopygia_guttata_XP_012432156.1:2.0E-6,Taeniopygia_guttata_ENSTGUP00000017357:2.0E-6)r7304418,Taeniopygia_guttata_ENSTGUP00000006972:2.0E-6)r7304417,Gallus_gallus_NP_001280171.1:0.003037)r7304416,(Alligator_sinensis_XP_006018010.1…
AmnPhylome_0000104	group_BchorENS_005110_2	19	30	1	1	1	1	2	2	2	1	4	1	1	1	4	1	1	1	1	2	2	0	ENSP00000383599	ENSCAFP00000029427	ENSMODP00000002706	ENSGALP00000003321	ENSTGUP00000004630 ENSTGUP00000017386	XP_014457573.1 XP_014457574.1	XP_006025718.1 XP_006025719.1	ENSPSIP00000010802	XP_007055263.1 XP_007055264.1 XP_007055265.1 XP_007055266.1	Parpi0009235.p1	XP_015283758.1	ENSACAP00000006036	XP_007434397.1 XP_007434398.1 XP_007434399.1 XP_007434400.1	XP_013911742.1	ENSXETP00000000625	ENSLACP00000014075	ENSLOCP00000009413	ENSDARP00000118278 ENSDARP00000141172	ENSGACP00000011678 ENSGACP00000019959		(Alligator_mississippiensis_XP_014457574.1:0.001044,Alligator_sinensis_XP_006025719.1:0.002203,((((Chelonia_mydas_XP_007055264.1:0.008628,Pelodiscus_sinensis_ENSPSIP00000010802:0.017531)99:0.021468,(((Canis_familiaris_ENSCAFP00000029427:0.010163,Homo_sapiens_ENSP00000383599:0.015380)99:0.019995,Monodelphis_domestica_ENSMODP00000002706:0.093684)86:0.022464,(((((Danio_rerio_ENSDARP00000118278:0.168…	((((Gasterosteus_aculeatus_ENSGACP00000011678:0.321329,Danio_rerio_ENSDARP00000141172:0.276426)99.0:0.094591,(Danio_rerio_ENSDARP00000118278:0.168784,Gasterosteus_aculeatus_ENSGACP00000019959:0.191623)r7304571)100.0:0.068381,Lepisosteus_oculatus_ENSLOCP00000009413:0.059322)100.0:0.0550295,(((((Homo_sapiens_ENSP00000383599:0.01538,Canis_familiaris_ENSCAFP00000029427:0.010163)99.0:0.019995,Monodelp…
AmnPhylome_0000105	group_BchorENS_005286_1	19	24	1	1	1	2	2	1	1	1	1	1	1	0	2	1	1	1	1	2	2	1	ENSP00000365007	ENSCAFP00000023944	ENSMODP00000004354	NP_001034419.1	ENSTGUP00000017430 XP_002190594.2	XP_006266044.1	XP_006037753.1	ENSPSIP00000005416	XP_007067781.1	Parpi0009501.p1	XP_015283515.1		XP_007423180.1 XP_007423181.1	XP_013920101.1	ENSXETP00000055059	ENSLACP00000020804	ENSLOCP00000002216	ENSDARP00000077702 ENSDARP00000135090	ENSGACP00000007394 ENSGACP00000010244	ENSPMAP00000000794	(Alligator_mississippiensis_XP_006266044.1:0.001428,Alligator_sinensis_XP_006037753.1:0.004354,((((Chelonia_mydas_XP_007067781.1:0.014146,Pelodiscus_sinensis_ENSPSIP00000005416:0.033537)86:0.031960,(((Canis_familiaris_ENSCAFP00000023944:0.059701,Homo_sapiens_ENSP00000365007:0.020292)99:0.048336,(Monodelphis_domestica_ENSMODP00000004354:0.000002,Petromyzon_marinus_ENSPMAP00000000794:0.776380)52:0.…	((((((Gasterosteus_aculeatus_ENSGACP00000007394:0.150158,Danio_rerio_ENSDARP00000077702:0.114651)99.0:0.048459,(Gasterosteus_aculeatus_ENSGACP00000010244:0.328754,Danio_rerio_ENSDARP00000135090:0.189876)99.0:0.097322)r6873506,Lepisosteus_oculatus_ENSLOCP00000002216:0.253447)98.0:0.300901,Latimeria_chalumnae_ENSLACP00000020804:0.269956)98.0:0.174651,((((Homo_sapiens_ENSP00000365007:0.020292,Canis_…
AmnPhylome_0000106	group_BchorENS_005286_2	19	26	1	1	1	2	1	2	1	1	1	1	1	1	1	1	1	2	2	3	2	0	ENSP00000249356	ENSCAFP00000039651	ENSMODP00000019980	NP_001025906.1	ENSTGUP00000005760	XP_006263758.1 XP_014456586.1	XP_006016022.1	ENSPSIP00000008080	XP_007052719.1	Parpi0020392.p1	XP_015270769.1	ENSACAP00000001451	XP_007425482.1	XP_013928689.1	ENSXETP00000034329	ENSLACP00000011504 ENSLACP00000015824	ENSLOCP00000001167 ENSLOCP00000013597	ENSDARP00000008506 ENSDARP00000094644 ENSDARP00000120938	ENSGACP00000005437 ENSGACP00000024973		(Alligator_mississippiensis_XP_006263758.1:0.004604,Alligator_sinensis_XP_006016022.1:0.004567,((Chelonia_mydas_XP_007052719.1:0.036408,Pelodiscus_sinensis_ENSPSIP00000008080:0.015478)61:0.009151,(((((Anolis_carolinensis_ENSACAP00000001451:0.043271,(Python_bivittatus_XP_007425482.1:0.037312,Thamnophis_sirtalis_XP_013928689.1:0.079167)98:0.088019)89:0.037875,(Gekko_japonicus_XP_015270769.1:0.02661…	((Lepisosteus_oculatus_ENSLOCP00000013597:1.11771,Latimeria_chalumnae_ENSLACP00000015824:0.575252)98.0:0.638667,((((((Homo_sapiens_ENSP00000249356:0.032008,Canis_familiaris_ENSCAFP00000039651:2.0E-6)99.0:0.044999,Monodelphis_domestica_ENSMODP00000019980:0.087335)97.0:0.08363,((((Gallus_gallus_NP_001025906.1:0.031016,Taeniopygia_guttata_ENSTGUP00000005760:0.026294)100.0:0.060536,(Alligator_sinensi…
AmnPhylome_0000107	group_BchorENS_005532_1	19	28	2	1	1	2	3	1	2	2	1	1	2	1	1	1	1	1	1	2	2	0	ENSP00000295266 ENSP00000369134	ENSCAFP00000019212	ENSMODP00000011294	NP_001012562.1	ENSTGUP00000007894 ENSTGUP00000016362 XP_004174979.1	XP_014463716.1	XP_006021284.1 XP_014374272.1	ENSPSIP00000007196	XP_007070579.1	Parpi0000765.p1	XP_015273098.1 XP_015273099.1	ENSACAP00000012035	XP_007437726.1	XP_013928249.1	ENSXETP00000013649	ENSLACP00000012234	ENSLOCP00000004156	ENSDARP00000012693 ENSDARP00000139481	ENSGACP00000016919 ENSGACP00000027344		(Alligator_mississippiensis_XP_014463716.1:0.048593,Alligator_sinensis_XP_006021284.1:0.004812,((Chelonia_mydas_XP_007070579.1:0.148249,Pelodiscus_sinensis_XP_014424123.1:0.033958)95:0.030667,(((((Anolis_carolinensis_ENSACAP00000012035:0.016179,Thamnophis_sirtalis_XP_013928249.1:0.076725)91:0.013267,Python_bivittatus_XP_007437726.1:0.020419)89:0.019267,(Gekko_japonicus_XP_015273098.1:0.018574,Par…	((((Gasterosteus_aculeatus_ENSGACP00000027344:0.088509,Danio_rerio_ENSDARP00000139481:0.027801)95.0:0.032722,(Danio_rerio_ENSDARP00000012693:0.074425,Gasterosteus_aculeatus_ENSGACP00000016919:0.268869)r7128908)r7128907,Lepisosteus_oculatus_ENSLOCP00000004156:0.057199)100.0:0.032216,(((((Canis_familiaris_ENSCAFP00000019212:0.005556,(Homo_sapiens_ENSP00000369134:0.002805,Homo_sapiens_ENSP0000029526…
AmnPhylome_0000108	group_BchorENS_005532_2	16	17	2	1	1	0	0	1	1	0	0	1	1	1	1	1	1	1	1	1	1	1	ENSP00000269980 ENSP00000443246	ENSCAFP00000007451	ENSMODP00000010623			XP_014453190.1	XP_014381904.1			Parpi0023165.p1	XP_015277188.1	ENSACAP00000003671	XP_007442685.1	XP_013928226.1	ENSXETP00000040622	ENSLACP00000020768	ENSLOCP00000017509	ENSDARP00000059346	ENSGACP00000017196	ENSPMAP00000000060	(Alligator_mississippiensis_XP_014453190.1:0.000002,(Alligator_sinensis_XP_014381904.1:0.063975,Petromyzon_marinus_ENSPMAP00000000060:0.018426)32:0.000002,((((((Anolis_carolinensis_ENSACAP00000003671:0.000002,Gekko_japonicus_XP_015277188.1:0.000002)34:0.000002,Paroedura_picta_Parpi0023165.p1:0.124890)63:0.000002,Latimeria_chalumnae_ENSLACP00000020768:0.087370)56:0.018839,((Canis_familiaris_ENSCAF…	((((((((Canis_familiaris_ENSCAFP00000007451:0.0,(Homo_sapiens_ENSP00000443246:0.0,Homo_sapiens_ENSP00000269980:2.0E-6)r7437723)r7437722,Monodelphis_domestica_ENSMODP00000010623:2.0E-6)r7437721,(((Thamnophis_sirtalis_XP_013928226.1:2.0E-6,Python_bivittatus_XP_007442685.1:2.0E-6)r7437728,Anolis_carolinensis_ENSACAP00000003671:2.0E-6)r7437727,(Gekko_japonicus_XP_015277188.1:2.0E-6,Paroedura_picta_Pa…
AmnPhylome_0000109	group_BchorENS_005561_1	19	24	1	1	1	2	2	1	1	1	1	1	1	1	1	1	0	1	1	3	2	1	ENSP00000430548	ENSCAFP00000013929	ENSMODP00000008602	NP_001026676.1	ENSTGUP00000012327 XP_012427546.1	XP_006273294.1	XP_006028062.2	ENSPSIP00000017821	XP_007056051.1	Parpi0004599.p1	XP_015265348.1	ENSACAP00000004160	XP_007428942.1	XP_013911914.1		ENSLACP00000000756	ENSLOCP00000009999	ENSDARP00000026303 ENSDARP00000133166 ENSDARP00000140464	ENSGACP00000007139 ENSGACP00000011276	ENSPMAP00000008704	(Alligator_mississippiensis_XP_006273294.1:0.000002,Alligator_sinensis_XP_006028062.2:0.043581,(((Chelonia_mydas_XP_007056051.1:0.010585,Pelodiscus_sinensis_ENSPSIP00000017821:0.017859)92:0.014145,(((Anolis_carolinensis_ENSACAP00000004160:0.034696,(Python_bivittatus_XP_007428942.1:0.002957,Thamnophis_sirtalis_XP_013911914.1:0.030550)96:0.010655)68:0.008548,(Gekko_japonicus_XP_015265348.1:0.003764…	((((((Homo_sapiens_ENSP00000430548:0.013136,Canis_familiaris_ENSCAFP00000013929:0.01416)97.0:0.025869,Monodelphis_domestica_ENSMODP00000008602:0.027687)r7447340,(((((Taeniopygia_guttata_XP_012427546.1:1.0E-6,Taeniopygia_guttata_ENSTGUP00000012327:1.0E-6)99.0:0.009296,Gallus_gallus_NP_001026676.1:0.009273)91.0:0.007505,(Alligator_sinensis_XP_006028062.2:0.043581,Alligator_mississippiensis_XP_00627…
AmnPhylome_0000110	group_BchorENS_005561_2	19	24	1	1	0	2	2	2	1	1	1	1	1	1	2	1	1	1	1	1	1	2	ENSP00000308258	ENSCAFP00000009751		NP_001186432.2	ENSTGUP00000006933 XP_002196171.1	XP_006275119.1 XP_014459696.1	XP_014373229.1	ENSPSIP00000018677	XP_007056813.1	Parpi0008217.p1	XP_015276188.1	ENSACAP00000013342	XP_007430169.1 XP_007430170.1	XP_013925742.1	ENSXETP00000056764	ENSLACP00000022004	ENSLOCP00000000926	ENSDARP00000138215	ENSGACP00000004646	ENSPMAP00000008749 ENSPMAP00000008953	(Alligator_mississippiensis_XP_006275119.1:0.000001,Alligator_sinensis_XP_014373229.1:0.000001,((((Chelonia_mydas_XP_007056813.1:0.016110,Pelodiscus_sinensis_ENSPSIP00000018677:0.010638)98:0.021473,(((Canis_familiaris_ENSCAFP00000009751:0.022451,Homo_sapiens_ENSP00000308258:0.019646)100:0.059349,(((((Danio_rerio_ENSDARP00000138215:0.034470,Gasterosteus_aculeatus_ENSGACP00000004646:0.051031)92:0.0…	((((((Homo_sapiens_ENSP00000308258:0.019646,Canis_familiaris_ENSCAFP00000009751:0.022451)100.0:0.059349,(((((Taeniopygia_guttata_XP_002196171.1:0.0,Taeniopygia_guttata_ENSTGUP00000006933:0.0)r7447498,Gallus_gallus_NP_001186432.2:1.0E-6)r7447497,(Alligator_sinensis_XP_014373229.1:1.0E-6,Alligator_mississippiensis_XP_006275119.1:1.0E-6)99.0:0.01995)r7447496,(Pelodiscus_sinensis_ENSPSIP00000018677:0…
AmnPhylome_0000111	group_BchorENS_005669_1	16	22	1	1	1	2	2	0	0	0	0	1	2	2	1	1	1	1	1	2	2	1	ENSP00000265316	ENSCAFP00000022311	ENSMODP00000019124	ENSGALP00000037478	ENSTGUP00000005938 XP_012430311.1					Parpi0011951.p1	XP_015280561.1 XP_015280562.1	XP_008110379.1	XP_007419868.1	XP_013919989.1	ENSXETP00000030397	ENSLACP00000020225	ENSLOCP00000001078	ENSDARP00000086756 ENSDARP00000123065	ENSGACP00000011113 ENSGACP00000019953	ENSPMAP00000004737	(Anolis_carolinensis_XP_008110379.1:0.107410,(((((Canis_familiaris_ENSCAFP00000022311:0.072581,Homo_sapiens_ENSP00000265316:0.055995)100:0.109999,Monodelphis_domestica_ENSMODP00000019124:0.150293)100:0.395677,(((((Danio_rerio_ENSDARP00000086756:0.105203,Gasterosteus_aculeatus_ENSGACP00000019953:0.211265)74:0.011630,(Danio_rerio_ENSDARP00000123065:0.175846,Gasterosteus_aculeatus_ENSGACP00000011113…	(((((((Homo_sapiens_ENSP00000265316:0.055995,Canis_familiaris_ENSCAFP00000022311:0.072581)100.0:0.109999,Monodelphis_domestica_ENSMODP00000019124:0.150293)100.0:0.395677,(((Taeniopygia_guttata_XP_012430311.1:2.0E-6,Taeniopygia_guttata_ENSTGUP00000005938:0.007129)99.0:0.034095,Gallus_gallus_XP_015145572.1:0.06164)100.0:0.096968,((Paroedura_picta_Parpi0011951.p1:0.040818,Gekko_japonicus_XP_01528056…
AmnPhylome_0000112	group_BchorENS_005669_2	19	22	1	1	1	1	2	1	1	2	1	1	1	1	1	2	1	1	1	1	1	0	ENSP00000253577	ENSCAFP00000025362	ENSMODP00000014967	ENSGALP00000012615	ENSTGUP00000006009 XP_012428523.1	XP_014462631.1	XP_006032763.1	ENSPSIP00000016799	XP_007060300.1	Parpi0021966.p1	XP_015262471.1	ENSACAP00000001218	XP_007427611.1	XP_013924337.1 XP_013924338.1	ENSXETP00000009927	ENSLACP00000002931	ENSLOCP00000016832	ENSDARP00000085602	ENSGACP00000024113		(Alligator_mississippiensis_XP_014462631.1:0.011161,Alligator_sinensis_XP_006032763.1:0.007029,((((Chelonia_mydas_XP_007060300.1:0.018521,Pelodiscus_sinensis_XP_014435575.1:0.016427)100:0.029579,(((Canis_familiaris_ENSCAFP00000025362:0.026299,Homo_sapiens_ENSP00000253577:0.014981)99:0.036094,Monodelphis_domestica_ENSMODP00000014967:0.091540)100:0.046435,((((Danio_rerio_ENSDARP00000085602:0.059747…	(((Gasterosteus_aculeatus_ENSGACP00000024113:0.104007,Danio_rerio_ENSDARP00000085602:0.059747)100.0:0.062285,Lepisosteus_oculatus_ENSLOCP00000016832:0.05437)100.0:0.0302405,(((((Homo_sapiens_ENSP00000253577:0.014981,Canis_familiaris_ENSCAFP00000025362:0.026299)99.0:0.036094,Monodelphis_domestica_ENSMODP00000014967:0.09154)100.0:0.046435,(((((Taeniopygia_guttata_XP_012428523.1:1.0E-6,Taeniopygia_g…
AmnPhylome_0000113	group_BchorENS_005690_1	20	47	2	2	2	4	3	2	2	2	1	2	4	3	2	1	2	3	3	3	3	1	ENSP00000306496 ENSP00000257017	ENSCAFP00000005521 ENSCAFP00000027665	ENSMODP00000000124 ENSMODP00000016596	NP_001008466.1 XP_015133871.1	ENSTGUP00000002506 XP_002191677.1 ENSTGUP00000005378	XP_006261777.1 XP_006259907.1	XP_006034333.1 XP_006027608.1	XP_006110676.1 XP_006118156.1	XP_007063875.1	Parpi0000924.p1 Parpi0018418.p1	XP_015267100.1 XP_015267101.1 XP_015267103.1 XP_015261643.1	XP_003221703.1 ENSACAP00000008653	XP_007430432.1 XP_007434627.1	XP_013930935.1	ENSXETP00000036895 ENSXETP00000039428	ENSLACP00000013123 ENSLACP00000015416 ENSLACP00000008984	ENSLOCP00000007126 ENSLOCP00000012906 ENSLOCP00000018900	ENSDARP00000005530 ENSDARP00000068605 ENSDARP00000074492	ENSGACP00000002250 ENSGACP00000025827 ENSGACP00000024788	ENSPMAP00000007980	(Alligator_mississippiensis_XP_006261777.1:0.000002,Alligator_sinensis_XP_006034333.1:0.000002,((((((Anolis_carolinensis_XP_003221703.1:0.020876,(Python_bivittatus_XP_007430432.1:0.034367,Thamnophis_sirtalis_XP_013930935.1:0.053386)100:0.042729)93:0.018419,(Gekko_japonicus_XP_015267100.1:0.030301,Paroedura_picta_Parpi0000924.p1:0.013456)98:0.057403)52:0.014238,(((Canis_familiaris_ENSCAFP000000055…	(((((Latimeria_chalumnae_ENSLACP00000013123:0.301307,((Gasterosteus_aculeatus_ENSGACP00000002250:0.354403,Danio_rerio_ENSDARP00000005530:0.153458)95.0:0.122294,Lepisosteus_oculatus_ENSLOCP00000007126:0.04127)r7201583)100.0:0.215067,((((((Homo_sapiens_ENSP00000257017:2.0E-6,Canis_familiaris_ENSCAFP00000027665:2.0E-6)97.0:0.007694,Monodelphis_domestica_ENSMODP00000016596:0.086266)r7201588,(((Pelodi…
AmnPhylome_0000114	group_BchorENS_005690_2	19	25	1	1	1	2	1	1	1	2	1	1	5	1	1	1	1	1	1	1	0	1	ENSP00000393541	ENSCAFP00000002199	ENSMODP00000000941	NP_001264310.1	ENSTGUP00000011048	XP_014462418.1	XP_006026038.1	ENSPSIP00000011117 ENSPSIP00000020165	XP_007062705.1	Parpi0006786.p1	XP_015281967.1 XP_015281968.1 XP_015281969.1 XP_015281970.1 XP_015281971.1	ENSACAP00000015992	XP_007421085.1	XP_013928108.1	ENSXETP00000039087	ENSLACP00000007404	ENSLOCP00000013796	ENSDARP00000131706		ENSPMAP00000000707	(Alligator_mississippiensis_XP_014462418.1:0.021964,Alligator_sinensis_XP_006026038.1:0.000002,(((Chelonia_mydas_XP_007062705.1:0.029459,(Pelodiscus_sinensis_ENSPSIP00000011117:0.002571,Pelodiscus_sinensis_ENSPSIP00000020165:0.031803)100:0.080895)98:0.047406,((Anolis_carolinensis_ENSACAP00000015992:0.074585,(Python_bivittatus_XP_007421085.1:0.019280,Thamnophis_sirtalis_XP_013928108.1:0.035285)100…	(((((((Homo_sapiens_ENSP00000393541:0.046751,Canis_familiaris_ENSCAFP00000002199:0.046815)100.0:0.145319,Monodelphis_domestica_ENSMODP00000000941:0.159002)r7201886,((((Gallus_gallus_NP_001264310.1:0.036504,Taeniopygia_guttata_ENSTGUP00000011048:0.032057)100.0:0.068775,(Alligator_sinensis_XP_006026038.1:2.0E-6,Alligator_mississippiensis_XP_014462418.1:0.021964)100.0:0.112636)r7201892,((Pelodiscus_…
AmnPhylome_0000115	group_BchorENS_005831_1	15	26	1	1	0	2	0	1	1	0	0	1	0	2	1	5	1	2	2	2	2	2	ENSP00000233623	ENSCAFP00000012425		XP_015128627.1		XP_014465267.1	XP_006035786.1			Parpi0012717.p1		XP_008122847.1 ENSACAP00000021372	XP_007444834.1	XP_013909050.1 XP_013909051.1 XP_013909052.1 XP_013909053.1 XP_013909054.1	ENSXETP00000062195	ENSLACP00000005181 ENSLACP00000010217	ENSLOCP00000002173 ENSLOCP00000010923	ENSDARP00000077797 ENSDARP00000113359	ENSGACP00000006521 ENSGACP00000010116	ENSPMAP00000004980 ENSPMAP00000010281	(Alligator_mississippiensis_XP_014465267.1:0.001605,Alligator_sinensis_XP_006035786.1:0.010965,(((((Anolis_carolinensis_XP_008122847.1:0.000002,Anolis_carolinensis_ENSACAP00000021372:0.095196)100:0.260501,((Python_bivittatus_XP_007444834.1:0.051722,Thamnophis_sirtalis_XP_013909052.1:0.195363)98:0.143878,Paroedura_picta_Parpi0012717.p1:0.286472)79:0.058910)95:0.152716,(Canis_familiaris_ENSCAFP0000…	(((Latimeria_chalumnae_ENSLACP00000010217:0.311324,((Danio_rerio_ENSDARP00000077797:0.275691,Gasterosteus_aculeatus_ENSGACP00000006521:0.642603)r7055798,Lepisosteus_oculatus_ENSLOCP00000002173:0.363974)99.0:0.167876)r7055789,Petromyzon_marinus_ENSPMAP00000004980:0.607949)r7055788,((((((Homo_sapiens_ENSP00000233623:0.070189,Canis_familiaris_ENSCAFP00000012425:0.149041)100.0:0.736551,((Gallus_gallu…
AmnPhylome_0000116	group_BchorENS_005831_2	16	20	1	1	0	2	0	1	1	2	2	1	1	2	1	0	1	1	0	1	1	1	ENSP00000351646	ENSCAFP00000021669		XP_015129908.1		XP_006268155.2	XP_006036942.1	XP_006129808.1	XP_007070378.1 XP_007070379.1	Parpi0005731.p1	XP_015272296.1	XP_003228007.1	XP_007435132.1		ENSXETP00000015637	ENSLACP00000019112		ENSDARP00000100503	ENSGACP00000026788	ENSPMAP00000000788	(Alligator_mississippiensis_XP_006268155.2:0.002392,Alligator_sinensis_XP_006036942.1:0.002417,(((((Anolis_carolinensis_XP_003228007.1:0.027723,Python_bivittatus_XP_007435132.1:0.019606)91:0.017479,(Gekko_japonicus_XP_015272296.1:0.019639,Paroedura_picta_Parpi0005731.p1:0.016833)71:0.001681)100:0.038721,(Chelonia_mydas_XP_007070378.1:0.007084,Pelodiscus_sinensis_XP_006129808.1:0.035898)80:0.01316…	((((((Homo_sapiens_ENSP00000351646:0.011559,Canis_familiaris_ENSCAFP00000021669:0.01985)100.0:0.041981,(((Gallus_gallus_XP_015129908.1:0.333981,(Alligator_mississippiensis_XP_006268155.2:0.002392,Alligator_sinensis_XP_006036942.1:0.002417)r7552168)r7552165,(Chelonia_mydas_XP_007070378.1:0.007084,Pelodiscus_sinensis_XP_006129808.1:0.035898)r7552169)r7552164,((Python_bivittatus_XP_007435132.1:0.019…
AmnPhylome_0000117	group_BchorENS_005865_1	20	37	2	1	1	2	3	7	4	1	1	1	1	2	2	1	1	1	1	2	2	1	ENSP00000354791 ENSP00000416453	ENSCAFP00000012680	ENSMODP00000006329	NP_001026538.1	ENSTGUP00000017138 ENSTGUP00000016879 XP_002199638.2	XP_014464966.1 XP_014464967.1 XP_014464968.1 XP_014464969.1 XP_014464970.1 XP_014464971.1 XP_014464972.1	XP_006038064.1 XP_006038065.1 XP_006038068.1 XP_006038070.1	XP_006128002.1	XP_007064731.1	Parpi0012705.p1	XP_015275267.1	XP_008119810.1	XP_007439030.1 XP_007439031.1	XP_013909058.1	ENSXETP00000025729	ENSLACP00000008350	ENSLOCP00000002059	ENSDARP00000093188 ENSDARP00000093570	ENSGACP00000006556 ENSGACP00000026300	ENSPMAP00000004842	(Alligator_mississippiensis_XP_014464966.1:0.003881,Alligator_sinensis_XP_006038064.1:0.001894,(((((Anolis_carolinensis_XP_008119810.1:0.017027,((Gekko_japonicus_XP_015275267.1:0.017956,Paroedura_picta_Parpi0012705.p1:0.026991)99:0.014967,(Python_bivittatus_XP_007439031.1:0.019244,(Thamnophis_sirtalis_XP_013909058.1:0.008259,(Taeniopygia_guttata_ENSTGUP00000016879:0.000002,Taeniopygia_guttata_XP_…	(((((((Canis_familiaris_ENSCAFP00000012680:0.003141,(Homo_sapiens_ENSP00000416453:2.0E-6,Homo_sapiens_ENSP00000354791:2.0E-6)r7066840)99.0:0.018228,Monodelphis_domestica_ENSMODP00000006329:0.030782)100.0:0.091898,((((((Taeniopygia_guttata_XP_002199638.2:2.0E-6,Taeniopygia_guttata_ENSTGUP00000016879:2.0E-6)r7066833,Taeniopygia_guttata_ENSTGUP00000017138:0.019771)r7066832,Gallus_gallus_XP_015156799…
AmnPhylome_0000118	group_BchorENS_005865_2	19	19	1	1	1	1	0	1	1	1	1	1	1	1	1	1	1	1	1	1	1	1	ENSP00000221855	ENSCAFP00000009856	ENSMODP00000017723	XP_015128740.1		XP_014454823.1	XP_006032599.1	ENSPSIP00000012658	XP_007069112.1	Parpi0021064.p1	XP_015279601.1	ENSACAP00000011283	XP_007435208.1	XP_013930137.1	ENSXETP00000041323	ENSLACP00000014866	ENSLOCP00000018277	ENSDARP00000072516	ENSGACP00000012815	ENSPMAP00000002158	(Alligator_mississippiensis_XP_014454823.1:0.000002,Alligator_sinensis_XP_006032599.1:0.369340,((((Chelonia_mydas_XP_007069112.1:0.045106,Pelodiscus_sinensis_ENSPSIP00000012658:0.064568)94:0.043330,((Anolis_carolinensis_ENSACAP00000011283:0.076886,(Python_bivittatus_XP_007435208.1:0.067269,Thamnophis_sirtalis_XP_013930137.1:0.090416)70:0.024883)63:0.013307,(Gekko_japonicus_XP_015279601.1:0.060568…	(((((((Homo_sapiens_ENSP00000221855:0.033545,Canis_familiaris_ENSCAFP00000009856:0.031611)100.0:0.121234,Monodelphis_domestica_ENSMODP00000017723:0.085033)92.0:0.097367,(((Gallus_gallus_XP_015128740.1:0.721159,(Alligator_sinensis_XP_006032599.1:0.36934,Alligator_mississippiensis_XP_014454823.1:2.0E-6)100.0:0.07993)r7564244,(Pelodiscus_sinensis_ENSPSIP00000012658:0.064568,Chelonia_mydas_XP_0070691…
AmnPhylome_0000119	group_BchorENS_005881_1	19	23	1	1	1	1	2	1	1	1	1	1	1	2	2	1	1	1	1	2	1	0	ENSP00000371554	ENSCAFP00000024271	ENSMODP00000000562	ENSGALP00000023211	ENSTGUP00000009732 XP_002192051.1	XP_006260489.1	XP_006024876.1	ENSPSIP00000016083	XP_007058166.1	Parpi0014365.p1	XP_015272245.1	XP_008122558.1	XP_007428961.1 XP_007428962.1	XP_013929292.1	ENSXETP00000004537	ENSLACP00000007003	ENSLOCP00000022163	ENSDARP00000136570 ENSDARP00000140923	ENSGACP00000023573		(Alligator_mississippiensis_XP_006260489.1:0.005164,Alligator_sinensis_XP_006024876.1:0.003043,(((((Anolis_carolinensis_XP_008122558.1:0.192726,(Python_bivittatus_XP_007428961.1:0.081209,Thamnophis_sirtalis_XP_013929292.1:0.296035)94:0.143137)77:0.072024,(Gekko_japonicus_XP_015272245.1:0.098199,Paroedura_picta_Parpi0014365.p1:0.204727)100:0.561404)39:0.072397,((((Canis_familiaris_ENSCAFP000000242…	((((Danio_rerio_ENSDARP00000140923:0.771568,Danio_rerio_ENSDARP00000136570:1.44552)r7567763,Gasterosteus_aculeatus_ENSGACP00000023573:0.620556)r7567762,Lepisosteus_oculatus_ENSLOCP00000022163:0.482454)96.0:0.150164,(((((Homo_sapiens_ENSP00000371554:0.123795,Canis_familiaris_ENSCAFP00000024271:0.287777)100.0:0.524381,Monodelphis_domestica_ENSMODP00000000562:0.210196)98.0:0.255631,(((((Taeniopygia_…
AmnPhylome_0000120	group_BchorENS_005881_2	18	21	1	1	1	1	0	2	1	2	1	1	2	1	1	1	1	1	0	1	1	1	ENSP00000436318	ENSCAFP00000042403	ENSMODP00000010048	XP_015128500.1		XP_006265016.1 XP_014465739.1	XP_006033227.1	ENSPSIP00000003632	XP_007070430.1	Parpi0008645.p1	XP_015267409.1 XP_015267410.1	ENSACAP00000019407	XP_007431341.1	XP_013925654.1	ENSXETP00000058685	ENSLACP00000020223		ENSDARP00000120216	ENSGACP00000025152	ENSPMAP00000007655	(Alligator_mississippiensis_XP_006265016.1:0.012166,Alligator_sinensis_XP_006033227.1:0.013468,((Chelonia_mydas_XP_007070430.1:0.026313,Pelodiscus_sinensis_XP_014433284.1:0.118391)100:0.087896,((((Anolis_carolinensis_ENSACAP00000019407:0.082645,(Python_bivittatus_XP_007431341.1:0.061115,Thamnophis_sirtalis_XP_013925654.1:0.273717)99:0.111571)100:0.087753,(Gekko_japonicus_XP_015267410.1:0.054558,P…	(((((((Homo_sapiens_ENSP00000436318:0.041515,Canis_familiaris_ENSCAFP00000042403:0.253818)99.0:0.094912,Monodelphis_domestica_ENSMODP00000010048:0.099609)100.0:0.152377,(((Gallus_gallus_XP_015128500.1:0.434406,(Alligator_sinensis_XP_006033227.1:0.013468,Alligator_mississippiensis_XP_006265016.1:0.012166)100.0:0.128643)r7567896,(Pelodiscus_sinensis_XP_014433284.1:0.118391,Chelonia_mydas_XP_0070704…
AmnPhylome_0000121	group_BchorENS_006035_1	17	23	1	1	1	0	0	3	2	2	1	1	1	2	1	0	1	1	1	1	2	1	ENSP00000377192	ENSCAFP00000028993	ENSMODP00000011422			XP_006274306.1 XP_006274307.1 XP_014454080.1	XP_006029396.1 XP_006029397.1	ENSPSIP00000013333	XP_007072429.1	Parpi0025825.p1	XP_015266120.1	XP_008102138.1	XP_007425795.1		ENSXETP00000058835	ENSLACP00000022989	ENSLOCP00000017573	ENSDARP00000115363	ENSGACP00000004014 ENSGACP00000011373	ENSPMAP00000001775	(Alligator_mississippiensis_XP_006274306.1:0.002101,Alligator_sinensis_XP_006029396.1:0.000002,(((((Anolis_carolinensis_XP_008102138.1:0.037791,Python_bivittatus_XP_007425795.1:0.080995)88:0.028799,(Gekko_japonicus_XP_015266120.1:0.019963,Paroedura_picta_Parpi0025825.p1:0.060836)93:0.021519)61:0.000002,Petromyzon_marinus_ENSPMAP00000001775:0.502460)41:0.032728,(((Canis_familiaris_ENSCAFP000000289…	(((((((Homo_sapiens_ENSP00000377192:0.035811,Canis_familiaris_ENSCAFP00000028993:0.045419)100.0:0.032828,Monodelphis_domestica_ENSMODP00000011422:0.026335)100.0:0.064859,(((Alligator_sinensis_XP_006029396.1:2.0E-6,Alligator_mississippiensis_XP_006274306.1:0.002101)100.0:0.153968,(Pelodiscus_sinensis_XP_006130125.2:0.055225,Chelonia_mydas_XP_007072429.1:0.048975)95.0:0.043829)r7302837,((Python_biv…
AmnPhylome_0000122	group_BchorENS_006035_2	19	22	1	1	1	1	2	1	1	1	1	1	1	2	1	2	1	1	1	1	1	0	ENSP00000473348	ENSCAFP00000029197	ENSMODP00000029287	ENSGALP00000003917	ENSTGUP00000003853 XP_002187325.1	XP_006276380.1	XP_014381079.1	ENSPSIP00000006847	XP_007053785.1	Parpi0018303.p1	XP_015266526.1	XP_008120677.1	XP_007440880.1	XP_013919821.1 XP_013919822.1	ENSXETP00000026356	ENSLACP00000016607	ENSLOCP00000008487	ENSDARP00000124115	ENSGACP00000016154		(Alligator_mississippiensis_XP_006276380.1:0.007965,Alligator_sinensis_XP_014381079.1:0.015724,(((((Anolis_carolinensis_XP_008120677.1:0.134196,(Python_bivittatus_XP_007440880.1:0.074781,Thamnophis_sirtalis_XP_013919821.1:0.138472)100:0.151506)95:0.039189,(Gekko_japonicus_XP_015266526.1:0.059047,Paroedura_picta_Parpi0018303.p1:0.085018)100:0.096977)100:0.110220,(((Canis_familiaris_ENSCAFP00000029…	(((Gasterosteus_aculeatus_ENSGACP00000016154:0.27276,Danio_rerio_ENSDARP00000124115:0.308668)97.0:0.088147,Lepisosteus_oculatus_ENSLOCP00000008487:0.175824)100.0:0.101545,(((((Homo_sapiens_ENSP00000473348:0.094144,Canis_familiaris_ENSCAFP00000029197:0.091567)100.0:0.112313,Monodelphis_domestica_ENSMODP00000029287:0.158842)100.0:0.14014,(((((Taeniopygia_guttata_XP_002187325.1:2.0E-6,Taeniopygia_gu…
AmnPhylome_0000123	group_BchorENS_006080_1	19	23	1	0	1	2	2	1	1	1	1	1	1	2	1	1	1	1	1	1	2	1	ENSP00000482504		ENSMODP00000002376	NP_989925.1	ENSTGUP00000004637 ENSTGUP00000015813	XP_014459967.1	XP_006035915.1	ENSPSIP00000019721	XP_007056516.1	Parpi0014871.p1	XP_015274342.1	XP_003227397.1	XP_007428518.1	XP_013920580.1	ENSXETP00000011393	ENSLACP00000021914	ENSLOCP00000018437	ENSDARP00000111061	ENSGACP00000006248 ENSGACP00000022535	ENSPMAP00000010762	(Alligator_mississippiensis_XP_014459967.1:0.002653,Alligator_sinensis_XP_006035915.1:0.000002,((((Anolis_carolinensis_XP_003227397.1:0.030251,(Python_bivittatus_XP_007428518.1:0.044058,Thamnophis_sirtalis_XP_013920580.1:0.389452)100:0.119933)95:0.047521,(Gekko_japonicus_XP_015274342.1:0.057134,Paroedura_picta_Parpi0014871.p1:0.041512)99:0.083263)87:0.079916,(Chelonia_mydas_XP_007056516.1:0.02029…	((((((Gasterosteus_aculeatus_ENSGACP00000006248:0.362393,Danio_rerio_ENSDARP00000111061:0.11115)99.0:0.06927,Gasterosteus_aculeatus_ENSGACP00000022535:0.088504)99.0:0.057197,Lepisosteus_oculatus_ENSLOCP00000018437:0.035305)100.0:0.070048,Latimeria_chalumnae_ENSLACP00000021914:0.054195)100.0:0.084744,(((Homo_sapiens_ENSP00000482504:0.254327,Monodelphis_domestica_ENSMODP00000002376:0.15047)r7629329…
AmnPhylome_0000124	group_BchorENS_006080_2	19	22	1	1	1	2	2	1	1	1	1	1	1	1	2	1	1	1	1	1	1	0	ENSP00000357979	ENSCAFP00000030572	ENSMODP00000022455	NP_990501.1	ENSTGUP00000012515 XP_012428130.1	XP_006258573.1	XP_014378339.1	ENSPSIP00000006565	XP_007057464.1	Parpi0009313.p1	XP_015278099.1	ENSACAP00000005853	XP_007423412.1 XP_007423413.1	XP_013916985.1	ENSXETP00000032507	ENSLACP00000017797	ENSLOCP00000020504	ENSDARP00000013317	ENSGACP00000011813		(Alligator_mississippiensis_XP_006258573.1:0.000000,(Alligator_sinensis_XP_014378339.1:0.000002,(((Chelonia_mydas_XP_007057464.1:0.002194,Xenopus_tropicalis_ENSXETP00000032507:0.122700)65:0.007521,((((Canis_familiaris_ENSCAFP00000030572:0.000002,Homo_sapiens_ENSP00000357979:0.003211)87:0.006785,((Taeniopygia_guttata_ENSTGUP00000012515:0.006742,Taeniopygia_guttata_XP_012428130.1:0.000002)100:0.046…	(((Gasterosteus_aculeatus_ENSGACP00000011813:0.057133,Danio_rerio_ENSDARP00000013317:0.010061)99.0:0.039694,Lepisosteus_oculatus_ENSLOCP00000020504:2.0E-6)100.0:0.0279375,(((((Canis_familiaris_ENSCAFP00000030572:2.0E-6,Homo_sapiens_ENSP00000357979:0.003211)r7629493,Monodelphis_domestica_ENSMODP00000022455:0.012841)r7629492,(((((Taeniopygia_guttata_XP_012428130.1:2.0E-6,Taeniopygia_guttata_ENSTGUP…
AmnPhylome_0000125	group_BchorENS_006408_1	19	26	1	1	1	3	3	1	1	2	1	1	1	2	2	1	1	0	1	1	1	1	ENSP00000486291	ENSCAFP00000005281	ENSMODP00000032890	ENSGALP00000020114 ENSGALP00000042040 XP_003640760.1	ENSTGUP00000001900 ENSTGUP00000001903 XP_002196762.2	XP_014457978.1	XP_006020511.1	XP_006124141.1	XP_007058784.1	Parpi0014213.p1	XP_015284675.1	XP_008111072.1	XP_007424341.1 XP_007437244.1	XP_013926860.1	ENSXETP00000034040		ENSLOCP00000014723	ENSDARP00000141963	ENSGACP00000023900	ENSPMAP00000003854	(Alligator_mississippiensis_XP_014457978.1:0.000002,Alligator_sinensis_XP_006020511.1:0.002893,((((((((Anolis_carolinensis_XP_008111072.1:0.092791,Python_bivittatus_XP_007437244.1:0.164678)73:0.009827,(Gekko_japonicus_XP_015284675.1:0.087031,Paroedura_picta_Parpi0014213.p1:0.072465)98:0.065136)38:0.006447,(Python_bivittatus_XP_007424341.1:0.010049,Thamnophis_sirtalis_XP_013926860.1:0.054221)97:0.…	((((((Homo_sapiens_ENSP00000486291:0.071878,Canis_familiaris_ENSCAFP00000005281:0.144599)99.0:0.117092,Monodelphis_domestica_ENSMODP00000032890:0.166673)r7238719,((((((Gallus_gallus_XP_003640760.1:2.0E-6,Gallus_gallus_ENSGALP00000042040:2.0E-6)r7238728,Gallus_gallus_ENSGALP00000020114:2.0E-6)100.0:0.077153,((Taeniopygia_guttata_XP_002196762.2:2.0E-6,Taeniopygia_guttata_ENSTGUP00000001900:0.004313…
AmnPhylome_0000126	group_BchorENS_006408_2	18	21	1	1	1	1	2	2	1	1	1	1	1	0	1	0	1	1	1	1	1	2	ENSP00000371517	ENSCAFP00000027774	ENSMODP00000025519	ENSGALP00000038409	ENSTGUP00000002006 XP_002191692.2	XP_006267820.1 XP_014449471.1	XP_006019183.1	ENSPSIP00000016442	XP_007068904.1	Parpi0001620.p1	XP_015265809.1		XP_007432517.1		ENSXETP00000005460	ENSLACP00000015341	ENSLOCP00000015156	ENSDARP00000074560	ENSGACP00000021509	ENSPMAP00000003379 ENSPMAP00000009543	(Alligator_mississippiensis_XP_006267820.1:0.013152,Alligator_sinensis_XP_006019183.1:0.004682,(((Chelonia_mydas_XP_007068904.1:0.032154,Pelodiscus_sinensis_ENSPSIP00000016442:0.029665)99:0.046100,(((((Danio_rerio_ENSDARP00000074560:0.149711,(Gasterosteus_aculeatus_ENSGACP00000021509:0.136037,Petromyzon_marinus_ENSPMAP00000003379:0.638842)98:0.124590)99:0.076187,Lepisosteus_oculatus_ENSLOCP000000…	((((Petromyzon_marinus_ENSPMAP00000003379:0.638842,Gasterosteus_aculeatus_ENSGACP00000021509:0.136037)98.0:0.12459,Danio_rerio_ENSDARP00000074560:0.149711)99.0:0.076187,Lepisosteus_oculatus_ENSLOCP00000015156:0.095807)98.0:0.134774,((((((Homo_sapiens_ENSP00000371517:0.163025,Canis_familiaris_ENSCAFP00000027774:0.120435)100.0:0.088434,Monodelphis_domestica_ENSMODP00000025519:0.253159)100.0:0.16378…
AmnPhylome_0000127	group_BchorENS_006437_1	19	66	4	3	3	6	3	7	7	3	3	3	3	3	3	3	2	3	3	2	2	0	ENSP00000295201 ENSP00000478910 ENSP00000283025 ENSP00000379263	ENSCAFP00000028983 ENSCAFP00000027979 ENSCAFP00000026455	ENSMODP00000021102 ENSMODP00000006484 ENSMODP00000009523	ENSGALP00000008415 ENSGALP00000011735 XP_004946137.1	ENSTGUP00000007070 ENSTGUP00000005206 XP_002195221.1	XP_006274809.1 XP_006271317.2 XP_006274895.1 XP_014451249.1 XP_014451250.1 XP_014451253.1 XP_014451256.1	XP_014375618.1 XP_006015594.2 XP_006030142.1 XP_006030143.1 XP_006030144.1 XP_006030145.1 XP_014378433.1	ENSPSIP00000008779 ENSPSIP00000002591 ENSPSIP00000012812	XP_007060112.1 XP_007053870.1 XP_007072561.1	Parpi0022772.p1 Parpi0015568.p1 Parpi0014377.p1	XP_015285281.1 XP_015265426.1 XP_015272432.1	ENSACAP00000005940 ENSACAP00000014441 ENSACAP00000017329	XP_007432898.1 XP_007434522.1 XP_007424093.1	XP_013929911.1 XP_013925486.1 XP_013925670.1	ENSXETP00000035025 ENSXETP00000042334	ENSLACP00000009166 ENSLACP00000010362 ENSLACP00000019029	ENSLOCP00000003512 ENSLOCP00000007458 ENSLOCP00000016179	ENSDARP00000141524 ENSDARP00000127387	ENSGACP00000024992 ENSGACP00000004357		(Alligator_mississippiensis_XP_006274809.1:0.001493,Alligator_sinensis_XP_014375618.1:0.006242,(((Chelonia_mydas_XP_007060112.1:0.006277,Pelodiscus_sinensis_ENSPSIP00000008779:0.004209)100:0.088570,(((Anolis_carolinensis_ENSACAP00000005940:0.089698,(Python_bivittatus_XP_007432898.1:0.013986,Thamnophis_sirtalis_XP_013929911.1:0.129534)100:0.046621)97:0.028024,(Gekko_japonicus_XP_015285281.1:0.0406…	(((((((Homo_sapiens_ENSP00000283025:0.052519,Canis_familiaris_ENSCAFP00000027979:0.046426)100.0:0.081146,Monodelphis_domestica_ENSMODP00000006484:0.130354)100.0:0.110757,(((Gallus_gallus_XP_414934.3:0.22008,(Alligator_sinensis_XP_006015594.2:0.00227,Alligator_mississippiensis_XP_006271317.2:0.008167)100.0:0.068661)r7251152,(Pelodiscus_sinensis_ENSPSIP00000002591:0.03329,Chelonia_mydas_XP_00705387…
AmnPhylome_0000128	group_BchorENS_006437_2	19	21	1	0	1	2	2	1	1	1	1	1	1	1	1	1	1	1	1	1	1	1	ENSP00000207457		ENSMODP00000022295	ENSGALP00000003644	ENSTGUP00000001676 XP_002195577.1	XP_006269940.1	XP_006033765.1	ENSPSIP00000011865	XP_007060756.1	Parpi0002508.p1	XP_015285112.1	ENSACAP00000003493	XP_007444511.1	XP_013916953.1	ENSXETP00000009536	ENSLACP00000019678	ENSLOCP00000000511	ENSDARP00000046526	ENSGACP00000003232	ENSPMAP00000007018	(Alligator_mississippiensis_XP_006269940.1:0.004359,Alligator_sinensis_XP_006033765.1:0.007202,(((Chelonia_mydas_XP_007060756.1:0.012238,Pelodiscus_sinensis_ENSPSIP00000011865:0.011413)95:0.016413,(((Anolis_carolinensis_ENSACAP00000003493:0.144982,(Python_bivittatus_XP_007444511.1:0.026569,Thamnophis_sirtalis_XP_013916953.1:0.028369)100:0.043773)61:0.005560,(Gekko_japonicus_XP_015285112.1:0.01575…	((((((Homo_sapiens_ENSP00000207457:0.134673,Monodelphis_domestica_ENSMODP00000022295:0.172098)98.0:0.046929,(((((Taeniopygia_guttata_XP_002195577.1:2.0E-6,Taeniopygia_guttata_ENSTGUP00000001676:2.0E-6)100.0:0.279742,Gallus_gallus_XP_417774.3:0.119084)95.0:0.096961,(Alligator_sinensis_XP_006033765.1:0.007202,Alligator_mississippiensis_XP_006269940.1:0.004359)99.0:0.028482)r7756296,(Pelodiscus_sine…
AmnPhylome_0000129	group_BchorENS_006522_1	18	26	2	1	1	1	2	3	2	1	1	1	2	1	0	3	1	0	1	1	1	1	ENSP00000456827 ENSP00000478474	ENSCAFP00000018202	ENSMODP00000011008	ENSGALP00000006035	ENSTGUP00000003960 ENSTGUP00000014744	XP_006274431.1 XP_006274432.1 XP_006274433.1	XP_014374690.1 XP_014374691.1	ENSPSIP00000018853	XP_007069206.1	Parpi0021197.p1	XP_015279545.1 XP_015279546.1	ENSACAP00000015649		XP_013912872.1 XP_013912873.1 XP_013912874.1	ENSXETP00000023831		ENSLOCP00000005214	ENSDARP00000094476	ENSGACP00000002856	ENSPMAP00000008403	(Alligator_mississippiensis_XP_006274431.1:0.000002,(Alligator_sinensis_XP_014374690.1:0.006214,((Chelonia_mydas_XP_007069206.1:0.011660,((Anolis_carolinensis_ENSACAP00000015649:0.016735,Thamnophis_sirtalis_XP_013912872.1:0.048736)97:0.037993,Pelodiscus_sinensis_ENSPSIP00000018853:0.000002)55:0.005900)56:0.005669,((((((Canis_familiaris_ENSCAFP00000018202:0.005394,(Homo_sapiens_ENSP00000456827:0.0…	(((((((Homo_sapiens_ENSP00000478474:2.0E-6,Homo_sapiens_ENSP00000456827:2.0E-6)96.0:0.017506,Canis_familiaris_ENSCAFP00000018202:0.005394)99.0:0.030762,Monodelphis_domestica_ENSMODP00000011008:0.023427)r7772379,(((((Taeniopygia_guttata_ENSTGUP00000014744:2.0E-6,Taeniopygia_guttata_ENSTGUP00000003960:2.0E-6)r7772384,Gallus_gallus_ENSGALP00000006035:0.005726)r7772383,(Alligator_mississippiensis_XP_…
AmnPhylome_0000130	group_BchorENS_006522_2	15	19	1	1	0	2	0	1	1	2	1	1	2	1	1	2	1	1	0	1	0	0	ENSP00000253023	ENSCAFP00000003404		ENSGALP00000040689 XP_015130579.1		XP_006267387.1	XP_006027536.1	XP_006133043.1	XP_007067414.1	Parpi0020473.p1	XP_015281284.1 XP_015281286.1	ENSACAP00000010504	XP_007432029.1	XP_013913320.1 XP_013920837.1	ENSXETP00000039688	ENSLACP00000006287		ENSDARP00000138225			(Alligator_mississippiensis_XP_006267387.1:0.000000,(((((Alligator_sinensis_XP_006027536.1:0.000002,(((Chelonia_mydas_XP_007067414.1:0.017940,(Gallus_gallus_ENSGALP00000040689:0.459103,Gallus_gallus_XP_015130579.1:0.061090)100:1.102580)79:0.083984,Pelodiscus_sinensis_XP_006133043.1:0.069592)72:0.076175,((Danio_rerio_ENSDARP00000138225:0.027343,Latimeria_chalumnae_ENSLACP00000006287:0.358244)94:0.…	(((((Homo_sapiens_ENSP00000253023:2.0E-6,Canis_familiaris_ENSCAFP00000003404:2.0E-6)94.0:0.021496,((((Gallus_gallus_XP_015130579.1:0.06109,Gallus_gallus_ENSGALP00000040689:0.459103)100.0:1.10258,(Alligator_mississippiensis_XP_006267387.1:0.0,Alligator_sinensis_XP_006027536.1:2.0E-6)r7772529)r7772526,(Chelonia_mydas_XP_007067414.1:0.01794,Pelodiscus_sinensis_XP_006133043.1:0.069592)r7772530)r77725…
AmnPhylome_0000131	group_BchorENS_006564_1	18	24	5	1	1	2	2	1	1	1	1	0	1	1	1	1	1	1	1	1	1	0	ENSP00000250863 ENSP00000371733 ENSP00000371802 ENSP00000371870 ENSP00000384573	ENSCAFP00000008780	ENSMODP00000039175	XP_015136742.1	ENSTGUP00000003244 XP_002194001.2	XP_006262446.1	XP_006019633.1	ENSPSIP00000011007	XP_007053304.1		XP_015263347.1	ENSACAP00000007660	XP_007444464.1	XP_013907309.1	ENSXETP00000053944	ENSLACP00000003238	ENSLOCP00000007796	ENSDARP00000113712	ENSGACP00000009272		(Alligator_mississippiensis_XP_006262446.1:0.003984,Alligator_sinensis_XP_006019633.1:0.000002,((Chelonia_mydas_XP_007053304.1:0.008407,Pelodiscus_sinensis_ENSPSIP00000011007:0.021012)91:0.025497,((((Anolis_carolinensis_ENSACAP00000007660:0.045234,(Python_bivittatus_XP_007444464.1:0.033660,Thamnophis_sirtalis_XP_013907309.1:0.007326)95:0.021961)58:0.014056,Gekko_japonicus_XP_015263347.1:0.033095)…	(((Gasterosteus_aculeatus_ENSGACP00000009272:0.291111,Danio_rerio_ENSDARP00000113712:0.224736)99.0:0.144012,Lepisosteus_oculatus_ENSLOCP00000007796:0.112194)100.0:0.336316,(((((Canis_familiaris_ENSCAFP00000008780:0.021967,((((Homo_sapiens_ENSP00000371870:0.0,Homo_sapiens_ENSP00000371733:0.0)r7462384,Homo_sapiens_ENSP00000384573:0.0)r7462383,Homo_sapiens_ENSP00000371802:2.0E-6)100.0:0.175113,Homo_…
AmnPhylome_0000132	group_BchorENS_006564_2	17	21	1	1	1	1	2	2	1	2	1	0	1	2	1	1	0	1	1	0	1	1	ENSP00000314792	ENSCAFP00000033145	ENSMODP00000015438	XP_015144979.1	ENSTGUP00000010838 XP_004175354.1	XP_014449905.1 XP_014449906.1	XP_006035529.1	XP_006118019.1	XP_007072013.1		XP_015271522.1	XP_008118279.1	XP_007438483.1	XP_013908217.1		ENSLACP00000018009	ENSLOCP00000004776		ENSGACP00000019047	ENSPMAP00000010046	(Alligator_mississippiensis_XP_014449905.1:0.008277,Alligator_sinensis_XP_006035529.1:0.012083,((((Anolis_carolinensis_XP_008118279.1:0.020856,(Python_bivittatus_XP_007438483.1:0.007124,Thamnophis_sirtalis_XP_013908217.1:0.024631)100:0.021773)76:0.005185,Gekko_japonicus_XP_015271522.1:0.102281)81:0.025803,(Chelonia_mydas_XP_007072013.1:0.024181,Pelodiscus_sinensis_XP_006118019.1:0.019072)69:0.023…	((((((Homo_sapiens_ENSP00000314792:0.04326,Canis_familiaris_ENSCAFP00000033145:0.018456)93.0:0.020985,Monodelphis_domestica_ENSMODP00000015438:2.0E-6)r7779216,(((((Taeniopygia_guttata_XP_004175354.1:2.0E-6,Taeniopygia_guttata_ENSTGUP00000010838:0.007708)100.0:0.294905,Gallus_gallus_XP_015144979.1:0.089718)91.0:0.112995,(Alligator_mississippiensis_XP_014449905.1:0.008277,Alligator_sinensis_XP_0060…
AmnPhylome_0000133	group_BchorENS_006692_1	19	27	2	1	1	2	1	1	3	2	1	1	4	1	1	0	1	1	1	1	1	1	ENSP00000233379 ENSP00000410470	ENSCAFP00000010235	ENSMODP00000009992	ENSGALP00000000719	ENSTGUP00000014313	XP_014467019.1	XP_006031215.1 XP_006031216.1 XP_014378933.1	ENSPSIP00000009871	XP_007067509.1	Parpi0003548.p1	XP_015262422.1 XP_015262423.1 XP_015262424.1 XP_015262425.1	XP_008123328.1	XP_007436421.1		ENSXETP00000063686	ENSLACP00000006486	ENSLOCP00000019255	ENSDARP00000141900	ENSGACP00000007752	ENSPMAP00000008557	(Alligator_mississippiensis_XP_014467019.1:0.015100,Alligator_sinensis_XP_006031215.1:0.000002,(((((Anolis_carolinensis_XP_008123328.1:0.107394,(Gekko_japonicus_XP_015262422.1:0.034808,Paroedura_picta_Parpi0003548.p1:0.040093)100:0.069023)62:0.009670,Python_bivittatus_XP_007436421.1:0.085481)49:0.011504,((Canis_familiaris_ENSCAFP00000010235:0.029582,(Homo_sapiens_ENSP00000233379:0.003791,Homo_sap…	((((((((Homo_sapiens_ENSP00000410470:0.015108,Homo_sapiens_ENSP00000233379:0.003791)96.0:0.021007,Canis_familiaris_ENSCAFP00000010235:0.029582)100.0:0.092501,Monodelphis_domestica_ENSMODP00000009992:0.07148)100.0:0.158297,((((Gallus_gallus_XP_424309.5:0.141757,Taeniopygia_guttata_ENSTGUP00000014313:0.212181)100.0:0.226944,(Alligator_sinensis_XP_006031215.1:2.0E-6,Alligator_mississippiensis_XP_014…
AmnPhylome_0000134	group_BchorENS_006692_2	19	23	1	0	1	2	2	1	1	1	1	1	1	1	1	3	1	1	1	1	1	1	ENSP00000372112		ENSMODP00000020117	NP_001264681.1	ENSTGUP00000006951 XP_012433230.1	XP_006274235.1	XP_006024104.1	ENSPSIP00000001341	XP_007058628.1	Parpi0022446.p1	XP_015272833.1	ENSACAP00000006038	XP_007429452.1	XP_013915508.1 XP_013915509.1 XP_013915510.1	ENSXETP00000059359	ENSLACP00000004359	ENSLOCP00000006123	ENSDARP00000042367	ENSGACP00000015714	ENSPMAP00000007283	(Alligator_mississippiensis_XP_006274235.1:0.000002,Alligator_sinensis_XP_006024104.1:0.033739,(((((Chelonia_mydas_XP_007058628.1:0.037101,Pelodiscus_sinensis_ENSPSIP00000001341:0.064760)95:0.054773,((Anolis_carolinensis_ENSACAP00000006038:0.102113,(Python_bivittatus_XP_007429452.1:0.083504,Thamnophis_sirtalis_XP_013915508.1:0.055578)100:0.079689)88:0.031116,(Gekko_japonicus_XP_015272833.1:0.1261…	((((((Homo_sapiens_ENSP00000372112:0.110496,Monodelphis_domestica_ENSMODP00000020117:0.144952)100.0:0.18861,(((((Taeniopygia_guttata_XP_012433230.1:2.0E-6,Taeniopygia_guttata_ENSTGUP00000006951:0.075308)100.0:0.183967,Gallus_gallus_NP_001264681.1:0.099537)r7809828,(Alligator_sinensis_XP_006024104.1:0.033739,Alligator_mississippiensis_XP_006274235.1:2.0E-6)100.0:0.350292)r7809827,(Pelodiscus_sinen…
AmnPhylome_0000135	group_BchorENS_006715_1	14	20	2	1	0	0	0	2	2	0	0	1	1	1	3	0	1	1	1	1	1	2	ENSP00000348848 ENSP00000365536	ENSCAFP00000023215				XP_006269077.1 XP_014456706.1	XP_006032074.1 XP_006032075.1			Parpi0021157.p1	XP_015272052.1	ENSACAP00000016310	XP_007428766.1 XP_007428767.1 XP_007428768.1		ENSXETP00000021620	ENSLACP00000010366	ENSLOCP00000019172	ENSDARP00000108156	ENSGACP00000020495	ENSPMAP00000003135 ENSPMAP00000003700	(Alligator_mississippiensis_XP_006269077.1:0.000002,Alligator_sinensis_XP_006032074.1:0.000002,((((((Anolis_carolinensis_ENSACAP00000016310:0.000002,Python_bivittatus_XP_007428766.1:0.000002)31:0.000002,(Gekko_japonicus_XP_015272052.1:0.000002,Paroedura_picta_Parpi0021157.p1:0.000002)99:0.004842)81:0.004156,((((((Danio_rerio_ENSDARP00000108156:0.015476,Petromyzon_marinus_ENSPMAP00000003135:0.4262…	((((((Canis_familiaris_ENSCAFP00000023215:0.00641,(Homo_sapiens_ENSP00000365536:0.446638,Homo_sapiens_ENSP00000348848:2.0E-6)r7812465)r7812464,((Alligator_sinensis_XP_006032074.1:2.0E-6,Alligator_mississippiensis_XP_006269077.1:2.0E-6)98.0:0.073714,((Python_bivittatus_XP_007428766.1:2.0E-6,Anolis_carolinensis_ENSACAP00000016310:2.0E-6)r7812473,(Paroedura_picta_Parpi0021157.p1:2.0E-6,Gekko_japonic…
AmnPhylome_0000136	group_BchorENS_006715_2	19	24	1	1	1	2	1	2	1	2	1	1	1	1	2	2	1	1	1	1	1	0	ENSP00000376139	ENSCAFP00000019165	ENSMODP00000009032	NP_001007845.1	ENSTGUP00000007871	XP_014451322.1 XP_014451328.1	XP_006028817.1	XP_006129663.1	XP_007072571.1	Parpi0011312.p1	XP_015280368.1	ENSACAP00000017082	XP_007433945.1 XP_007433946.1	XP_013920548.1 XP_013920549.1	ENSXETP00000049343	ENSLACP00000003352	ENSLOCP00000015019	ENSDARP00000126974	ENSGACP00000020076		(Alligator_mississippiensis_XP_014451322.1:0.000000,(((Alligator_sinensis_XP_006028817.1:0.000001,((((Canis_familiaris_ENSCAFP00000019165:0.003192,Homo_sapiens_ENSP00000376139:0.000002)90:0.005874,Xenopus_tropicalis_ENSXETP00000049343:0.024548)82:0.008808,(((Danio_rerio_ENSDARP00000126974:0.012902,Gasterosteus_aculeatus_ENSGACP00000020076:0.006420)90:0.014970,Latimeria_chalumnae_ENSLACP0000000335…	((((((Homo_sapiens_ENSP00000376139:2.0E-6,Canis_familiaris_ENSCAFP00000019165:0.003192)90.0:0.005874,Monodelphis_domestica_ENSMODP00000009032:2.0E-6)r7495788,((((Taeniopygia_guttata_ENSTGUP00000007871:0.009541,Gallus_gallus_NP_001007845.1:0.003196)r7495792,(Alligator_mississippiensis_XP_014451322.1:0.0,Alligator_sinensis_XP_006028817.1:1.0E-6)r7495793)r7495791,(Chelonia_mydas_XP_007072571.1:0.0,P…
AmnPhylome_0000137	group_BchorENS_006816_1	19	27	1	1	1	2	2	1	1	1	1	1	3	0	4	1	1	2	1	1	1	1	ENSP00000367787	ENSCAFP00000027081	ENSMODP00000023898	NP_001006215.2	ENSTGUP00000005138 ENSTGUP00000015985	XP_006270164.2	XP_006025809.1	ENSPSIP00000016039	XP_007067197.1	Parpi0005012.p1	XP_015263477.1 XP_015263479.1 XP_015263480.1		XP_007436225.1 XP_007436226.1 XP_007436227.1 XP_007436228.1	XP_013915791.1	ENSXETP00000042517	ENSLACP00000000644 ENSLACP00000002183	ENSLOCP00000002469	ENSDARP00000139641	ENSGACP00000027561	ENSPMAP00000001649	(Alligator_mississippiensis_XP_006270164.2:0.005310,Alligator_sinensis_XP_006025809.1:0.000001,(Chelonia_mydas_XP_007067197.1:0.028985,((((((Canis_familiaris_ENSCAFP00000027081:0.019881,Homo_sapiens_ENSP00000367787:0.025356)100:0.052885,Monodelphis_domestica_ENSMODP00000023898:0.057467)100:0.029750,((((Danio_rerio_ENSDARP00000139641:0.090149,Gasterosteus_aculeatus_ENSGACP00000027561:0.094248)99:0…	(((((((Homo_sapiens_ENSP00000367787:0.025356,Canis_familiaris_ENSCAFP00000027081:0.019881)100.0:0.052885,Monodelphis_domestica_ENSMODP00000023898:0.057467)100.0:0.02975,(((((Taeniopygia_guttata_ENSTGUP00000015985:0.179796,Taeniopygia_guttata_ENSTGUP00000005138:0.008503)r7350590,Gallus_gallus_NP_001006215.2:0.02582)100.0:0.036386,(Alligator_sinensis_XP_006025809.1:1.0E-6,Alligator_mississippiensis…
AmnPhylome_0000138	group_BchorENS_006816_2	17	19	1	1	0	2	0	1	1	1	1	1	1	1	1	2	1	0	1	1	1	1	ENSP00000263274	ENSCAFP00000006016		ENSGALP00000021795		XP_014458576.1	XP_006030431.1	ENSPSIP00000013576	XP_007072300.1	Parpi0021613.p1	XP_015265915.1	ENSACAP00000011038	XP_007437575.1	XP_013923320.1 XP_013925797.1	ENSXETP00000019357		ENSLOCP00000002060	ENSDARP00000078609	ENSGACP00000023360	ENSPMAP00000005628	(Alligator_mississippiensis_XP_014458576.1:0.006224,Alligator_sinensis_XP_006030431.1:0.006318,((Chelonia_mydas_XP_007072300.1:0.061684,Pelodiscus_sinensis_ENSPSIP00000013576:0.065211)100:0.061278,(((((Anolis_carolinensis_ENSACAP00000011038:0.123189,(Gekko_japonicus_XP_015265915.1:0.049047,Paroedura_picta_Parpi0021613.p1:0.037369)100:0.070847)88:0.028757,(Python_bivittatus_XP_007437575.1:0.029337…	(((((Homo_sapiens_ENSP00000263274:0.062583,Canis_familiaris_ENSCAFP00000006016:0.077128)100.0:0.528828,(((Gallus_gallus_XP_015156079.1:0.638425,(Alligator_sinensis_XP_006030431.1:0.006318,Alligator_mississippiensis_XP_014458576.1:0.006224)100.0:0.149038)r7854872,(Pelodiscus_sinensis_ENSPSIP00000013576:0.065211,Chelonia_mydas_XP_007072300.1:0.061684)100.0:0.061278)r7854871,((((Thamnophis_sirtalis_…
AmnPhylome_0000139	group_BchorENS_006824_1	19	32	1	1	0	2	1	2	2	2	2	1	2	3	3	3	1	2	1	1	1	1	ENSP00000378161	ENSCAFP00000030450		NP_001161234.1	ENSTGUP00000007442	XP_006274505.1 XP_014457496.1	XP_006021648.1 XP_006033251.1	ENSPSIP00000003580 ENSPSIP00000012647	XP_007070435.1 XP_007072467.1	Parpi0008649.p1	XP_015267423.1 XP_015276643.1	XP_003216201.1 XP_008121359.1	XP_007425856.1 XP_007425857.1 XP_007431335.1	XP_013907877.1 XP_013927741.1 XP_013927742.1	ENSXETP00000025270	ENSLACP00000000712 ENSLACP00000020986	ENSLOCP00000019105	ENSDARP00000104873	ENSGACP00000014835	ENSPMAP00000009813	(Alligator_mississippiensis_XP_006274505.1:0.000002,((((((((((((((Alligator_mississippiensis_XP_014457496.1:0.000002,Alligator_sinensis_XP_006033251.1:0.014395)100:0.196896,Paroedura_picta_Parpi0008649.p1:0.071582)63:0.055891,((Anolis_carolinensis_XP_008121359.1:0.053731,(Python_bivittatus_XP_007431335.1:0.014296,Thamnophis_sirtalis_XP_013907877.1:0.039670)97:0.035378)71:0.021708,Gekko_japonicus_…	(((((((Alligator_sinensis_XP_006033251.1:0.014395,Alligator_mississippiensis_XP_014457496.1:2.0E-6)100.0:0.196896,(Pelodiscus_sinensis_ENSPSIP00000003580:0.034146,Chelonia_mydas_XP_007070435.1:0.043254)96.0:0.062217)r7541883,(((Thamnophis_sirtalis_XP_013907877.1:0.03967,Python_bivittatus_XP_007431335.1:0.014296)97.0:0.035378,Anolis_carolinensis_XP_008121359.1:0.053731)r7541887,(Gekko_japonicus_XP…
AmnPhylome_0000140	group_BchorENS_006824_2	16	31	1	1	1	2	1	4	4	2	1	1	1	2	4	4	1	1	0	0	0	0	ENSP00000450873	ENSCAFP00000042232	ENSMODP00000007444	NP_001161477.1	ENSTGUP00000012573	XP_006268421.1 XP_006268422.1 XP_006268423.1 XP_014466838.1	XP_006015395.1 XP_006015396.1 XP_014374495.1 XP_014374497.1	XP_006117827.1	XP_007065279.1	Parpi0010400.p1	XP_015276117.1	XP_008121125.1	XP_007425506.1 XP_007425507.1 XP_007425508.1 XP_007425509.1	XP_013917011.1 XP_013917012.1 XP_013917013.1 XP_013917015.1	ENSXETP00000029009	ENSLACP00000020843					(Alligator_mississippiensis_XP_006268421.1:0.024002,Alligator_sinensis_XP_006015395.1:0.034355,((((Anolis_carolinensis_XP_008121125.1:0.322432,((Gekko_japonicus_XP_015276117.1:0.199405,Paroedura_picta_Parpi0010400.p1:0.507496)95:0.288336,(Python_bivittatus_XP_007425506.1:0.080698,Thamnophis_sirtalis_XP_013917011.1:0.193974)90:0.165753)66:0.158011)57:0.111538,(((Canis_familiaris_ENSCAFP00000042232…	(((((Homo_sapiens_ENSP00000450873:0.313548,Canis_familiaris_ENSCAFP00000042232:0.331715)94.0:0.363006,Monodelphis_domestica_ENSMODP00000007444:0.403185)91.0:0.419068,((((Gallus_gallus_NP_001161477.1:0.56715,Taeniopygia_guttata_ENSTGUP00000012573:0.206237)99.0:1.02092,(Alligator_sinensis_XP_006015395.1:0.034355,Alligator_mississippiensis_XP_006268421.1:0.024002)100.0:1.27795)r7859609,(Chelonia_myd…
AmnPhylome_0000141	group_BchorENS_007264_1	17	21	1	0	2	2	1	1	1	1	1	1	2	2	1	0	1	1	1	1	1	0	ENSP00000432279		ENSMODP00000005264 ENSMODP00000037363	NP_001006428.1	ENSTGUP00000015466	XP_006271540.2	XP_006028408.1	ENSPSIP00000014736	XP_007055327.1	Parpi0017183.p1	XP_015268466.1 XP_015268467.1	XP_003227840.1	XP_007426673.1		ENSXETP00000047854	ENSLACP00000003969	ENSLOCP00000018462	ENSDARP00000134015	ENSGACP00000026880		(Alligator_mississippiensis_XP_006271540.2:0.005080,Alligator_sinensis_XP_006028408.1:0.022482,((((Anolis_carolinensis_XP_003227840.1:0.023105,Python_bivittatus_XP_007426673.1:0.009805)54:0.006111,(Gekko_japonicus_XP_015268466.1:0.010885,Paroedura_picta_Parpi0017183.p1:0.000002)95:0.022837)46:0.011130,((((Latimeria_chalumnae_ENSLACP00000003969:0.066485,Xenopus_tropicalis_ENSXETP00000047854:0.0301…	(((Gasterosteus_aculeatus_ENSGACP00000026880:0.039863,Danio_rerio_ENSDARP00000134015:0.033355)99.0:0.030405,Lepisosteus_oculatus_ENSLOCP00000018462:0.055051)97.0:0.019728,((((Homo_sapiens_ENSP00000432279:0.032817,(Monodelphis_domestica_ENSMODP00000005264:0.009291,Monodelphis_domestica_ENSMODP00000037363:0.091765)r7966348)r7966345,((((Taeniopygia_guttata_ENSTGUP00000015466:2.0E-6,Gallus_gallus_NP_…
AmnPhylome_0000142	group_BchorENS_007264_2	18	20	1	1	1	1	2	1	1	2	1	1	1	1	1	1	1	1	1	1	0	0	ENSP00000380998	ENSCAFP00000032438	ENSMODP00000004297	ENSGALP00000033033	ENSTGUP00000008147 XP_004176285.1	XP_006269452.1	XP_006027897.1	XP_006139470.1	XP_007059416.1	Parpi0006399.p1	XP_015262172.1	ENSACAP00000022260	XP_007441122.1	XP_013908882.1	ENSXETP00000042949	ENSLACP00000016874	ENSLOCP00000003544	ENSDARP00000141533			(Alligator_mississippiensis_XP_006269452.1:0.000002,(Alligator_sinensis_XP_006027897.1:0.000002,((Anolis_carolinensis_ENSACAP00000022260:0.014677,Gallus_gallus_ENSGALP00000033033:0.028353)53:0.004617,(((((Canis_familiaris_ENSCAFP00000032438:0.014377,Homo_sapiens_ENSP00000380998:0.009661)96:0.019885,(Gekko_japonicus_XP_015262172.1:0.021525,Paroedura_picta_Parpi0006399.p1:0.014364)31:0.004320)31:0.…	((Lepisosteus_oculatus_ENSLOCP00000003544:0.006464,Danio_rerio_ENSDARP00000141533:0.121191)98.0:0.0205585,(((((Homo_sapiens_ENSP00000380998:0.009661,Canis_familiaris_ENSCAFP00000032438:0.014377)96.0:0.019885,Monodelphis_domestica_ENSMODP00000004297:0.09712)r7966481,(((((Taeniopygia_guttata_XP_004176285.1:2.0E-6,Taeniopygia_guttata_ENSTGUP00000008147:2.0E-6)100.0:0.114825,Gallus_gallus_ENSGALP0000…
AmnPhylome_0000143	group_BchorENS_007365_1	18	22	1	1	2	2	1	1	0	1	1	1	2	1	2	1	1	1	1	1	1	0	ENSP00000273480	ENSCAFP00000011412	ENSMODP00000026537 ENSMODP00000031786	NP_001026478.1	ENSTGUP00000008670	XP_006263385.2		ENSPSIP00000010965	XP_007055102.1	Parpi0000362.p1	XP_015268963.1 XP_015268965.1	ENSACAP00000005003	XP_007434364.1 XP_007434365.1	XP_013912896.1	ENSXETP00000032325	ENSLACP00000004568	ENSLOCP00000009793	ENSDARP00000072361	ENSGACP00000010071		(Alligator_mississippiensis_XP_006263385.2:0.000002,((((((Chelonia_mydas_XP_007055102.1:0.034367,Pelodiscus_sinensis_ENSPSIP00000010965:0.089035)66:0.014269,Gallus_gallus_NP_001026478.1:0.020807)60:0.008628,(Monodelphis_domestica_ENSMODP00000026537:0.000002,Monodelphis_domestica_ENSMODP00000031786:0.000002)85:0.019287)29:0.000002,(((Canis_familiaris_ENSCAFP00000011412:0.009403,Homo_sapiens_ENSP00…	(((Danio_rerio_ENSDARP00000072361:0.010178,Gasterosteus_aculeatus_ENSGACP00000010071:0.028448)r8016418,Lepisosteus_oculatus_ENSLOCP00000009793:0.040999)87.0:0.0206345,(((((Homo_sapiens_ENSP00000273480:0.019584,Canis_familiaris_ENSCAFP00000011412:0.009403)87.0:0.019516,(Monodelphis_domestica_ENSMODP00000031786:2.0E-6,Monodelphis_domestica_ENSMODP00000026537:2.0E-6)85.0:0.019287)r8016422,((((Taenio…
AmnPhylome_0000144	group_BchorENS_007365_2	17	20	1	0	1	2	2	1	1	1	1	1	1	1	1	2	0	1	0	1	1	1	ENSP00000216225		ENSMODP00000016335	NP_001186179.1	ENSTGUP00000010350 NP_001232445.1	XP_006258609.1	XP_006027725.1	ENSPSIP00000005074	XP_007053371.1	Parpi0006705.p1	XP_015274683.1	ENSACAP00000005082	XP_007438091.1	XP_013907556.1 XP_013927144.1		ENSLACP00000005705		ENSDARP00000055431	ENSGACP00000010155	ENSPMAP00000007734	(Alligator_mississippiensis_XP_006258609.1:0.000000,(((((((((((((((Alligator_sinensis_XP_006027725.1:0.000001,Taeniopygia_guttata_NP_001232445.1:0.012680)0:0.000002,(Petromyzon_marinus_ENSPMAP00000007734:0.000002,Taeniopygia_guttata_ENSTGUP00000010350:0.000002)97:0.012714):0.000002,Gasterosteus_aculeatus_ENSGACP00000010155:0.000000):0.000000,Chelonia_mydas_XP_007053371.1:0.000000):0.000000,Python…	((((((Homo_sapiens_ENSP00000216225:0.0,Monodelphis_domestica_ENSMODP00000016335:0.0)r8016573,((((Taeniopygia_guttata_NP_001232445.1:0.01268,Gallus_gallus_NP_001186179.1:0.0)r8016579,(Alligator_mississippiensis_XP_006258609.1:0.0,Alligator_sinensis_XP_006027725.1:1.0E-6)r8016580)r8016578,(Chelonia_mydas_XP_007053371.1:0.0,Pelodiscus_sinensis_ENSPSIP00000005074:0.0)r8016581)r8016577,((((Thamnophis_…
AmnPhylome_0000145	group_BchorENS_007429_1	18	22	1	1	2	2	0	1	0	3	1	1	1	1	1	1	1	1	1	1	1	1	ENSP00000348838	ENSCAFP00000014322	ENSMODP00000017087 ENSMODP00000020897	ENSGALP00000042469		XP_014450015.1		ENSPSIP00000012401 ENSPSIP00000017349	XP_007067830.1	Parpi0025178.p1	XP_015267813.1	XP_008123139.1	XP_007443751.1	XP_013910705.1	ENSXETP00000032550	ENSLACP00000021240	ENSLOCP00000008106	ENSDARP00000051905	ENSGACP00000004323	ENSPMAP00000008737	(Alligator_mississippiensis_XP_014450015.1:0.115903,((((((Anolis_carolinensis_XP_008123139.1:0.106740,Python_bivittatus_XP_007443751.1:0.063021)32:0.011150,Thamnophis_sirtalis_XP_013910705.1:0.077520)40:0.047710,(Gekko_japonicus_XP_015267813.1:0.109542,Paroedura_picta_Parpi0025178.p1:0.196266)94:0.031545)70:0.046891,(((((Danio_rerio_ENSDARP00000051905:0.089971,Lepisosteus_oculatus_ENSLOCP00000008…	(((((((Canis_familiaris_ENSCAFP00000014322:2.0E-6,Homo_sapiens_ENSP00000348838:0.012032)r8027840,(Monodelphis_domestica_ENSMODP00000020897:0.093018,Monodelphis_domestica_ENSMODP00000017087:2.0E-6)99.0:0.031261)r8027839,(((Gallus_gallus_XP_015152064.1:0.072914,Alligator_mississippiensis_XP_014450015.1:0.115903)r8027843,(Chelonia_mydas_XP_007067830.1:0.015103,(Pelodiscus_sinensis_XP_014426635.1:0.2…
AmnPhylome_0000146	group_BchorENS_007429_2	14	16	1	1	1	0	0	1	1	2	1	1	1	2	0	1	1	1	1	0	0	0	ENSP00000360116	ENSCAFP00000040255	ENSMODP00000038537			XP_014449374.1	XP_006035116.1	ENSPSIP00000011247	XP_007063473.1	Parpi0007244.p1	XP_015271659.1	XP_003220182.2		XP_013929405.1	ENSXETP00000060150	ENSLACP00000023650	ENSLOCP00000008147				(Alligator_mississippiensis_XP_014449374.1:0.027251,Alligator_sinensis_XP_006035116.1:0.003828,((((Anolis_carolinensis_XP_003220182.2:0.409788,Thamnophis_sirtalis_XP_013929405.1:0.471299)41:0.071763,(Gekko_japonicus_XP_015271659.1:0.099211,Paroedura_picta_Parpi0007244.p1:0.100407)100:0.262620)100:0.304291,(((Canis_familiaris_ENSCAFP00000040255:0.249678,Homo_sapiens_ENSP00000360116:0.258003)100:0.…	((((((Homo_sapiens_ENSP00000360116:0.258003,Canis_familiaris_ENSCAFP00000040255:0.249678)100.0:0.442229,Monodelphis_domestica_ENSMODP00000038537:1.04955)98.0:0.292141,(((Alligator_sinensis_XP_006035116.1:0.003828,Alligator_mississippiensis_XP_014449374.1:0.027251)100.0:0.231946,(Chelonia_mydas_XP_007063473.1:0.083138,Pelodiscus_sinensis_XP_014430056.1:0.094849)r8027982)r8027979,((Thamnophis_sirta…
AmnPhylome_0000147	group_BchorENS_007489_1	18	22	1	1	2	2	0	1	1	2	1	0	1	2	1	1	1	1	1	1	1	1	ENSP00000311273	ENSCAFP00000015511	ENSMODP00000007201 ENSMODP00000015172	XP_003641622.2		XP_014449875.1	XP_006028595.1	ENSPSIP00000014389	XP_007072019.1		XP_015261069.1	XP_008115484.1	XP_007427006.1	XP_013912845.1	ENSXETP00000047841	ENSLACP00000000946	ENSLOCP00000006087	ENSDARP00000118929	ENSGACP00000003043	ENSPMAP00000001135	(Alligator_mississippiensis_XP_014449875.1:0.002294,Alligator_sinensis_XP_006028595.1:0.004847,(((((Anolis_carolinensis_XP_008115484.1:0.046513,(Python_bivittatus_XP_007427006.1:0.012614,Thamnophis_sirtalis_XP_013912845.1:0.054975)100:0.026271)96:0.018928,Gekko_japonicus_XP_015261069.1:0.059755)97:0.048044,(((Canis_familiaris_ENSCAFP00000015511:0.041066,Homo_sapiens_ENSP00000311273:0.041335)100:0…	((((((((Homo_sapiens_ENSP00000311273:0.041335,Canis_familiaris_ENSCAFP00000015511:0.041066)100.0:0.073665,Monodelphis_domestica_ENSMODP00000015172:0.078582)99.0:0.052618,Monodelphis_domestica_ENSMODP00000007201:4.82906)r7721356,((((Pelodiscus_sinensis_XP_014426364.1:2.0E-6,Pelodiscus_sinensis_ENSPSIP00000014389:0.001403)100.0:0.030863,Chelonia_mydas_XP_007072019.1:0.022046)100.0:0.021352,((Alliga…
AmnPhylome_0000148	group_BchorENS_007489_2	18	24	0	1	1	2	2	1	1	2	0	1	2	2	1	2	1	1	1	1	1	1		ENSCAFP00000011678	ENSMODP00000000171	ENSGALP00000008972	ENSTGUP00000007501 XP_012427675.1	XP_014452076.1	XP_014380204.1	ENSPSIP00000005467		Parpi0002607.p1	XP_015262545.1 XP_015263237.1	XP_008103466.1 ENSACAP00000003010	XP_007425314.1	XP_013912660.1 XP_013912661.1	ENSXETP00000019031	ENSLACP00000017838	ENSLOCP00000016383	ENSDARP00000078912	ENSGACP00000003464	ENSPMAP00000003943	(Alligator_mississippiensis_XP_014452076.1:0.002204,Alligator_sinensis_XP_014380204.1:0.004022,((((((Anolis_carolinensis_XP_008103466.1:0.000001,Anolis_carolinensis_ENSACAP00000003010:0.045411)100:0.061278,(Python_bivittatus_XP_007425314.1:0.044629,Thamnophis_sirtalis_XP_013912661.1:0.041195)100:0.028161)100:0.024513,((Gekko_japonicus_XP_015262545.1:0.015065,Paroedura_picta_Parpi0002607.p1:0.0349…	((((((Monodelphis_domestica_ENSMODP00000000171:0.130123,Canis_familiaris_ENSCAFP00000011678:0.111789)100.0:0.073634,((((Anolis_carolinensis_ENSACAP00000003010:0.045411,Anolis_carolinensis_XP_008103466.1:1.0E-6)100.0:0.061278,(Thamnophis_sirtalis_XP_013912661.1:0.041195,Python_bivittatus_XP_007425314.1:0.044629)100.0:0.028161)100.0:0.024513,((Gekko_japonicus_XP_015262545.1:0.015065,Gekko_japonicus…
AmnPhylome_0000149	group_BchorENS_007553_1	19	28	1	1	2	2	2	3	3	1	1	2	1	1	1	2	1	1	1	1	1	0	ENSP00000231572	ENSCAFP00000025127	ENSMODP00000008974 ENSMODP00000009082	NP_001025778.1	ENSTGUP00000001551 XP_012430879.1	XP_006263319.1 XP_014462062.1 XP_014462063.1	XP_006015766.1 XP_014376264.1 XP_014376267.1	ENSPSIP00000016294	XP_007071535.1	Parpi0016611.p1 Parpi0016612.p1	XP_015262793.1	ENSACAP00000004891	XP_007424868.1	XP_013919571.1 XP_013919572.1	ENSXETP00000054391	ENSLACP00000018021	ENSLOCP00000015234	ENSDARP00000107383	ENSGACP00000027516		(Alligator_mississippiensis_XP_006263319.1:0.000001,Alligator_sinensis_XP_006015766.1:0.009867,((Chelonia_mydas_XP_007071535.1:0.025201,Pelodiscus_sinensis_ENSPSIP00000016294:0.035834)100:0.029790,(((Anolis_carolinensis_ENSACAP00000004891:0.047367,(((Gekko_japonicus_XP_015262793.1:0.017765,Paroedura_picta_Parpi0016611.p1:0.039485)80:0.009512,Paroedura_picta_Parpi0016612.p1:0.088246)87:0.019191,(P…	(((Gasterosteus_aculeatus_ENSGACP00000027516:0.188646,Danio_rerio_ENSDARP00000107383:0.096218)98.0:0.037818,Lepisosteus_oculatus_ENSLOCP00000015234:0.084056)100.0:0.028325,(((((Homo_sapiens_ENSP00000231572:0.046879,Canis_familiaris_ENSCAFP00000025127:0.026197)100.0:0.042044,(Monodelphis_domestica_ENSMODP00000009082:1.0E-6,Monodelphis_domestica_ENSMODP00000008974:0.00652)100.0:0.065274)100.0:0.053…
AmnPhylome_0000150	group_BchorENS_007553_2	19	22	1	1	1	2	1	1	1	2	1	1	1	1	1	2	1	0	1	1	1	1	ENSP00000358549	ENSCAFP00000004577	ENSMODP00000022825	NP_001264948.1	ENSTGUP00000012819	XP_006264135.1	XP_006024642.1	ENSPSIP00000013432	XP_007071868.1	Parpi0014548.p1	XP_015280230.1	ENSACAP00000014809	XP_007440083.1	XP_013923882.1 XP_013923883.1	ENSXETP00000042857		ENSLOCP00000020927	ENSDARP00000095377	ENSGACP00000010890	ENSPMAP00000008390	(Alligator_mississippiensis_XP_006264135.1:0.013105,Alligator_sinensis_XP_006024642.1:0.003772,((((Chelonia_mydas_XP_007071868.1:0.040356,Pelodiscus_sinensis_XP_014434166.1:0.055376)89:0.021717,(Taeniopygia_guttata_ENSTGUP00000012819:0.069045,Gallus_gallus_NP_001264948.1:0.062341)100:0.095589)96:0.022281,((Anolis_carolinensis_ENSACAP00000014809:0.152656,(Python_bivittatus_XP_007440083.1:0.018358,…	((((((Homo_sapiens_ENSP00000358549:0.033489,Canis_familiaris_ENSCAFP00000004577:0.038685)99.0:0.050474,Monodelphis_domestica_ENSMODP00000022825:0.096329)100.0:0.112875,((((Gallus_gallus_NP_001264948.1:0.062341,Taeniopygia_guttata_ENSTGUP00000012819:0.069045)100.0:0.095589,(Alligator_sinensis_XP_006024642.1:0.003772,Alligator_mississippiensis_XP_006264135.1:0.013105)100.0:0.093949)r7542148,(Chelon…
AmnPhylome_0000151	group_BchorENS_007750_1	16	28	1	1	0	2	2	5	5	1	1	1	1	1	1	2	0	0	1	1	0	2	ENSP00000260970	ENSCAFP00000018229		XP_015145167.1	ENSTGUP00000008153 XP_004176774.1	XP_006268931.1 XP_006268932.1 XP_006268933.1 XP_006268934.1 XP_006268935.1	XP_006025670.1 XP_006025671.1 XP_006025673.1 XP_014376304.1 XP_014376305.1	ENSPSIP00000002266	XP_007056654.1	Parpi0009958.p1	XP_015277754.1	ENSACAP00000016819	XP_007421899.1	XP_013915964.1 XP_013915966.1			ENSLOCP00000021207	ENSDARP00000121728		ENSPMAP00000004854 ENSPMAP00000006162	(Petromyzon_marinus_ENSPMAP00000004854:0.252370,Petromyzon_marinus_ENSPMAP00000006162:1.553317,((Danio_rerio_ENSDARP00000121728:0.762495,Lepisosteus_oculatus_ENSLOCP00000021207:0.370652)100:4.214222,(((((Alligator_mississippiensis_XP_006268931.1:0.002478,Alligator_sinensis_XP_006025670.1:0.003229)85:0.035449,((Chelonia_mydas_XP_007056654.1:0.013666,Pelodiscus_sinensis_ENSPSIP00000002266:0.032849)…	((((Homo_sapiens_ENSP00000260970:0.022543,Canis_familiaris_ENSCAFP00000018229:0.020925)100.0:0.229945,(((((Taeniopygia_guttata_XP_004176774.1:2.0E-6,Taeniopygia_guttata_ENSTGUP00000008153:0.010101)r8121345,Gallus_gallus_XP_422008.1:0.030101)r8121344,(Alligator_mississippiensis_XP_006268931.1:0.002478,Alligator_sinensis_XP_006025670.1:0.003229)r8121346)r8121343,(Pelodiscus_sinensis_ENSPSIP00000002…
AmnPhylome_0000152	group_BchorENS_007750_2	17	19	1	1	1	2	0	1	1	2	1	1	1	1	1	1	1	0	1	1	1	0	ENSP00000392257	ENSCAFP00000005673	ENSMODP00000022411	XP_015140048.1		XP_006261637.1	XP_006019567.1	XP_006123308.1	XP_007057514.1	Parpi0009325.p1	XP_015271248.1	ENSACAP00000006107	XP_007434842.1	XP_013912444.1	ENSXETP00000046061		ENSLOCP00000009711	ENSDARP00000065255	ENSGACP00000006821		(Alligator_mississippiensis_XP_006261637.1:0.000002,Alligator_sinensis_XP_006019567.1:0.022708,((Chelonia_mydas_XP_007057514.1:0.048722,Pelodiscus_sinensis_XP_006123308.1:0.031895)91:0.050566,((((Anolis_carolinensis_ENSACAP00000006107:0.140759,(Python_bivittatus_XP_007434842.1:0.059948,Thamnophis_sirtalis_XP_013912444.1:0.120508)96:0.120822)97:0.113757,(Gekko_japonicus_XP_015271248.1:0.110796,Par…	(((Danio_rerio_ENSDARP00000065255:0.116818,Gasterosteus_aculeatus_ENSGACP00000006821:0.110969)r8121481,Lepisosteus_oculatus_ENSLOCP00000009711:0.05186)100.0:0.568373,((((Homo_sapiens_ENSP00000392257:0.086145,Canis_familiaris_ENSCAFP00000005673:0.184698)99.0:0.178158,Monodelphis_domestica_ENSMODP00000022411:0.303399)r8121484,(((Gallus_gallus_XP_419794.2:0.312539,(Alligator_sinensis_XP_006019567.1:…
AmnPhylome_0000153	group_BchorENS_007822_1	15	22	1	1	1	1	3	2	3	1	1	0	0	2	0	0	0	1	1	1	1	2	ENSP00000353332	ENSCAFP00000019203	ENSMODP00000021212	ENSGALP00000009867	ENSTGUP00000007231 ENSTGUP00000007294 XP_012425685.1	XP_006273127.2 XP_014465153.1	XP_006021728.1 XP_014374500.1 XP_014374501.1	ENSPSIP00000015752	XP_007062575.1			XP_008117805.1				ENSLACP00000004135	ENSLOCP00000001964	ENSDARP00000105420	ENSGACP00000017614	ENSPMAP00000008915 ENSPMAP00000009291	(Alligator_mississippiensis_XP_006273127.2:0.009408,Alligator_sinensis_XP_006021728.1:0.010241,(((Anolis_carolinensis_XP_008117805.1:0.301004,(((Canis_familiaris_ENSCAFP00000019203:0.225350,Homo_sapiens_ENSP00000353332:0.173569)100:0.326431,Monodelphis_domestica_ENSMODP00000021212:0.221242)100:0.104788,(((((Danio_rerio_ENSDARP00000105420:0.366475,Gasterosteus_aculeatus_ENSGACP00000017614:0.413955…	((((((Homo_sapiens_ENSP00000353332:0.173569,Canis_familiaris_ENSCAFP00000019203:0.22535)100.0:0.326431,Monodelphis_domestica_ENSMODP00000021212:0.221242)100.0:0.104788,((((((Taeniopygia_guttata_XP_012425685.1:0.011125,Taeniopygia_guttata_ENSTGUP00000007294:0.035826)r8150192,Taeniopygia_guttata_ENSTGUP00000007231:0.095304)100.0:0.113796,Gallus_gallus_ENSGALP00000009867:0.162236)100.0:0.123274,(All…
AmnPhylome_0000154	group_BchorENS_007822_2	18	25	1	1	1	2	3	1	2	2	1	2	1	2	1	0	1	1	1	1	1	0	ENSP00000259008	ENSCAFP00000026175	ENSMODP00000017819	NP_001028230.1	ENSTGUP00000008024 ENSTGUP00000014856 XP_002196566.1	XP_006265705.2	XP_006016125.1 XP_014378084.1	ENSPSIP00000020401	XP_007057792.1	Parpi0018994.p1 Parpi0018995.p1	XP_015281766.1	XP_008121726.1	XP_007427289.1		ENSXETP00000023459	ENSLACP00000015614	ENSLOCP00000006073	ENSDARP00000102913	ENSGACP00000017925		(Alligator_mississippiensis_XP_006265705.2:0.001562,Alligator_sinensis_XP_014378084.1:0.002964,(((((Anolis_carolinensis_XP_008121726.1:0.099240,Python_bivittatus_XP_007427289.1:0.105427)79:0.010787,((Gekko_japonicus_XP_015281766.1:0.000002,Paroedura_picta_Parpi0018994.p1:0.168695)95:0.022970,Paroedura_picta_Parpi0018995.p1:0.064046)99:0.058438)100:0.061325,(((Canis_familiaris_ENSCAFP00000026175:0…	(((Gasterosteus_aculeatus_ENSGACP00000017925:0.366182,Danio_rerio_ENSDARP00000102913:0.091548)100.0:0.081761,Lepisosteus_oculatus_ENSLOCP00000006073:0.190748)100.0:0.046403,(((((Homo_sapiens_ENSP00000259008:0.029593,Canis_familiaris_ENSCAFP00000026175:0.020695)100.0:0.062582,Monodelphis_domestica_ENSMODP00000017819:0.083697)100.0:0.113362,((((((Taeniopygia_guttata_XP_002196566.1:2.0E-6,Taeniopygi…
AmnPhylome_0000155	group_BchorENS_007936_1	18	23	1	1	1	2	3	1	1	3	1	0	1	1	1	1	1	1	1	1	1	0	ENSP00000329466	ENSCAFP00000008821	ENSMODP00000003748	NP_001278900.1	ENSTGUP00000003642 ENSTGUP00000003659 XP_012433920.1	XP_006270765.1	XP_014382802.1	ENSPSIP00000002091 XP_006118713.1	XP_007063442.1		XP_015275890.1	ENSACAP00000010282	XP_007427840.1	XP_013929415.1	ENSXETP00000011857	ENSLACP00000010190	ENSLOCP00000015476	ENSDARP00000080120	ENSGACP00000025164		(Alligator_mississippiensis_XP_006270765.1:0.000002,Alligator_sinensis_XP_014382802.1:0.111038,(((Chelonia_mydas_XP_007063442.1:0.027925,(Pelodiscus_sinensis_ENSPSIP00000002091:0.436903,Pelodiscus_sinensis_XP_006118713.1:0.031401)74:0.056642)92:0.063108,((Anolis_carolinensis_ENSACAP00000010282:0.104117,(Python_bivittatus_XP_007427840.1:0.009738,Thamnophis_sirtalis_XP_013929415.1:0.039904)98:0.036…	(((Gasterosteus_aculeatus_ENSGACP00000025164:0.201743,Danio_rerio_ENSDARP00000080120:0.2692)97.0:0.077187,Lepisosteus_oculatus_ENSLOCP00000015476:0.152242)99.0:0.065853,(((((Homo_sapiens_ENSP00000329466:0.037409,Canis_familiaris_ENSCAFP00000008821:0.02973)100.0:0.065894,Monodelphis_domestica_ENSMODP00000003748:0.097068)100.0:0.10862,((((((Taeniopygia_guttata_XP_012433920.1:1.0E-6,Taeniopygia_gutt…
AmnPhylome_0000156	group_BchorENS_007936_2	18	22	1	1	1	2	2	1	1	2	1	0	1	1	2	1	1	1	0	1	1	1	ENSP00000337332	ENSCAFP00000028217	ENSMODP00000000983	NP_001034409.1	ENSTGUP00000001012 XP_002195564.1	XP_014464318.1	XP_006017656.1	XP_006135667.1	XP_007072169.1		XP_015276013.1	ENSACAP00000010465	XP_007434445.1 XP_007434446.1	XP_013916609.1	ENSXETP00000057383	ENSLACP00000008822		ENSDARP00000134988	ENSGACP00000020196	ENSPMAP00000008547	(Alligator_mississippiensis_XP_014464318.1:0.000002,Alligator_sinensis_XP_006017656.1:0.071041,(((Chelonia_mydas_XP_007072169.1:0.050232,Pelodiscus_sinensis_XP_006135667.1:0.069114)93:0.074379,(((Anolis_carolinensis_ENSACAP00000010465:0.448851,(Python_bivittatus_XP_007434445.1:0.070704,Thamnophis_sirtalis_XP_013916609.1:0.052893)94:0.059912)61:0.027660,Gekko_japonicus_XP_015276013.1:0.453247)91:0…	(((((((Homo_sapiens_ENSP00000337332:0.032683,Canis_familiaris_ENSCAFP00000028217:0.044686)100.0:0.149204,Monodelphis_domestica_ENSMODP00000000983:0.147001)100.0:0.230846,(((((Taeniopygia_guttata_XP_002195564.1:0.058085,Taeniopygia_guttata_ENSTGUP00000001012:0.083169)98.0:0.058619,Gallus_gallus_NP_001034409.1:0.055401)99.0:0.073436,(Alligator_sinensis_XP_006017656.1:0.071041,Alligator_mississippie…
AmnPhylome_0000157	group_BchorENS_007938_1	18	28	1	1	1	2	2	4	4	3	1	1	1	1	1	0	1	1	1	1	1	0	ENSP00000296343	ENSCAFP00000018814	ENSMODP00000022955	ENSGALP00000012206	ENSTGUP00000009938 XP_012431189.1	XP_006264228.2 XP_014466320.1 XP_014466321.1 XP_014466322.1	XP_014374853.1 XP_014374854.1 XP_014374855.1 XP_014374856.1	ENSPSIP00000002295 ENSPSIP00000002307	XP_007057898.1	Parpi0018368.p1	XP_015281457.1	ENSACAP00000002857	XP_007441919.1		ENSXETP00000062397	ENSLACP00000013888	ENSLOCP00000010343	ENSDARP00000137353	ENSGACP00000012036		(Alligator_mississippiensis_XP_006264228.2:0.001895,Alligator_sinensis_XP_014374856.1:0.011114,(((Chelonia_mydas_XP_007057898.1:0.012288,(Pelodiscus_sinensis_ENSPSIP00000002295:0.065177,Pelodiscus_sinensis_XP_014434016.1:0.013676)100:0.107589)100:0.035812,(((Anolis_carolinensis_ENSACAP00000002857:0.048307,Python_bivittatus_XP_007441919.1:0.079919)87:0.017047,(Gekko_japonicus_XP_015281457.1:0.0446…	(((Gasterosteus_aculeatus_ENSGACP00000012036:0.139572,Danio_rerio_ENSDARP00000137353:0.174103)91.0:0.035857,Lepisosteus_oculatus_ENSLOCP00000010343:0.298102)100.0:0.108239,(((((Homo_sapiens_ENSP00000296343:0.028143,Canis_familiaris_ENSCAFP00000018814:0.016784)100.0:0.0328,Monodelphis_domestica_ENSMODP00000022955:0.058808)100.0:0.073522,(((((Gallus_gallus_XP_015146949.1:1.0E-6,Gallus_gallus_ENSGAL…
AmnPhylome_0000158	group_BchorENS_007938_2	12	21	1	1	1	2	1	5	5	1	1	0	0	0	0	0	0	1	1	1	0	0	ENSP00000396935	ENSCAFP00000006678	ENSMODP00000014205	ENSGALP00000027394	ENSTGUP00000012645	XP_006267139.2 XP_014463885.1 XP_014463886.1 XP_014463887.1 XP_014463888.1	XP_006033023.1 XP_014379838.1 XP_014379839.1 XP_014379840.1 XP_014379841.1	ENSPSIP00000018681	XP_007058817.1							ENSLACP00000011793	ENSLOCP00000012860	ENSDARP00000113588			(Alligator_mississippiensis_XP_006267139.2:0.014049,Alligator_sinensis_XP_006033023.1:0.011539,(((Chelonia_mydas_XP_007058817.1:0.072470,Pelodiscus_sinensis_ENSPSIP00000018681:0.122007)100:0.069166,(((Canis_familiaris_ENSCAFP00000006678:0.228485,Homo_sapiens_ENSP00000396935:0.116618)100:0.183299,Monodelphis_domestica_ENSMODP00000014205:0.465763)100:0.386825,((Danio_rerio_ENSDARP00000113588:0.8810…	((Lepisosteus_oculatus_ENSLOCP00000012860:0.316599,Danio_rerio_ENSDARP00000113588:0.88104)100.0:0.2815,((((Homo_sapiens_ENSP00000396935:0.116618,Canis_familiaris_ENSCAFP00000006678:0.228485)100.0:0.183299,Monodelphis_domestica_ENSMODP00000014205:0.465763)100.0:0.386825,(((Gallus_gallus_XP_417049.3:0.112146,Taeniopygia_guttata_ENSTGUP00000012645:0.084163)100.0:0.259801,(Alligator_sinensis_XP_00603…
AmnPhylome_0000159	group_BchorENS_008182_1	1	3	0	0	0	0	3	0	0	0	0	0	0	0	0	0	0	0	0	0	0	0					ENSTGUP00000004315 ENSTGUP00000017152 XP_012431601.1																(Taeniopygia_guttata_ENSTGUP00000004315, Taeniopygia_guttata_ENSTGUP00000017152, Taeniopygia_guttata_XP_012431601.1);	((Taeniopygia_guttata_XP_012431601.1:1.0,Taeniopygia_guttata_ENSTGUP00000017152:1.0)r8216966,Taeniopygia_guttata_ENSTGUP00000004315:0.5)n10944515;
AmnPhylome_0000160	group_BchorENS_008182_2	15	17	1	1	1	2	1	1	1	1	1	1	1	2	1	1	0	0	0	1	0	0	ENSP00000442837	ENSCAFP00000040452	ENSMODP00000015138	XP_004943195.1	XP_002188920.1	XP_006276598.1	XP_006026563.1	ENSPSIP00000007695	XP_007063045.1	Parpi0007911.p1	XP_015262500.1	XP_003224860.2	XP_007421058.1	XP_013913080.1				ENSDARP00000131644			(Alligator_mississippiensis_XP_006276598.1:0.000002,Alligator_sinensis_XP_006026563.1:0.006801,(((((Anolis_carolinensis_XP_003224860.2:0.103084,(Python_bivittatus_XP_007421058.1:0.007845,Thamnophis_sirtalis_XP_013913080.1:0.063307)98:0.141677)83:0.035478,(Gekko_japonicus_XP_015262500.1:0.211915,Paroedura_picta_Parpi0007911.p1:0.125023)74:0.095072)65:0.099584,((Chelonia_mydas_XP_007063045.1:0.0000…	((((Homo_sapiens_ENSP00000442837:0.04285,Canis_familiaris_ENSCAFP00000040452:0.03813)98.0:0.108391,Monodelphis_domestica_ENSMODP00000015138:0.243016)100.0:0.263218,((((Taeniopygia_guttata_XP_002188920.1:0.315133,Gallus_gallus_XP_004943195.1:0.204642)r8217017,(Alligator_sinensis_XP_006026563.1:0.006801,Alligator_mississippiensis_XP_006276598.1:2.0E-6)100.0:0.175717)r8217016,(Chelonia_mydas_XP_0070…
AmnPhylome_0000161	group_BchorENS_008229_1	18	21	1	1	1	2	2	1	1	1	1	1	1	1	2	1	0	1	1	1	1	0	ENSP00000403310	ENSCAFP00000011111	ENSMODP00000015618	XP_015130756.1	ENSTGUP00000005513 ENSTGUP00000015805	XP_006266672.2	XP_006015177.1	ENSPSIP00000000450	XP_007058331.1	Parpi0014299.p1	XP_015274797.1	ENSACAP00000015140	XP_007424714.1 XP_007424715.1	XP_013911180.1		ENSLACP00000019533	ENSLOCP00000022255	ENSDARP00000135151	ENSGACP00000027289		(Alligator_mississippiensis_XP_006266672.2:0.003748,Alligator_sinensis_XP_006015177.1:0.000002,(((((Chelonia_mydas_XP_007058331.1:0.004286,Pelodiscus_sinensis_ENSPSIP00000000450:0.040411)91:0.021543,(Anolis_carolinensis_ENSACAP00000015140:0.110642,((Gekko_japonicus_XP_015274797.1:0.021261,Paroedura_picta_Parpi0014299.p1:0.053147)100:0.119483,(Python_bivittatus_XP_007424714.1:0.058316,Thamnophis_s…	(((Gasterosteus_aculeatus_ENSGACP00000027289:0.263588,Danio_rerio_ENSDARP00000135151:0.606532)96.0:0.229116,Lepisosteus_oculatus_ENSLOCP00000022255:0.325302)98.0:0.119807,((((Homo_sapiens_ENSP00000403310:0.061407,Canis_familiaris_ENSCAFP00000011111:0.031001)100.0:0.139199,Monodelphis_domestica_ENSMODP00000015618:0.122342)r8227658,(((((Taeniopygia_guttata_ENSTGUP00000015805:0.015752,Taeniopygia_gu…
AmnPhylome_0000162	group_BchorENS_008229_2	18	24	1	1	1	0	1	1	1	2	1	1	1	2	1	5	1	1	0	1	1	1	ENSP00000472998	ENSCAFP00000005531	ENSMODP00000029701		ENSTGUP00000017154	XP_006274929.1	XP_006014980.1	ENSPSIP00000017206	XP_007054760.1	Parpi0021409.p1	XP_015278617.1	XP_008111797.1 ENSACAP00000013057	XP_007429830.1	XP_013921558.1 XP_013921559.1 XP_013921561.1 XP_013921562.1 XP_013921563.1	ENSXETP00000049555	ENSLACP00000017806		ENSDARP00000055278	ENSGACP00000000580	ENSPMAP00000009358	(Alligator_mississippiensis_XP_006274929.1:0.004230,Alligator_sinensis_XP_006014980.1:0.000002,(((((Anolis_carolinensis_XP_008111797.1:0.000002,Petromyzon_marinus_ENSPMAP00000009358:0.766305)28:0.000002,Anolis_carolinensis_ENSACAP00000013057:0.000002)84:0.015574,(Python_bivittatus_XP_007429830.1:0.037886,Thamnophis_sirtalis_XP_013921558.1:0.461831)48:0.002219)66:0.012866,(Gekko_japonicus_XP_01527…	(((((((Homo_sapiens_ENSP00000472998:0.002189,Canis_familiaris_ENSCAFP00000005531:0.007189)98.0:0.0705,Monodelphis_domestica_ENSMODP00000029701:0.183741)r7713032,(((Taeniopygia_guttata_ENSTGUP00000017154:2.0E-6,(Alligator_sinensis_XP_006014980.1:2.0E-6,Alligator_mississippiensis_XP_006274929.1:0.00423)98.0:0.105292)r7713035,(Chelonia_mydas_XP_007054760.1:0.216477,Pelodiscus_sinensis_XP_006116711.2…
AmnPhylome_0000163	group_BchorENS_008359_1	19	52	2	0	2	3	5	2	3	4	2	2	5	3	6	2	2	2	2	2	2	1	ENSP00000360577 ENSP00000364883		ENSMODP00000000651 ENSMODP00000024018	ENSGALP00000017301 XP_015135781.1	ENSTGUP00000009372 ENSTGUP00000015316 XP_012430784.1 ENSTGUP00000000428 XP_002189897.1	XP_006267808.1 XP_014464179.1	XP_006025853.1 XP_014376409.1 XP_014378980.1	XP_006126450.1 ENSPSIP00000013400	XP_007062237.1 XP_007056855.1	Parpi0006299.p1 Parpi0018853.p1	XP_015278771.1 XP_015278772.1 XP_015278773.1 XP_015277015.1 XP_015277016.1	XP_008107792.1 ENSACAP00000022061	XP_007430961.1 XP_007430962.1 XP_007430963.1 XP_007430964.1 XP_007429479.1 XP_007429480.1	XP_013918315.1 XP_013927450.1	ENSXETP00000017670 ENSXETP00000001790	ENSLACP00000002768 ENSLACP00000008049	ENSLOCP00000012944 ENSLOCP00000009963	ENSDARP00000009555 ENSDARP00000063092	ENSGACP00000019228 ENSGACP00000024665	ENSPMAP00000003770	(Alligator_mississippiensis_XP_006267808.1:0.000002,Alligator_sinensis_XP_006025853.1:0.012260,(((Anolis_carolinensis_XP_008107792.1:0.074444,(Python_bivittatus_XP_007430961.1:0.008520,Thamnophis_sirtalis_XP_013918315.1:0.061386)99:0.066663)53:0.025740,(Gekko_japonicus_XP_015278771.1:0.037912,Paroedura_picta_Parpi0006299.p1:0.030060)100:0.102047)98:0.076989,((Chelonia_mydas_XP_007062237.1:0.00000…	(((((((Homo_sapiens_ENSP00000360577:0.135289,Monodelphis_domestica_ENSMODP00000000651:0.125751)99.0:0.092817,((((((Taeniopygia_guttata_XP_012430784.1:2.0E-6,Taeniopygia_guttata_ENSTGUP00000009372:2.0E-6)100.0:0.006089,Taeniopygia_guttata_ENSTGUP00000015316:2.0E-6)100.0:0.066894,Gallus_gallus_ENSGALP00000017301:0.028741)r7930145,(Alligator_sinensis_XP_006025853.1:0.01226,Alligator_mississippiensis…
AmnPhylome_0000164	group_BchorENS_008359_2	20	23	1	1	1	2	1	1	1	2	1	1	1	1	1	1	2	1	1	1	1	1	ENSP00000357535	ENSCAFP00000019760	ENSMODP00000013134	NP_001264324.1	ENSTGUP00000004973	XP_014456959.1	XP_006036890.1	XP_006118227.1	XP_007057559.1	Parpi0022225.p1	XP_015262697.1	XP_008102859.1	XP_007428182.1	XP_013917922.1	ENSXETP00000001886 ENSXETP00000059145	ENSLACP00000005312	ENSLOCP00000005101	ENSDARP00000001565	ENSGACP00000009043	ENSPMAP00000001281	(Alligator_mississippiensis_XP_014456959.1:0.008965,Alligator_sinensis_XP_006036890.1:0.176202,((((((Anolis_carolinensis_XP_008102859.1:0.551563,Thamnophis_sirtalis_XP_013917922.1:0.000002)95:0.048562,Python_bivittatus_XP_007428182.1:0.092181)97:0.084094,(((((Canis_familiaris_ENSCAFP00000019760:0.016070,(Monodelphis_domestica_ENSMODP00000013134:0.160325,Homo_sapiens_ENSP00000357535:0.053290)65:0.…	(((((((Canis_familiaris_ENSCAFP00000019760:0.01607,Homo_sapiens_ENSP00000357535:0.05329)r7740956,Monodelphis_domestica_ENSMODP00000013134:0.160325)100.0:0.133359,((((Taeniopygia_guttata_ENSTGUP00000004973:0.160899,Gallus_gallus_NP_001264324.1:0.116951)r7740946,(Alligator_mississippiensis_XP_014456959.1:0.008965,Alligator_sinensis_XP_006036890.1:0.176202)r7740947)r7740945,(Chelonia_mydas_XP_007057…
AmnPhylome_0000165	group_BchorENS_008377_1	18	21	1	1	1	2	2	1	2	1	1	1	1	1	1	1	0	1	1	1	1	0	ENSP00000268896	ENSCAFP00000025585	ENSMODP00000018564	ENSGALP00000004887	ENSTGUP00000009796 ENSTGUP00000018052	XP_014457306.1	XP_006019841.1 XP_006019842.1	ENSPSIP00000019068	XP_007055182.1	Parpi0016904.p1	XP_015262332.1	ENSACAP00000002539	XP_007441902.1	XP_013924202.1		ENSLACP00000012649	ENSLOCP00000015057	ENSDARP00000097884	ENSGACP00000019027		(Alligator_mississippiensis_XP_014457306.1:0.009180,Alligator_sinensis_XP_006019841.1:0.006526,(((Chelonia_mydas_XP_007055182.1:0.077124,Pelodiscus_sinensis_ENSPSIP00000019068:0.163756)75:0.044014,(((Anolis_carolinensis_ENSACAP00000002539:0.220838,(Python_bivittatus_XP_007441902.1:0.051392,Thamnophis_sirtalis_XP_013924202.1:0.134924)99:0.107841)99:0.095019,(Gekko_japonicus_XP_015262332.1:0.056208…	(((Danio_rerio_ENSDARP00000097884:0.15944,Gasterosteus_aculeatus_ENSGACP00000019027:0.26271)r8259400,Lepisosteus_oculatus_ENSLOCP00000015057:0.140168)94.0:0.0375275,((((Homo_sapiens_ENSP00000268896:0.10963,Canis_familiaris_ENSCAFP00000025585:0.103459)100.0:0.13928,Monodelphis_domestica_ENSMODP00000018564:0.390649)90.0:0.066604,(((((Taeniopygia_guttata_ENSTGUP00000018052:2.0E-6,Taeniopygia_guttata…
AmnPhylome_0000166	group_BchorENS_008377_2	19	20	1	1	1	1	0	1	1	1	1	1	1	1	2	1	1	1	1	1	1	1	ENSP00000338030	ENSCAFP00000031227	ENSMODP00000010328	XP_015128677.1		XP_006258627.2	XP_006035598.1	ENSPSIP00000007441	XP_007070815.1	Parpi0003555.p1	XP_015276302.1	ENSACAP00000015701	XP_007430456.1 XP_007430457.1	XP_013921086.1	ENSXETP00000009395	ENSLACP00000004577	ENSLOCP00000018714	ENSDARP00000122941	ENSGACP00000022754	ENSPMAP00000005816	(Alligator_mississippiensis_XP_006258627.2:0.000002,Alligator_sinensis_XP_006035598.1:0.009537,((Chelonia_mydas_XP_007070815.1:0.035292,Pelodiscus_sinensis_ENSPSIP00000007441:0.057641)95:0.063939,((Anolis_carolinensis_ENSACAP00000015701:0.138829,((Gekko_japonicus_XP_015276302.1:0.065666,Paroedura_picta_Parpi0003555.p1:0.090832)99:0.071782,(Python_bivittatus_XP_007430456.1:0.053317,Thamnophis_sirt…	(((((((Homo_sapiens_ENSP00000338030:0.036543,Canis_familiaris_ENSCAFP00000031227:0.028941)100.0:0.120893,Monodelphis_domestica_ENSMODP00000010328:0.129508)94.0:0.11821,(((Gallus_gallus_XP_015128677.1:0.790913,(Alligator_sinensis_XP_006035598.1:0.009537,Alligator_mississippiensis_XP_006258627.2:2.0E-6)99.0:0.27305)r8259531,(Pelodiscus_sinensis_ENSPSIP00000007441:0.057641,Chelonia_mydas_XP_00707081…
AmnPhylome_0000167	group_BchorENS_008507_1	19	26	1	1	1	2	3	3	1	1	2	1	1	2	1	1	1	1	1	0	1	1	ENSP00000256953	ENSCAFP00000018919	ENSMODP00000022367	XP_004938018.1	ENSTGUP00000012790 ENSTGUP00000016609 XP_004174331.1	XP_006263170.2 XP_014464849.1 XP_014464855.1	XP_006030921.1	ENSPSIP00000003363	XP_007060623.1 XP_007060624.1	Parpi0014615.p1	XP_015266953.1	XP_008108717.1	XP_007431021.1	XP_013928152.1	ENSXETP00000048739	ENSLACP00000023104	ENSLOCP00000020338		ENSGACP00000025301	ENSPMAP00000007361	(Alligator_mississippiensis_XP_006263170.2:0.000000,((((Alligator_sinensis_XP_006030921.1:0.000002,((Anolis_carolinensis_XP_008108717.1:0.086260,(Gekko_japonicus_XP_015266953.1:0.005842,Paroedura_picta_Parpi0014615.p1:0.169492)79:0.012899)74:0.048607,(Chelonia_mydas_XP_007060623.1:0.000002,(((Canis_familiaris_ENSCAFP00000018919:0.059149,Homo_sapiens_ENSP00000256953:0.000002)98:0.020284,Monodelphi…	(((((((Homo_sapiens_ENSP00000256953:2.0E-6,Canis_familiaris_ENSCAFP00000018919:0.059149)98.0:0.020284,Monodelphis_domestica_ENSMODP00000022367:0.027651)r8278629,((((((Taeniopygia_guttata_XP_004174331.1:2.0E-6,Taeniopygia_guttata_ENSTGUP00000012790:2.0E-6)r8278644,Taeniopygia_guttata_ENSTGUP00000016609:2.0E-6)93.0:0.005177,Gallus_gallus_XP_416404.1:0.0)r8278633,(Alligator_mississippiensis_XP_00626…
AmnPhylome_0000168	group_BchorENS_008507_2	17	22	1	1	1	2	1	2	2	1	1	1	2	2	1	1	0	1	1	1	0	0	ENSP00000220062	ENSCAFP00000025220	ENSMODP00000013041	XP_004943943.1	ENSTGUP00000009358	XP_006275719.1 XP_006275720.1	XP_006020140.1 XP_006020141.1	ENSPSIP00000014845	XP_007053567.1	Parpi0019219.p1	XP_015267505.1 XP_015267506.1	XP_003226615.1	XP_007428438.1	XP_013912607.1		ENSLACP00000019207	ENSLOCP00000017391	ENSDARP00000022937			(Alligator_mississippiensis_XP_006275719.1:0.000002,Alligator_sinensis_XP_006020140.1:0.003506,(((((Anolis_carolinensis_XP_003226615.1:0.130125,(Python_bivittatus_XP_007428438.1:0.011395,Thamnophis_sirtalis_XP_013912607.1:0.055904)100:0.094209)51:0.009802,(Gekko_japonicus_XP_015267506.1:0.026507,Paroedura_picta_Parpi0019219.p1:0.046145)95:0.041583)98:0.073048,((Danio_rerio_ENSDARP00000022937:0.19…	((Lepisosteus_oculatus_ENSLOCP00000017391:0.126214,Danio_rerio_ENSDARP00000022937:0.191552)100.0:0.066247,((((Homo_sapiens_ENSP00000220062:0.02939,Canis_familiaris_ENSCAFP00000025220:0.040812)100.0:0.176483,Monodelphis_domestica_ENSMODP00000013041:0.09407)99.0:0.108655,((((Gallus_gallus_XP_413899.2:0.105032,Taeniopygia_guttata_ENSTGUP00000009358:0.126142)95.0:0.084507,(Alligator_sinensis_XP_00602…
AmnPhylome_0000169	group_BchorENS_008896_1	16	16	1	1	1	1	0	1	0	0	1	1	1	1	0	1	1	1	1	1	1	1	ENSP00000331907	ENSCAFP00000006196	ENSMODP00000011018	XP_015128537.1		XP_006277269.2			XP_007067851.1	Parpi0019399.p1	XP_015262611.1	ENSACAP00000004021		XP_013911270.1	ENSXETP00000026604	ENSLACP00000016367	ENSLOCP00000018385	ENSDARP00000081377	ENSGACP00000017304	ENSPMAP00000000414	(Alligator_mississippiensis_XP_006277269.2:0.057642,(Chelonia_mydas_XP_007067851.1:0.117111,((Anolis_carolinensis_ENSACAP00000004021:0.053389,((Gekko_japonicus_XP_015262611.1:0.040174,Paroedura_picta_Parpi0019399.p1:0.124797)93:0.051164,Thamnophis_sirtalis_XP_013911270.1:0.372585)71:0.021520)100:0.104276,(((Canis_familiaris_ENSCAFP00000006196:0.075137,Homo_sapiens_ENSP00000331907:0.023711)100:0.1…	(((((((Homo_sapiens_ENSP00000331907:0.023711,Canis_familiaris_ENSCAFP00000006196:0.075137)100.0:0.117875,Monodelphis_domestica_ENSMODP00000011018:0.115125)100.0:0.059058,(((Gallus_gallus_XP_015128537.1:0.391791,Alligator_mississippiensis_XP_006277269.2:0.057642)r8387905,Chelonia_mydas_XP_007067851.1:0.117111)r8387904,((Thamnophis_sirtalis_XP_013911270.1:0.372585,Anolis_carolinensis_ENSACAP0000000…
AmnPhylome_0000170	group_BchorENS_008896_2	18	21	1	1	1	1	2	2	2	1	1	1	1	1	1	0	1	1	1	1	1	0	ENSP00000251241	ENSCAFP00000026005	ENSMODP00000018083	ENSGALP00000008220	ENSTGUP00000007757 XP_002196466.1	XP_006265696.1 XP_014463640.1	XP_006016111.1 XP_014378045.1	ENSPSIP00000011736	XP_007057704.1	Parpi0004790.p1	XP_015281764.1	ENSACAP00000012266	XP_007427713.1		ENSXETP00000059925	ENSLACP00000010088	ENSLOCP00000004682	ENSDARP00000092482	ENSGACP00000008339		(Alligator_mississippiensis_XP_006265696.1:0.000002,Alligator_sinensis_XP_006016111.1:0.005182,(((Chelonia_mydas_XP_007057704.1:0.025974,Pelodiscus_sinensis_ENSPSIP00000011736:0.032003)100:0.028023,(((Anolis_carolinensis_ENSACAP00000012266:0.124340,Python_bivittatus_XP_007427713.1:0.158167)82:0.020618,(Gekko_japonicus_XP_015281764.1:0.031350,Paroedura_picta_Parpi0004790.p1:0.057237)100:0.090401)1…	(((Danio_rerio_ENSDARP00000092482:0.180525,Gasterosteus_aculeatus_ENSGACP00000008339:0.172363)r8388042,Lepisosteus_oculatus_ENSLOCP00000004682:0.148322)100.0:0.033259,(((((Homo_sapiens_ENSP00000251241:0.002274,Canis_familiaris_ENSCAFP00000026005:0.013238)100.0:0.158584,Monodelphis_domestica_ENSMODP00000018083:0.102245)100.0:0.115231,(((((Taeniopygia_guttata_XP_002196466.1:1.0E-6,Taeniopygia_gutta…
AmnPhylome_0000171	group_BchorENS_009068_1	18	22	1	1	1	2	2	2	1	2	1	1	1	1	1	1	1	1	1	0	1	0	ENSP00000350651	ENSCAFP00000026486	ENSMODP00000008720	ENSGALP00000040798	ENSTGUP00000009526 XP_012433330.1	XP_014466257.1 XP_014466258.1	XP_006026195.2	XP_006123189.1	XP_007064426.1	Parpi0013618.p1	XP_015271603.1	ENSACAP00000009527	XP_007425040.1	XP_013925345.1	ENSXETP00000036338	ENSLACP00000004636	ENSLOCP00000000860		ENSGACP00000025784		(Alligator_mississippiensis_XP_014466257.1:0.016778,Alligator_sinensis_XP_006026195.2:0.010371,(((Chelonia_mydas_XP_007064426.1:0.055024,Pelodiscus_sinensis_XP_006123189.1:0.106471)100:0.082948,((((Anolis_carolinensis_ENSACAP00000009527:0.310106,(Python_bivittatus_XP_007425040.1:0.100258,Thamnophis_sirtalis_XP_013925345.1:0.336348)100:0.260028)97:0.080035,(Gekko_japonicus_XP_015271603.1:0.144198,…	((((((Homo_sapiens_ENSP00000350651:0.079035,Canis_familiaris_ENSCAFP00000026486:0.147884)100.0:0.238677,Monodelphis_domestica_ENSMODP00000008720:0.275354)100.0:0.39632,(((Pelodiscus_sinensis_XP_006123189.1:0.106471,Chelonia_mydas_XP_007064426.1:0.055024)100.0:0.082948,(((Taeniopygia_guttata_XP_012433330.1:0.01336,Taeniopygia_guttata_ENSTGUP00000009526:2.0E-6)100.0:0.205166,Gallus_gallus_XP_424602…
AmnPhylome_0000172	group_BchorENS_009068_2	16	18	1	1	1	1	1	1	1	2	1	1	2	1	1	1	1	0	0	0	0	1	ENSP00000361331	ENSCAFP00000007177	ENSMODP00000003205	ENSGALP00000016416	ENSTGUP00000007842	XP_014457962.1	XP_006015856.1	ENSPSIP00000006942	XP_007061588.1	Parpi0006184.p1	XP_015278433.1 XP_015278434.1	ENSACAP00000014459	XP_007424670.1	XP_013923235.1	ENSXETP00000063371					ENSPMAP00000003732	(Alligator_mississippiensis_XP_014457962.1:0.170752,Alligator_sinensis_XP_006015856.1:0.003829,(((Chelonia_mydas_XP_007061588.1:0.001577,Pelodiscus_sinensis_XP_014424852.1:0.393789)96:0.064293,((Anolis_carolinensis_ENSACAP00000014459:0.036019,((Gekko_japonicus_XP_015278433.1:0.004498,Paroedura_picta_Parpi0006184.p1:0.023106)74:0.039948,(Python_bivittatus_XP_007424670.1:0.098428,Thamnophis_sirtali…	(((((Homo_sapiens_ENSP00000361331:2.0E-6,Canis_familiaris_ENSCAFP00000007177:0.009019)100.0:0.142528,Monodelphis_domestica_ENSMODP00000003205:0.07203)r8412852,((((Taeniopygia_guttata_ENSTGUP00000007842:0.01226,Gallus_gallus_ENSGALP00000016416:0.055383)r8412856,(Alligator_sinensis_XP_006015856.1:0.003829,Alligator_mississippiensis_XP_014457962.1:0.170752)93.0:0.105096)r8412855,(Pelodiscus_sinensis…
AmnPhylome_0000173	group_BchorENS_009176_1	19	24	1	1	1	2	2	1	1	1	1	1	3	2	1	1	1	1	1	1	1	0	ENSP00000469836	ENSCAFP00000022024	ENSMODP00000003895	XP_003642934.2	ENSTGUP00000001047 XP_002195747.2	XP_014457514.1	XP_006028948.1	ENSPSIP00000002161	XP_007072192.1	Parpi0023215.p1	XP_015282173.1 XP_015282174.1 XP_015282175.1	XP_003230385.2	XP_007432525.1	XP_013918421.1	ENSXETP00000039669	ENSLACP00000015189	ENSLOCP00000002246	ENSDARP00000073314	ENSGACP00000010818		(Alligator_mississippiensis_XP_014457514.1:0.152724,Alligator_sinensis_XP_006028948.1:0.000002,((((((Anolis_carolinensis_XP_003230385.2:0.114139,(Gekko_japonicus_XP_015282173.1:0.046611,Paroedura_picta_Parpi0023215.p1:0.094149)85:0.051006)89:0.053388,(Python_bivittatus_XP_007432525.1:0.039435,Thamnophis_sirtalis_XP_013918421.1:0.067700)98:0.106737)99:0.126902,(Chelonia_mydas_XP_007072192.1:0.0875…	(((Danio_rerio_ENSDARP00000073314:0.216197,Gasterosteus_aculeatus_ENSGACP00000010818:0.438151)r8101367,Lepisosteus_oculatus_ENSLOCP00000002246:0.072413)98.0:0.0784575,(((((Homo_sapiens_ENSP00000469836:0.153414,Canis_familiaris_ENSCAFP00000022024:0.102365)100.0:0.287426,Monodelphis_domestica_ENSMODP00000003895:0.461222)r8101371,(((((Taeniopygia_guttata_XP_002195747.2:2.0E-6,Taeniopygia_guttata_ENS…
AmnPhylome_0000174	group_BchorENS_009176_2	15	19	1	1	1	2	0	1	1	0	1	1	1	0	2	3	0	0	1	1	1	1	ENSP00000369383	ENSCAFP00000042559	ENSMODP00000019565	XP_015140484.1		XP_014460814.1	XP_006038779.1		XP_007057572.1	Parpi0008599.p1	XP_015270640.1		XP_007420910.1 XP_007420911.1	XP_013918081.1 XP_013918082.1 XP_013918083.1			ENSLOCP00000019534	ENSDARP00000114374	ENSGACP00000008121	ENSPMAP00000003740	(Alligator_mississippiensis_XP_014460814.1:0.145747,Alligator_sinensis_XP_006038779.1:0.000002,(((Chelonia_mydas_XP_007057572.1:0.107619,((((Danio_rerio_ENSDARP00000114374:0.017636,Gasterosteus_aculeatus_ENSGACP00000008121:0.167561)97:0.080046,Lepisosteus_oculatus_ENSLOCP00000019534:0.321698)86:0.047836,Petromyzon_marinus_ENSPMAP00000003740:0.377901)85:0.071908,((Gekko_japonicus_XP_015270640.1:0.…	(((((Canis_familiaris_ENSCAFP00000042559:0.041675,Homo_sapiens_ENSP00000369383:0.049261)r8429071,Monodelphis_domestica_ENSMODP00000019565:0.208537)100.0:0.167112,((((Alligator_sinensis_XP_006038779.1:2.0E-6,Alligator_mississippiensis_XP_014460814.1:0.145747)100.0:0.318113,Gallus_gallus_XP_015140484.1:0.250826)96.0:0.153499,Chelonia_mydas_XP_007057572.1:0.107619)r8429061,((Thamnophis_sirtalis_XP_0…
AmnPhylome_0000175	group_BchorENS_009285_1	19	24	1	1	1	2	1	3	3	1	1	1	1	1	1	1	1	1	1	1	1	0	ENSP00000319814	ENSCAFP00000017759	ENSMODP00000020614	NP_990802.1	ENSTGUP00000008518	XP_006276653.2 XP_014465195.1 XP_014465196.1	XP_006024136.1 XP_014375654.1 XP_014375656.1	ENSPSIP00000011834	XP_007059835.1	Parpi0008859.p1	XP_015267747.1	ENSACAP00000016071	XP_007428350.1	XP_013911754.1	ENSXETP00000035200	ENSLACP00000020448	ENSLOCP00000008641	ENSDARP00000018261	ENSGACP00000004885		(Alligator_mississippiensis_XP_006276653.2:0.009152,Alligator_sinensis_XP_006024136.1:0.002614,((Chelonia_mydas_XP_007059835.1:0.028026,Pelodiscus_sinensis_ENSPSIP00000011834:0.040497)100:0.038815,((Anolis_carolinensis_ENSACAP00000016071:0.081788,((Gekko_japonicus_XP_015267747.1:0.021033,Paroedura_picta_Parpi0008859.p1:0.035763)100:0.064064,(Python_bivittatus_XP_007428350.1:0.013569,Thamnophis_si…	(((Gasterosteus_aculeatus_ENSGACP00000004885:0.187339,Danio_rerio_ENSDARP00000018261:0.112271)99.0:0.057939,Lepisosteus_oculatus_ENSLOCP00000008641:0.086164)100.0:0.0428415,(((((Homo_sapiens_ENSP00000319814:0.063446,Canis_familiaris_ENSCAFP00000017759:0.059794)100.0:0.045074,Monodelphis_domestica_ENSMODP00000020614:0.06576)96.0:0.057268,((((Gallus_gallus_NP_990802.1:0.03986,Taeniopygia_guttata_EN…
AmnPhylome_0000176	group_BchorENS_009285_2	18	19	1	1	1	1	0	1	1	2	1	1	1	1	1	1	1	1	0	1	1	1	ENSP00000216780	ENSCAFP00000017488	ENSMODP00000004399	ENSGALP00000015626		XP_014459994.1	XP_014381667.1	ENSPSIP00000017842	XP_007065455.1	Parpi0017748.p1	XP_015268990.1	ENSACAP00000001242	XP_007436322.1	XP_013925019.1	ENSXETP00000031961	ENSLACP00000009437		ENSDARP00000005448	ENSGACP00000002900	ENSPMAP00000005291	(Alligator_mississippiensis_XP_014459994.1:0.000002,Alligator_sinensis_XP_014381667.1:0.007034,(((Chelonia_mydas_XP_007065455.1:0.071216,(Pelodiscus_sinensis_ENSPSIP00000017842:0.021169,Pelodiscus_sinensis_XP_014426117.1:0.091191)100:0.705418)75:0.022842,(((Anolis_carolinensis_ENSACAP00000001242:0.034583,(Python_bivittatus_XP_007436322.1:0.036936,Thamnophis_sirtalis_XP_013925019.1:0.037723)99:0.0…	(((((((Canis_familiaris_ENSCAFP00000017488:0.03634,Homo_sapiens_ENSP00000216780:0.032932)r7927756,Monodelphis_domestica_ENSMODP00000004399:0.166363)r7927755,(((Gallus_gallus_ENSGALP00000015626:0.316122,(Alligator_mississippiensis_XP_014459994.1:2.0E-6,Alligator_sinensis_XP_014381667.1:0.007034)r7927762)r7927759,(Chelonia_mydas_XP_007065455.1:0.071216,(Pelodiscus_sinensis_XP_014426117.1:0.091191,P…
AmnPhylome_0000177	group_BchorENS_009317_1	18	23	1	1	1	2	2	1	1	1	2	1	1	2	2	1	1	0	0	1	1	1	ENSP00000268533	ENSCAFP00000029685	ENSMODP00000010056	NP_001238995.2	ENSTGUP00000009476 XP_012426657.1	XP_014464736.1	XP_006016488.1	ENSPSIP00000010320	XP_007059312.1 XP_007059313.1	Parpi0005553.p1	XP_015265451.1	XP_003227105.1	XP_007422741.1 XP_007422742.1	XP_013912266.1	ENSXETP00000027771			ENSDARP00000093998	ENSGACP00000016158	ENSPMAP00000009181	(Alligator_mississippiensis_XP_014464736.1:0.008983,Alligator_sinensis_XP_006016488.1:0.022711,((((Anolis_carolinensis_XP_003227105.1:0.270585,(Python_bivittatus_XP_007422741.1:0.136126,Thamnophis_sirtalis_XP_013912266.1:0.152498)100:0.123446)60:0.025506,(Gekko_japonicus_XP_015265451.1:0.054810,Paroedura_picta_Parpi0005553.p1:0.068016)100:0.168000)93:0.133875,((Taeniopygia_guttata_ENSTGUP00000009…	((((((Homo_sapiens_ENSP00000268533:0.243857,Canis_familiaris_ENSCAFP00000029685:0.125724)100.0:0.352451,Monodelphis_domestica_ENSMODP00000010056:0.267193)r8449531,(((((Taeniopygia_guttata_XP_012426657.1:2.0E-6,Taeniopygia_guttata_ENSTGUP00000009476:2.0E-6)100.0:0.455053,Gallus_gallus_XP_015147995.1:0.10873)100.0:0.164383,(Alligator_mississippiensis_XP_014464736.1:0.008983,Alligator_sinensis_XP_00…
AmnPhylome_0000178	group_BchorENS_009317_2	17	24	1	1	1	2	2	1	1	1	1	0	1	1	4	3	0	0	1	1	1	1	ENSP00000365883	ENSCAFP00000041605	ENSMODP00000026665	XP_015141791.1	ENSTGUP00000007921 XP_002197069.1	XP_006266972.2	XP_006035968.1	ENSPSIP00000017624	XP_007070182.1		XP_015269291.1	ENSACAP00000022963	XP_007439245.1 XP_007439246.1 XP_007439247.1 XP_007439248.1	XP_013918471.1 XP_013918472.1 XP_013918473.1			ENSLOCP00000009663	ENSDARP00000129549	ENSGACP00000007880	ENSPMAP00000000929	(Alligator_mississippiensis_XP_006266972.2:0.008200,Alligator_sinensis_XP_006035968.1:0.075035,(((Chelonia_mydas_XP_007070182.1:0.046321,Pelodiscus_sinensis_ENSPSIP00000017624:0.198595)98:0.164069,((Anolis_carolinensis_ENSACAP00000022963:0.207736,(Python_bivittatus_XP_007439246.1:0.105261,Thamnophis_sirtalis_XP_013918471.1:0.086492)86:0.055987)82:0.093075,Gekko_japonicus_XP_015269291.1:0.187101)7…	(((((Homo_sapiens_ENSP00000365883:0.090677,Canis_familiaris_ENSCAFP00000041605:0.054882)98.0:0.349011,Monodelphis_domestica_ENSMODP00000026665:1.38676)r8449666,(((((Taeniopygia_guttata_XP_002197069.1:2.0E-6,Taeniopygia_guttata_ENSTGUP00000007921:2.0E-6)100.0:0.578907,Gallus_gallus_XP_015141791.1:0.285241)r8449670,(Alligator_sinensis_XP_006035968.1:0.075035,Alligator_mississippiensis_XP_006266972.…
AmnPhylome_0000179	group_BchorENS_009335_1	19	24	1	1	1	2	2	1	1	2	1	1	1	2	2	1	1	1	1	1	1	0	ENSP00000315152	ENSCAFP00000019026	ENSMODP00000011073	ENSGALP00000015471	ENSTGUP00000008618 XP_012430283.1	XP_006265967.1	XP_006020881.1	ENSPSIP00000015220	XP_007056766.1	Parpi0015128.p1	XP_015262745.1	XP_008117069.1	XP_007437696.1 XP_007437697.1	XP_013909659.1	ENSXETP00000016416	ENSLACP00000002478	ENSLOCP00000009246	ENSDARP00000010471	ENSGACP00000020339		(Alligator_mississippiensis_XP_006265967.1:0.000001,Alligator_sinensis_XP_006020881.1:0.004829,((((((Anolis_carolinensis_XP_008117069.1:0.068912,(Gekko_japonicus_XP_015262745.1:0.146206,Paroedura_picta_Parpi0015128.p1:0.326296)97:0.057932)62:0.017902,(Python_bivittatus_XP_007437696.1:0.025974,Thamnophis_sirtalis_XP_013909659.1:0.050730)100:0.250135)92:0.042863,Latimeria_chalumnae_ENSLACP000000024…	(((Gasterosteus_aculeatus_ENSGACP00000020339:0.212743,Danio_rerio_ENSDARP00000010471:0.148491)100.0:0.142751,Lepisosteus_oculatus_ENSLOCP00000009246:0.14297)99.0:0.057929,(((((Homo_sapiens_ENSP00000315152:0.021581,Canis_familiaris_ENSCAFP00000019026:0.035302)100.0:0.057321,Monodelphis_domestica_ENSMODP00000011073:0.102913)100.0:0.062562,(((((Taeniopygia_guttata_XP_012430283.1:1.0E-6,Taeniopygia_g…
AmnPhylome_0000180	group_BchorENS_009335_2	19	22	1	1	1	2	2	1	1	2	1	1	1	1	1	1	1	0	1	1	1	1	ENSP00000296411	ENSCAFP00000015153	ENSMODP00000025913	NP_001026322.1	ENSTGUP00000003437 XP_002194619.1	XP_006274493.1	XP_006023759.2	ENSPSIP00000020452	XP_007063077.1	Parpi0010735.p1	XP_015271467.1	ENSACAP00000014015	XP_007426389.1	XP_013911419.1	ENSXETP00000060500		ENSLOCP00000015024	ENSDARP00000113818	ENSGACP00000007290	ENSPMAP00000004408	(Alligator_mississippiensis_XP_006274493.1:0.000002,Alligator_sinensis_XP_006023759.2:0.000002,(((Chelonia_mydas_XP_007063077.1:0.000002,((Canis_familiaris_ENSCAFP00000015153:0.009416,Homo_sapiens_ENSP00000296411:0.004595)100:0.019800,Monodelphis_domestica_ENSMODP00000025913:0.014179)87:0.008954)80:0.009263,Pelodiscus_sinensis_XP_014432539.1:0.009101)94:0.013789,(((((Anolis_carolinensis_ENSACAP00…	((((((Homo_sapiens_ENSP00000296411:0.004595,Canis_familiaris_ENSCAFP00000015153:0.009416)100.0:0.0198,Monodelphis_domestica_ENSMODP00000025913:0.014179)r8124855,(((((Taeniopygia_guttata_XP_002194619.1:2.0E-6,Taeniopygia_guttata_ENSTGUP00000003437:2.0E-6)r8124860,Gallus_gallus_NP_001026322.1:0.009077)r8124859,(Alligator_sinensis_XP_006023759.2:2.0E-6,Alligator_mississippiensis_XP_006274493.1:2.0E-…
AmnPhylome_0000181	group_BchorENS_009524_1	19	24	1	1	1	1	0	2	2	2	1	2	1	2	1	1	1	1	1	1	1	1	ENSP00000482313	ENSCAFP00000002283	ENSMODP00000032954	ENSGALP00000018157		XP_006267397.2 XP_014458215.1	XP_006037319.1 XP_014382058.1	ENSPSIP00000003282	XP_007063395.1	Parpi0020322.p1 Parpi0026785.p1	XP_015283440.1	XP_008120225.1 ENSACAP00000010438	XP_007436432.1	XP_013926237.1	ENSXETP00000036152	ENSLACP00000005024	ENSLOCP00000009084	ENSDARP00000103321	ENSGACP00000019810	ENSPMAP00000005389	(Alligator_mississippiensis_XP_006267397.2:0.012418,Alligator_sinensis_XP_006037319.1:0.003521,((((((Anolis_carolinensis_XP_008120225.1:0.000002,Anolis_carolinensis_ENSACAP00000010438:0.003941)100:0.077213,((Gekko_japonicus_XP_015283440.1:0.008519,Paroedura_picta_Parpi0026785.p1:0.073966)99:0.084794,Paroedura_picta_Parpi0020322.p1:0.163536)99:0.040107)64:0.009381,(Python_bivittatus_XP_007436432.1…	(((((((Homo_sapiens_ENSP00000482313:0.12802,Canis_familiaris_ENSCAFP00000002283:0.254823)100.0:0.211884,Monodelphis_domestica_ENSMODP00000032954:0.185327)100.0:0.199881,(((Gallus_gallus_ENSGALP00000018157:0.381359,(Alligator_sinensis_XP_006037319.1:0.003521,Alligator_mississippiensis_XP_006267397.2:0.012418)100.0:0.115037)r8480443,(Pelodiscus_sinensis_XP_014433018.1:0.091811,Chelonia_mydas_XP_007…
AmnPhylome_0000182	group_BchorENS_009524_2	17	23	1	1	1	2	2	1	1	1	1	1	1	2	0	4	1	1	1	1	0	0	ENSP00000298139	ENSCAFP00000009638	ENSMODP00000037910	XP_015131684.1	ENSTGUP00000001824 XP_012428691.1	XP_014462855.1	XP_014380354.1	ENSPSIP00000014985	XP_007062912.1	Parpi0016052.p1	XP_015263924.1	XP_008114835.1 ENSACAP00000003095		XP_013910183.1 XP_013910184.1 XP_013910185.1 XP_013910186.1	ENSXETP00000063584	ENSLACP00000001756	ENSLOCP00000013227	ENSDARP00000133164			(Alligator_mississippiensis_XP_014462855.1:0.006122,Alligator_sinensis_XP_014380354.1:0.006985,((((((Anolis_carolinensis_XP_008114835.1:0.003720,Anolis_carolinensis_ENSACAP00000003095:0.084583)100:0.181524,Thamnophis_sirtalis_XP_013910186.1:0.289876)100:0.061999,(Gekko_japonicus_XP_015263924.1:0.057592,Paroedura_picta_Parpi0016052.p1:0.086167)100:0.121920)100:0.123424,(((Canis_familiaris_ENSCAFP0…	((Lepisosteus_oculatus_ENSLOCP00000013227:0.353833,Danio_rerio_ENSDARP00000133164:0.549408)100.0:0.111964,(((((Homo_sapiens_ENSP00000298139:0.136981,Canis_familiaris_ENSCAFP00000009638:0.150594)100.0:0.209448,Monodelphis_domestica_ENSMODP00000037910:0.378309)100.0:0.118809,((((Anolis_carolinensis_ENSACAP00000003095:0.084583,Anolis_carolinensis_XP_008114835.1:0.00372)100.0:0.181524,Thamnophis_sirt…
AmnPhylome_0000183	group_BchorENS_009572_1	19	23	1	1	1	2	2	1	1	1	1	1	3	1	1	1	1	1	1	1	0	1	ENSP00000242592	ENSCAFP00000015398	ENSMODP00000003655	NP_001006193.1	ENSTGUP00000009944 XP_002199716.2	XP_006259210.1	XP_006019975.1	ENSPSIP00000014055	XP_007061616.1	Parpi0002160.p1	XP_015285081.1 XP_015285082.1 XP_015285083.1	ENSACAP00000003142	XP_007434937.1	XP_013920769.1	ENSXETP00000026824	ENSLACP00000020544	ENSLOCP00000003346	ENSDARP00000014757		ENSPMAP00000004258	(Alligator_mississippiensis_XP_006259210.1:0.000002,Alligator_sinensis_XP_006019975.1:0.003179,((Chelonia_mydas_XP_007061616.1:0.009490,Pelodiscus_sinensis_ENSPSIP00000014055:0.019622)96:0.018430,((((Anolis_carolinensis_ENSACAP00000003142:0.045698,(Python_bivittatus_XP_007434937.1:0.009345,Thamnophis_sirtalis_XP_013920769.1:0.061356)99:0.062689)60:0.005923,(Gekko_japonicus_XP_015285081.1:0.026346…	(((((((Homo_sapiens_ENSP00000242592:0.048396,Canis_familiaris_ENSCAFP00000015398:0.029898)100.0:0.044932,Monodelphis_domestica_ENSMODP00000003655:0.069918)99.0:0.06473,(((((Taeniopygia_guttata_XP_002199716.2:2.0E-6,Taeniopygia_guttata_ENSTGUP00000009944:2.0E-6)99.0:0.027434,Gallus_gallus_NP_001006193.1:0.02068)95.0:0.026212,(Alligator_sinensis_XP_006019975.1:0.003179,Alligator_mississippiensis_XP…
AmnPhylome_0000184	group_BchorENS_009572_2	17	18	1	1	1	1	2	1	1	1	1	1	1	1	1	0	1	0	1	1	1	0	ENSP00000281182	ENSCAFP00000014350	ENSMODP00000006760	ENSGALP00000002364	ENSTGUP00000000659 XP_012426224.1	XP_014449256.1	XP_014373904.1	ENSPSIP00000017424	XP_007067033.1	Parpi0010112.p1	XP_015268629.1	ENSACAP00000000796	XP_007427654.1		ENSXETP00000018266		ENSLOCP00000006083	ENSDARP00000062568	ENSGACP00000014076		(Alligator_mississippiensis_XP_014449256.1:0.000001,Alligator_sinensis_XP_014373904.1:0.005025,(((Chelonia_mydas_XP_007067033.1:0.229318,Pelodiscus_sinensis_ENSPSIP00000017424:0.007020)95:0.034422,((Anolis_carolinensis_ENSACAP00000000796:0.090784,(Gekko_japonicus_XP_015268629.1:0.137940,Paroedura_picta_Parpi0010112.p1:0.014633)96:0.035148)67:0.012648,((((Canis_familiaris_ENSCAFP00000014350:0.0160…	(((((Canis_familiaris_ENSCAFP00000014350:0.016026,Homo_sapiens_ENSP00000281182:0.03897)r8159364,Monodelphis_domestica_ENSMODP00000006760:0.095728)98.0:0.050351,(((((Taeniopygia_guttata_XP_012426224.1:1.0E-6,Taeniopygia_guttata_ENSTGUP00000000659:1.0E-6)100.0:0.05339,Gallus_gallus_ENSGALP00000002364:0.011369)97.0:0.03408,(Alligator_sinensis_XP_014373904.1:0.005025,Alligator_mississippiensis_XP_014…
AmnPhylome_0000185	group_BchorENS_009631_1	16	20	1	1	1	0	0	1	1	2	1	0	1	2	3	1	1	1	1	1	1	0	ENSP00000462664	ENSCAFP00000000218	ENSMODP00000013833			XP_006269716.1	XP_006018919.1	ENSPSIP00000018194	XP_007055390.1		XP_015270946.1	XP_003223700.1	XP_007434715.1 XP_007434716.1 XP_007434717.1	XP_013925421.1	ENSXETP00000017435	ENSLACP00000017904	ENSLOCP00000004010	ENSDARP00000041370	ENSGACP00000018312		(Alligator_mississippiensis_XP_006269716.1:0.008647,Alligator_sinensis_XP_006018919.1:0.000002,(((((Anolis_carolinensis_XP_003223700.1:0.225909,(Python_bivittatus_XP_007434715.1:0.103210,Thamnophis_sirtalis_XP_013925421.1:0.101128)100:0.137846)39:0.027844,Gekko_japonicus_XP_015270946.1:0.383159)100:0.173115,((((Danio_rerio_ENSDARP00000041370:0.286319,Gasterosteus_aculeatus_ENSGACP00000018312:0.44…	(((Gasterosteus_aculeatus_ENSGACP00000018312:0.447625,Danio_rerio_ENSDARP00000041370:0.286319)100.0:0.169182,Lepisosteus_oculatus_ENSLOCP00000004010:0.317856)100.0:0.170222,(((((Homo_sapiens_ENSP00000462664:0.057658,Canis_familiaris_ENSCAFP00000000218:0.065646)100.0:0.070739,Monodelphis_domestica_ENSMODP00000013833:0.061051)100.0:0.219648,(((Alligator_sinensis_XP_006018919.1:2.0E-6,Alligator_miss…
AmnPhylome_0000186	group_BchorENS_009631_2	19	23	1	1	1	2	2	1	2	2	1	1	1	1	1	1	0	1	1	1	1	1	ENSP00000361310	ENSCAFP00000002810	ENSMODP00000023656	NP_001001304.2	ENSTGUP00000009473 XP_012427909.1	XP_006276421.2	XP_014380701.1 XP_014380702.1	XP_006131406.1	XP_007071791.1	Parpi0016492.p1	XP_015276965.1	ENSACAP00000009824	XP_007438340.1	XP_013912529.1		ENSLACP00000012984	ENSLOCP00000019355	ENSDARP00000115601	ENSGACP00000011883	ENSPMAP00000009385	(Alligator_mississippiensis_XP_006276421.2:0.018298,Alligator_sinensis_XP_014380701.1:0.003395,(((Chelonia_mydas_XP_007071791.1:0.106535,Pelodiscus_sinensis_XP_006131406.1:0.102209)100:0.142993,(((Anolis_carolinensis_ENSACAP00000009824:0.196831,(Python_bivittatus_XP_007438340.1:0.072741,Thamnophis_sirtalis_XP_013912529.1:0.117614)100:0.188182)92:0.033640,(Gekko_japonicus_XP_015276965.1:0.059764,P…	((((((Homo_sapiens_ENSP00000361310:0.065824,Canis_familiaris_ENSCAFP00000002810:0.067301)100.0:0.119656,Monodelphis_domestica_ENSMODP00000023656:0.225754)100.0:0.45935,(((Pelodiscus_sinensis_XP_006131406.1:0.102209,Chelonia_mydas_XP_007071791.1:0.106535)100.0:0.142993,(((Taeniopygia_guttata_XP_012427909.1:2.0E-6,Taeniopygia_guttata_ENSTGUP00000009473:2.0E-6)100.0:0.1894,Gallus_gallus_NP_001001304…
AmnPhylome_0000187	group_BchorENS_009916_1	16	18	1	1	1	1	0	1	1	2	1	0	0	1	2	0	1	1	1	1	1	1	ENSP00000470176	ENSCAFP00000006235	ENSMODP00000011322	ENSGALP00000000595		XP_006277879.1	XP_014379648.1	ENSPSIP00000007963	XP_007069131.1			ENSACAP00000011452	XP_007432505.1 XP_007437534.1		ENSXETP00000039622	ENSLACP00000014068	ENSLOCP00000018336	ENSDARP00000031559	ENSGACP00000012573	ENSPMAP00000010136	(Alligator_mississippiensis_XP_006277879.1:0.000002,(Alligator_sinensis_XP_014379648.1:0.000002,((((Danio_rerio_ENSDARP00000031559:0.000000,Xenopus_tropicalis_ENSXETP00000039622:0.000000):0.000002,Lepisosteus_oculatus_ENSLOCP00000018336:0.000002)76:0.000003,(Gasterosteus_aculeatus_ENSGACP00000012573:0.014317,Gallus_gallus_ENSGALP00000000595:0.075076)80:0.000003)61:0.007111,Python_bivittatus_XP_00…	(((((((Canis_familiaris_ENSCAFP00000006235:2.0E-6,Homo_sapiens_ENSP00000470176:2.0E-6)r8022735,Monodelphis_domestica_ENSMODP00000011322:2.0E-6)r8022734,((Python_bivittatus_XP_007437534.1:0.193391,Chelonia_mydas_XP_007069131.1:0.008444)83.0:0.016311,(((Gallus_gallus_ENSGALP00000000595:0.075076,(Alligator_mississippiensis_XP_006277879.1:2.0E-6,Alligator_sinensis_XP_014379648.1:2.0E-6)r8022742)r8022…
AmnPhylome_0000188	group_BchorENS_009916_2	18	27	1	0	1	1	2	2	3	2	1	1	1	1	3	3	1	1	1	1	1	0	ENSP00000216366		ENSMODP00000021927	ENSGALP00000016137	ENSTGUP00000012221 XP_002200541.1	XP_006263087.1 XP_014461779.1	XP_006022321.1 XP_006022322.1 XP_006022323.1	XP_006116437.1	XP_007063751.1	Parpi0007750.p1	XP_015277267.1	ENSACAP00000014831	XP_007429082.1 XP_007429083.1 XP_007429084.1	XP_013923621.1 XP_013923622.1 XP_013923623.1	ENSXETP00000063857	ENSLACP00000010510	ENSLOCP00000011743	ENSDARP00000061852	ENSGACP00000017025		(Alligator_mississippiensis_XP_006263087.1:0.007145,Alligator_sinensis_XP_006022321.1:0.000002,(((Chelonia_mydas_XP_007063751.1:0.013942,Pelodiscus_sinensis_XP_006116437.1:0.007179)56:0.007107,(((Anolis_carolinensis_ENSACAP00000014831:0.009343,(Python_bivittatus_XP_007429082.1:0.000002,Thamnophis_sirtalis_XP_013923621.1:0.007231)100:0.036133)82:0.012258,((Homo_sapiens_ENSP00000216366:0.471221,Gek…	(((((Homo_sapiens_ENSP00000216366:0.471221,Monodelphis_domestica_ENSMODP00000021927:0.075781)r8542367,(((((Taeniopygia_guttata_XP_002200541.1:2.0E-6,Taeniopygia_guttata_ENSTGUP00000012221:0.090916)100.0:0.074921,Gallus_gallus_ENSGALP00000016137:0.035662)r8542373,(Alligator_sinensis_XP_006022321.1:2.0E-6,Alligator_mississippiensis_XP_006263087.1:0.007145)96.0:0.029366)r8542372,(Chelonia_mydas_XP_0…
AmnPhylome_0000189	group_BchorENS_009931_1	19	22	1	1	1	1	2	1	1	1	1	3	1	1	1	1	1	1	0	1	1	1	ENSP00000262962	ENSCAFP00000028199	ENSMODP00000000997	ENSGALP00000043264	ENSTGUP00000000957 XP_002195451.2	XP_006278750.1	XP_006017573.1	ENSPSIP00000014461	XP_007072290.1	Parpi0018147.p1 Parpi0024933.p1 Parpi0031631.p1	XP_015285252.1	ENSACAP00000000390	XP_007438519.1	XP_013913808.1	ENSXETP00000024546	ENSLACP00000007607		ENSDARP00000035484	ENSGACP00000012928	ENSPMAP00000009795	(Alligator_mississippiensis_XP_006278750.1:0.016352,Alligator_sinensis_XP_006017573.1:0.003502,((((Chelonia_mydas_XP_007072290.1:0.018682,Pelodiscus_sinensis_ENSPSIP00000014461:0.101249)100:0.051251,((((Anolis_carolinensis_ENSACAP00000000390:0.114577,(Gekko_japonicus_XP_015285252.1:0.035402,(Paroedura_picta_Parpi0018147.p1:0.095480,(Paroedura_picta_Parpi0024933.p1:0.024413,Paroedura_picta_Parpi00…	(((((((Homo_sapiens_ENSP00000262962:0.092597,Canis_familiaris_ENSCAFP00000028199:0.089252)99.0:0.141387,Monodelphis_domestica_ENSMODP00000000997:0.117223)90.0:0.101488,(((((Taeniopygia_guttata_XP_002195451.2:0.027625,Taeniopygia_guttata_ENSTGUP00000000957:2.0E-6)98.0:0.182286,Gallus_gallus_ENSGALP00000043264:0.138644)r8544787,(Alligator_sinensis_XP_006017573.1:0.003502,Alligator_mississippiensis_…
AmnPhylome_0000190	group_BchorENS_009931_2	15	16	1	1	1	1	0	1	1	2	1	0	0	1	1	0	1	1	1	1	1	0	ENSP00000465776	ENSCAFP00000024461	ENSMODP00000014863	XP_015129117.1		XP_014455661.1	XP_006023467.1	XP_006139225.1	XP_007066405.1			ENSACAP00000009002	XP_007425913.1		ENSXETP00000012289	ENSLACP00000010651	ENSLOCP00000007637	ENSDARP00000060887	ENSGACP00000026195		(Alligator_mississippiensis_XP_014455661.1:0.007678,Alligator_sinensis_XP_006023467.1:0.000002,(((Chelonia_mydas_XP_007066405.1:0.011050,Pelodiscus_sinensis_XP_006139225.1:0.039472)89:0.020662,(Anolis_carolinensis_ENSACAP00000009002:0.033677,Python_bivittatus_XP_007425913.1:0.075340)100:0.155680)37:0.020700,(((((Canis_familiaris_ENSCAFP00000024461:0.033003,Homo_sapiens_ENSP00000465776:0.006259)10…	(((Gasterosteus_aculeatus_ENSGACP00000026195:0.160191,Danio_rerio_ENSDARP00000060887:0.098314)100.0:0.120279,Lepisosteus_oculatus_ENSLOCP00000007637:0.178788)100.0:0.073308,(((((Homo_sapiens_ENSP00000465776:0.006259,Canis_familiaris_ENSCAFP00000024461:0.033003)100.0:0.095302,Monodelphis_domestica_ENSMODP00000014863:0.116182)r8544916,(((Gallus_gallus_XP_015129117.1:0.326744,(Alligator_sinensis_XP_…
AmnPhylome_0000191	group_BchorENS_010067_1	19	23	1	1	1	2	1	1	1	1	1	1	2	2	2	1	1	1	1	1	0	1	ENSP00000232766	ENSCAFP00000019632	ENSMODP00000017603	NP_001026131.1	ENSTGUP00000000157	XP_014451580.1	XP_006026488.1	ENSPSIP00000019811	XP_007066506.1	Parpi0016195.p1	XP_015277834.1 XP_015277836.1	XP_003229329.1	XP_007442674.1 XP_007442675.1	XP_013917355.1	ENSXETP00000058408	ENSLACP00000012811	ENSLOCP00000012481	ENSDARP00000025821		ENSPMAP00000007711	(Alligator_mississippiensis_XP_014451580.1:0.000002,Alligator_sinensis_XP_006026488.1:0.000002,(((((((Anolis_carolinensis_XP_003229329.1:0.033530,((Gekko_japonicus_XP_015277834.1:0.024783,Paroedura_picta_Parpi0016195.p1:0.052158)82:0.005509,(Python_bivittatus_XP_007442675.1:0.015159,Thamnophis_sirtalis_XP_013917355.1:0.089246)82:0.018028)73:0.004873)78:0.011374,((Danio_rerio_ENSDARP00000025821:0.…	(((((((Homo_sapiens_ENSP00000232766:0.019884,Canis_familiaris_ENSCAFP00000019632:0.007879)96.0:0.028681,Monodelphis_domestica_ENSMODP00000017603:0.010158)r8562373,((((Taeniopygia_guttata_ENSTGUP00000000157:0.224638,Gallus_gallus_NP_001026131.1:0.019954)r8562377,(Alligator_sinensis_XP_006026488.1:2.0E-6,Alligator_mississippiensis_XP_014451580.1:2.0E-6)92.0:0.005248)r8562376,(Chelonia_mydas_XP_0070…
AmnPhylome_0000192	group_BchorENS_010067_2	19	36	1	1	1	2	1	7	8	1	1	1	1	1	4	1	1	0	1	1	1	1	ENSP00000273963	ENSCAFP00000013957	ENSMODP00000025940	XP_015131991.1	ENSTGUP00000002347	XP_006265095.1 XP_006265096.1 XP_014455987.1 XP_014455997.1 XP_014456008.1 XP_014456013.1 XP_014456019.1	XP_006018155.1 XP_006018156.1 XP_006018157.1 XP_006018158.1 XP_006018159.1 XP_014372628.1 XP_014372629.1 XP_014372630.1	ENSPSIP00000015466	XP_007066696.1	Parpi0007718.p1	XP_015270030.1	ENSACAP00000012100	XP_007420759.1 XP_007420760.1 XP_007420761.1 XP_007420762.1	XP_013924172.1	ENSXETP00000014050		ENSLOCP00000004943	ENSDARP00000134793	ENSGACP00000021605	ENSPMAP00000005094	(Alligator_mississippiensis_XP_006265095.1:0.000002,Alligator_sinensis_XP_006018155.1:0.005225,((((Chelonia_mydas_XP_007066696.1:0.010958,Pelodiscus_sinensis_ENSPSIP00000015466:0.029698)100:0.032401,(((Canis_familiaris_ENSCAFP00000013957:0.005884,Homo_sapiens_ENSP00000273963:0.008000)100:0.043612,Monodelphis_domestica_ENSMODP00000025940:0.064002)81:0.011542,((((Danio_rerio_ENSDARP00000134793:0.08…	((((((Homo_sapiens_ENSP00000273963:0.008,Canis_familiaris_ENSCAFP00000013957:0.005884)100.0:0.043612,Monodelphis_domestica_ENSMODP00000025940:0.064002)r8562507,((((Gallus_gallus_XP_015131991.1:0.023309,Taeniopygia_guttata_ENSTGUP00000002347:0.029689)94.0:0.015935,(Alligator_sinensis_XP_006018155.1:0.005225,Alligator_mississippiensis_XP_006265095.1:2.0E-6)100.0:0.035364)r8562510,(Pelodiscus_sinens…
AmnPhylome_0000193	group_BchorENS_010199_1	18	21	1	1	0	2	2	1	1	2	1	1	1	1	1	1	1	1	1	0	1	1	ENSP00000318977	ENSCAFP00000005583		XP_004935834.1	ENSTGUP00000013512 XP_012428289.1	XP_006276351.1	XP_006028640.1	XP_006137646.1	XP_007052923.1	Parpi0016253.p1	XP_015279255.1	ENSACAP00000001496	XP_007442062.1	XP_013924521.1	ENSXETP00000033970	ENSLACP00000016629	ENSLOCP00000021319		ENSGACP00000011702	ENSPMAP00000009090	(Alligator_mississippiensis_XP_006276351.1:0.015341,Alligator_sinensis_XP_006028640.1:0.006718,(((Chelonia_mydas_XP_007052923.1:0.062112,Pelodiscus_sinensis_XP_006137646.1:0.093323)100:0.088881,(((Anolis_carolinensis_ENSACAP00000001496:0.249892,(Python_bivittatus_XP_007442062.1:0.042193,Thamnophis_sirtalis_XP_013924521.1:0.161715)100:0.215891)98:0.061023,(Gekko_japonicus_XP_015279255.1:0.079981,P…	((((((Homo_sapiens_ENSP00000318977:0.084642,Canis_familiaris_ENSCAFP00000005583:0.104551)100.0:0.30951,(((((Taeniopygia_guttata_XP_012428289.1:2.0E-6,Taeniopygia_guttata_ENSTGUP00000013512:2.0E-6)100.0:0.172612,Gallus_gallus_XP_004935834.1:0.202261)100.0:0.178296,(Alligator_sinensis_XP_006028640.1:0.006718,Alligator_mississippiensis_XP_006276351.1:0.015341)100.0:0.186599)r8580622,(Pelodiscus_sine…
AmnPhylome_0000194	group_BchorENS_010199_2	20	33	1	1	1	2	2	3	1	1	1	1	2	3	2	1	2	2	1	2	2	2	ENSP00000305480	ENSCAFP00000043067	ENSMODP00000027077	NP_001072959.1	ENSTGUP00000006807 XP_002192880.1	XP_006270608.1 XP_006270609.1 XP_006270610.1	XP_014376508.1	ENSPSIP00000017966	XP_007063929.1	Parpi0008253.p1	XP_015265856.1 XP_015274553.1	XP_008114100.1 XP_008121643.1	XP_007438526.1 XP_007437691.1	XP_013910331.1	ENSXETP00000014663 ENSXETP00000063640	ENSLACP00000001751 ENSLACP00000009287	ENSLOCP00000005135	ENSDARP00000004016 ENSDARP00000017784	ENSGACP00000002941 ENSGACP00000020776	ENSPMAP00000010389 ENSPMAP00000002504	(Alligator_mississippiensis_XP_006270608.1:0.000002,Alligator_sinensis_XP_014376508.1:0.006059,((((((Anolis_carolinensis_XP_008114100.1:0.033073,(Python_bivittatus_XP_007438526.1:0.029354,Thamnophis_sirtalis_XP_013910331.1:0.017189)100:0.038159)75:0.016554,(Gekko_japonicus_XP_015265856.1:0.018288,Paroedura_picta_Parpi0008253.p1:0.015316)98:0.017117)99:0.016410,(((Canis_familiaris_ENSCAFP000000430…	(((((((Python_bivittatus_XP_007437691.1:0.335334,Anolis_carolinensis_XP_008121643.1:0.179567)r8061082,Gekko_japonicus_XP_015274553.1:0.195672)99.0:0.306688,Xenopus_tropicalis_ENSXETP00000063640:0.7956)r8061076,Latimeria_chalumnae_ENSLACP00000009287:0.2488)r8061075,((Gasterosteus_aculeatus_ENSGACP00000020776:0.425018,Danio_rerio_ENSDARP00000017784:0.34814)99.0:0.172545,Lepisosteus_oculatus_ENSLOCP…
AmnPhylome_0000195	group_BchorENS_010799_1	19	21	1	1	1	2	1	2	1	1	1	1	1	1	1	1	1	1	1	1	1	0	ENSP00000420682	ENSCAFP00000015839	ENSMODP00000022657	NP_001025952.1	ENSTGUP00000013802	XP_014459477.1 XP_014459478.1	XP_014373756.1	ENSPSIP00000002549	XP_007062147.1	Parpi0001535.p1	XP_015269058.1	ENSACAP00000009729	XP_007431790.1	XP_013911504.1	ENSXETP00000006099	ENSLACP00000009456	ENSLOCP00000003712	ENSDARP00000113635	ENSGACP00000004267		(Alligator_mississippiensis_XP_014459478.1:0.008365,Alligator_sinensis_XP_014373756.1:0.004173,((Chelonia_mydas_XP_007062147.1:0.024722,Pelodiscus_sinensis_ENSPSIP00000002549:0.073494)98:0.042028,((((Anolis_carolinensis_ENSACAP00000009729:0.110732,(Python_bivittatus_XP_007431790.1:0.037182,Thamnophis_sirtalis_XP_013911504.1:0.095263)100:0.162818)71:0.034904,(Gekko_japonicus_XP_015269058.1:0.04370…	(((Gasterosteus_aculeatus_ENSGACP00000004267:0.231557,Danio_rerio_ENSDARP00000113635:0.21816)99.0:0.129757,Lepisosteus_oculatus_ENSLOCP00000003712:0.240656)100.0:0.126214,(((((Homo_sapiens_ENSP00000420682:0.054652,Canis_familiaris_ENSCAFP00000015839:0.03257)100.0:0.144658,Monodelphis_domestica_ENSMODP00000022657:0.168348)100.0:0.107571,((((Gallus_gallus_NP_001025952.1:0.10376,Taeniopygia_guttata_…
AmnPhylome_0000196	group_BchorENS_010799_2	19	20	1	1	1	1	0	2	1	1	1	1	1	1	1	1	1	1	1	1	1	1	ENSP00000250237	ENSCAFP00000026062	ENSMODP00000007360	XP_015129807.1		XP_006265645.1 XP_014461741.1	XP_014375345.1	ENSPSIP00000004773	XP_007055945.1	Parpi0023650.p1	XP_015265934.1	ENSACAP00000015341	XP_007430253.1	XP_013909962.1	ENSXETP00000004818	ENSLACP00000019057	ENSLOCP00000010903	ENSDARP00000063286	ENSGACP00000013665	ENSPMAP00000009705	(Alligator_mississippiensis_XP_006265645.1:0.011390,Alligator_sinensis_XP_014375345.1:0.000001,((((((Chelonia_mydas_XP_007055945.1:0.007278,Pelodiscus_sinensis_ENSPSIP00000004773:0.304081)100:0.078059,Latimeria_chalumnae_ENSLACP00000019057:0.223933)46:0.014357,(((Danio_rerio_ENSDARP00000063286:0.076011,Gasterosteus_aculeatus_ENSGACP00000013665:0.092462)100:0.075436,Lepisosteus_oculatus_ENSLOCP000…	(((((((Homo_sapiens_ENSP00000250237:0.036866,Canis_familiaris_ENSCAFP00000026062:0.016784)100.0:0.118684,Monodelphis_domestica_ENSMODP00000007360:0.124307)95.0:0.0744,(((Gallus_gallus_XP_015129807.1:0.377886,(Alligator_sinensis_XP_014375345.1:1.0E-6,Alligator_mississippiensis_XP_006265645.1:0.01139)100.0:0.165427)r8659747,(Pelodiscus_sinensis_ENSPSIP00000004773:0.304081,Chelonia_mydas_XP_00705594…
AmnPhylome_0000197	group_BchorENS_011201_1	19	22	1	1	1	2	2	1	1	2	1	1	1	1	1	1	1	1	1	1	1	0	ENSP00000233710	ENSCAFP00000020422	ENSMODP00000019737	NP_001006511.1	ENSTGUP00000011759 XP_002197059.1	XP_014449714.1	XP_014374784.1	ENSPSIP00000014212	XP_007071872.1	Parpi0020654.p1	XP_015277007.1	ENSACAP00000010520	XP_007421732.1	XP_013924425.1	ENSXETP00000002367	ENSLACP00000003365	ENSLOCP00000005611	ENSDARP00000108139	ENSGACP00000019494		(Alligator_mississippiensis_XP_014449714.1:0.002929,Alligator_sinensis_XP_014374784.1:0.004918,((((Chelonia_mydas_XP_007071872.1:0.026325,Pelodiscus_sinensis_XP_014431129.1:0.027215)50:0.008181,((Anolis_carolinensis_ENSACAP00000010520:0.173897,(Gekko_japonicus_XP_015277007.1:0.020973,Paroedura_picta_Parpi0020654.p1:0.021257)37:0.000003)63:0.005865,(Python_bivittatus_XP_007421732.1:0.031856,Thamno…	(((Danio_rerio_ENSDARP00000108139:0.109801,Gasterosteus_aculeatus_ENSGACP00000019494:0.168336)r8714878,Lepisosteus_oculatus_ENSLOCP00000005611:0.145668)98.0:0.022386,(((((Homo_sapiens_ENSP00000233710:0.064577,Canis_familiaris_ENSCAFP00000020422:0.101351)100.0:0.049724,Monodelphis_domestica_ENSMODP00000019737:0.056662)100.0:0.098287,(((((Taeniopygia_guttata_XP_002197059.1:1.0E-6,Taeniopygia_guttat…
AmnPhylome_0000198	group_BchorENS_011201_2	16	17	0	0	0	1	2	1	1	1	1	1	1	1	1	1	1	0	1	1	1	1				ENSGALP00000015482	ENSTGUP00000001562 XP_002194919.1	XP_014458524.1	XP_006025964.1	ENSPSIP00000016258	XP_007067716.1	Parpi0005223.p1	XP_015275682.1	ENSACAP00000022806	XP_007429789.1	XP_013916775.1	ENSXETP00000030413		ENSLOCP00000013252	ENSDARP00000110052	ENSGACP00000008227	ENSPMAP00000006695	(Alligator_mississippiensis_XP_014458524.1:0.003310,Alligator_sinensis_XP_006025964.1:0.007086,(((((Chelonia_mydas_XP_007067716.1:0.021365,Pelodiscus_sinensis_ENSPSIP00000016258:0.021047)99:0.042162,(Petromyzon_marinus_ENSPMAP00000006695:0.221978,(Gekko_japonicus_XP_015275682.1:0.096778,Paroedura_picta_Parpi0005223.p1:0.040399)97:0.025810)60:0.025678)40:0.030935,Xenopus_tropicalis_ENSXETP00000030…	((((((((Taeniopygia_guttata_XP_002194919.1:2.0E-6,Taeniopygia_guttata_ENSTGUP00000001562:2.0E-6)100.0:0.062671,Gallus_gallus_ENSGALP00000015482:0.059721)99.0:0.072234,(Alligator_sinensis_XP_006025964.1:0.007086,Alligator_mississippiensis_XP_014458524.1:0.00331)100.0:0.112525)r8715007,(Pelodiscus_sinensis_ENSPSIP00000016258:0.021047,Chelonia_mydas_XP_007067716.1:0.021365)99.0:0.042162)r8715006,(((…
AmnPhylome_0000199	group_BchorENS_000001	9	41	1	0	0	0	1	0	1	8	1	0	1	6	0	0	0	20	2	0	0	0	ENSP00000332288				XP_002189604.1		XP_014383301.1	ENSPSIP00000002084 ENSPSIP00000002613 ENSPSIP00000004660 ENSPSIP00000005019 ENSPSIP00000008800 ENSPSIP00000011614 XP_006118928.1 XP_014435940.1	XP_007072690.1		XP_015283488.1	XP_003228204.2 ENSACAP00000000529 ENSACAP00000007143 ENSACAP00000007152 ENSACAP00000021782 ENSACAP00000023272				ENSLACP00000000790 ENSLACP00000000880 ENSLACP00000001013 ENSLACP00000001054 ENSLACP00000001315 ENSLACP00000001658 ENSLACP00000002918 ENSLACP00000003285 ENSLACP00000003331 ENSLACP00000003510 ENSLACP00000003759 ENSLACP00000003852 ENSLACP00000003873 ENSLACP00000004320 ENSLACP00000004975 ENSLACP00000005782 ENSLACP00000008248 ENSLACP00000014577 ENSLACP00000014838 ENSLACP00000017687	ENSLOCP00000000725 ENSLOCP00000010688				(Alligator_sinensis_XP_014383301.1:0.178381,(((((Anolis_carolinensis_XP_003228204.2:0.096237,Anolis_carolinensis_ENSACAP00000000529:0.180327)100:0.351054,(((Anolis_carolinensis_ENSACAP00000007143:0.172858,Anolis_carolinensis_ENSACAP00000023272:0.020804)100:0.281682,Anolis_carolinensis_ENSACAP00000007152:0.529792)99:0.196363,Anolis_carolinensis_ENSACAP00000021782:1.280594)81:0.030580)91:0.129814,(…	((((((((((Latimeria_chalumnae_ENSLACP00000017687:0.063041,Latimeria_chalumnae_ENSLACP00000000790:0.046606)98.0:0.023028,Latimeria_chalumnae_ENSLACP00000001013:0.076118)100.0:0.214159,(Latimeria_chalumnae_ENSLACP00000004975:0.015372,Latimeria_chalumnae_ENSLACP00000004320:0.141951)98.0:0.040061)r90,Latimeria_chalumnae_ENSLACP00000003510:0.070583)r89,(((Latimeria_chalumnae_ENSLACP00000003852:0.05442…
AmnPhylome_0000200	group_BchorENS_000002	15	399	18	13	45	6	4	41	48	43	32	28	55	40	16	8	2	0	0	0	0	0	ENSP00000254436 ENSP00000274773 ENSP00000284551 ENSP00000300747 ENSP00000327738 ENSP00000346916 ENSP00000348216 ENSP00000349596 ENSP00000355437 ENSP00000355658 ENSP00000365844 ENSP00000366404 ENSP00000369299 ENSP00000369373 ENSP00000369440 ENSP00000421142 ENSP00000422947 ENSP00000485378	ENSCAFP00000000564 ENSCAFP00000001637 ENSCAFP00000001759 ENSCAFP00000009023 ENSCAFP00000009118 ENSCAFP00000009380 ENSCAFP00000009390 ENSCAFP00000010738 ENSCAFP00000015981 ENSCAFP00000017692 ENSCAFP00000021972 ENSCAFP00000038371 ENSCAFP00000040764	ENSMODP00000002146 ENSMODP00000002158 ENSMODP00000003844 ENSMODP00000003949 ENSMODP00000004078 ENSMODP00000004082 ENSMODP00000004822 ENSMODP00000006004 ENSMODP00000006026 ENSMODP00000006165 ENSMODP00000008308 ENSMODP00000010855 ENSMODP00000011442 ENSMODP00000011457 ENSMODP00000013753 ENSMODP00000024198 ENSMODP00000024200 ENSMODP00000024207 ENSMODP00000024254 ENSMODP00000024675 ENSMODP00000024686 …	ENSGALP00000000148 ENSGALP00000001272 ENSGALP00000019549 NP_001006196.3 NP_001025842.2 XP_015150487.1	ENSTGUP00000016008 XP_002188155.2 XP_002189181.2 XP_012426778.1	XP_006260337.2 XP_006260568.2 XP_006260903.1 XP_006260906.1 XP_006261587.2 XP_006261589.2 XP_006264325.2 XP_006265823.1 XP_006268563.2 XP_006270091.1 XP_006270092.1 XP_006270490.1 XP_006273203.1 XP_006275235.1 XP_006277168.2 XP_014448983.1 XP_014449959.1 XP_014449960.1 XP_014450764.1 XP_014453704.1 XP_014454401.1 XP_014455365.1 XP_014455369.1 XP_014455370.1 XP_014455417.1 XP_014455418.1 XP_014455…	XP_006020312.1 XP_006020314.1 XP_006020336.1 XP_006020361.1 XP_006020364.2 XP_006020379.1 XP_006020383.2 XP_006020385.1 XP_006020386.1 XP_006026855.1 XP_006031040.2 XP_006032364.1 XP_006032365.1 XP_006032374.1 XP_006032856.1 XP_006034744.2 XP_006034968.1 XP_006035736.1 XP_006037055.1 XP_006037469.1 XP_006037660.1 XP_006037663.1 XP_006037664.1 XP_006037854.2 XP_006038382.1 XP_006038383.1 XP_006038…	ENSPSIP00000002080 ENSPSIP00000002083 ENSPSIP00000002473 ENSPSIP00000002603 ENSPSIP00000002781 ENSPSIP00000003382 ENSPSIP00000004223 ENSPSIP00000004291 ENSPSIP00000004707 ENSPSIP00000004913 ENSPSIP00000005453 ENSPSIP00000005855 ENSPSIP00000006152 ENSPSIP00000006212 ENSPSIP00000006242 ENSPSIP00000007252 ENSPSIP00000007693 ENSPSIP00000007933 ENSPSIP00000008650 ENSPSIP00000009247 ENSPSIP00000010246 …	XP_007053046.1 XP_007053499.1 XP_007054410.1 XP_007054411.1 XP_007054412.1 XP_007054622.1 XP_007055394.1 XP_007055403.1 XP_007056630.1 XP_007056824.1 XP_007062342.1 XP_007064949.1 XP_007066463.1 XP_007067152.1 XP_007068484.1 XP_007069995.1 XP_007070115.1 XP_007070164.1 XP_007070330.1 XP_007070331.1 XP_007070332.1 XP_007070334.1 XP_007070335.1 XP_007070339.1 XP_007070626.1 XP_007070629.1 XP_007071…	Parpi0017596.p1 Parpi0017598.p1 Parpi0017599.p1 Parpi0017602.p1 Parpi0017603.p1 Parpi0017605.p1 Parpi0017611.p1 Parpi0017612.p1 Parpi0017613.p1 Parpi0017834.p1 Parpi0017835.p1 Parpi0017837.p1 Parpi0020166.p1 Parpi0020177.p1 Parpi0020179.p1 Parpi0021930.p1 Parpi0021942.p1 Parpi0022549.p1 Parpi0022551.p1 Parpi0022552.p1 Parpi0024066.p1 Parpi0024068.p1 Parpi0024549.p1 Parpi0025380.p1 Parpi0025381.p1…	XP_015262008.1 XP_015262683.1 XP_015263465.1 XP_015265989.1 XP_015265991.1 XP_015266070.1 XP_015266071.1 XP_015266125.1 XP_015266126.1 XP_015266127.1 XP_015266185.1 XP_015267765.1 XP_015267834.1 XP_015268653.1 XP_015270474.1 XP_015270895.1 XP_015270896.1 XP_015270900.1 XP_015270906.1 XP_015270907.1 XP_015271053.1 XP_015271569.1 XP_015272997.1 XP_015272998.1 XP_015272999.1 XP_015273655.1 XP_015273…	XP_003217919.2 XP_003218064.1 XP_003218067.2 XP_003218076.1 XP_003218115.1 XP_008103780.1 XP_008103797.1 XP_008103826.1 XP_008103943.1 XP_008103946.1 XP_008103950.1 XP_008103960.1 XP_008104091.1 XP_008104093.1 XP_008104139.1 XP_008121901.1 ENSACAP00000000541 ENSACAP00000004240 ENSACAP00000007136 ENSACAP00000007140 ENSACAP00000007193 ENSACAP00000007283 ENSACAP00000010012 ENSACAP00000010267 ENSACAP…	XP_007431360.1 XP_007434928.1 XP_007437656.1 XP_007439702.1 XP_007439705.1 XP_007440852.1 XP_007441007.1 XP_007442705.1 XP_007443368.1 XP_007443428.1 XP_007444055.1 XP_007444090.1 XP_007444189.1 XP_007444413.1 XP_007444417.1 XP_007445151.1	XP_013916220.1 XP_013917814.1 XP_013918125.1 XP_013920738.1 XP_013920741.1 XP_013920742.1 XP_013921978.1 XP_013927796.1	ENSXETP00000015795 ENSXETP00000061395						(Alligator_mississippiensis_XP_006260337.2:0.260032,((((((((((((((((((((((((Alligator_mississippiensis_XP_006260568.2:0.007919,Alligator_sinensis_XP_006035736.1:0.019032)100:0.176865,(Chelonia_mydas_XP_007066463.1:0.035850,Pelodiscus_sinensis_ENSPSIP00000008650:0.093647)100:0.113386)99:0.081978,(Alligator_sinensis_XP_006026855.1:1.093968,Taeniopygia_guttata_XP_012426778.1:0.693629)92:0.191453)90:…	((Xenopus_tropicalis_ENSXETP00000061395:0.109512,Xenopus_tropicalis_ENSXETP00000015795:0.066746)100.0:0.339678,((((((((((Alligator_sinensis_XP_006034968.1:2.0E-6,Alligator_mississippiensis_XP_014456104.1:2.0E-6)100.0:0.013999,Pelodiscus_sinensis_XP_014427273.1:0.117834)100.0:0.008433,((Thamnophis_sirtalis_XP_013916220.1:0.088499,Anolis_carolinensis_XP_008103826.1:0.056702)100.0:0.033017,Gekko_jap…
AmnPhylome_0000201	group_BchorENS_000003	20	62	3	3	4	3	3	2	3	3	2	3	3	2	2	3	3	4	4	6	5	1	ENSP00000158762 ENSP00000324287 ENSP00000346733	ENSCAFP00000019781 ENSCAFP00000023942 ENSCAFP00000028484	ENSMODP00000008490 ENSMODP00000008735 ENSMODP00000024722 ENSMODP00000038831	ENSGALP00000011389 XP_015128506.1 XP_015152602.1	ENSTGUP00000003344 ENSTGUP00000014097 XP_002189166.2	XP_014451290.1 XP_014465592.1	XP_014373037.1 XP_014378394.1 XP_014382094.1	ENSPSIP00000002742 XP_014432397.1 XP_014432732.1	XP_007070306.1 XP_007071408.1	Parpi0018028.p1 Parpi0021908.p1 Parpi0009629.p1	XP_015267741.1 XP_015275787.1 XP_015284555.1	XP_008123013.1 ENSACAP00000013929	XP_007426311.1 XP_007440324.1	XP_013911856.1 XP_013919472.1 XP_013925191.1	ENSXETP00000002225 ENSXETP00000007481 ENSXETP00000038689	ENSLACP00000001700 ENSLACP00000007620 ENSLACP00000017915 ENSLACP00000021339	ENSLOCP00000002682 ENSLOCP00000005664 ENSLOCP00000011048 ENSLOCP00000016413	ENSDARP00000052901 ENSDARP00000080361 ENSDARP00000080366 ENSDARP00000099366 ENSDARP00000121563 ENSDARP00000140086	ENSGACP00000006451 ENSGACP00000010439 ENSGACP00000012144 ENSGACP00000014868 ENSGACP00000025566	ENSPMAP00000010839	(Alligator_mississippiensis_XP_014451290.1:0.001475,((((((((((((((Alligator_mississippiensis_XP_014465592.1:0.001305,Alligator_sinensis_XP_014373037.1:0.021332)98:0.010858,(((Anolis_carolinensis_ENSACAP00000013929:0.301564,Paroedura_picta_Parpi0009629.p1:0.021941)71:0.006064,Pelodiscus_sinensis_ENSPSIP00000002742:0.033097)35:0.000003,((((Canis_familiaris_ENSCAFP00000028484:0.021774,Homo_sapiens_E…	((((((((Homo_sapiens_ENSP00000346733:0.035882,Canis_familiaris_ENSCAFP00000028484:0.021774)100.0:0.065641,(Monodelphis_domestica_ENSMODP00000008735:0.261437,Monodelphis_domestica_ENSMODP00000038831:0.113277)r5080)r5079,(((((Taeniopygia_guttata_ENSTGUP00000014097:2.0E-6,Taeniopygia_guttata_ENSTGUP00000003344:2.0E-6)100.0:0.21089,Gallus_gallus_XP_015152602.1:0.012665)r5084,(Alligator_sinensis_XP_01…
AmnPhylome_0000202	group_BchorENS_000004	20	64	1	1	1	3	2	4	4	4	3	4	5	4	4	3	3	3	5	4	4	2	ENSP00000239032	ENSCAFP00000017667	ENSMODP00000011706	NP_001019756.2 NP_001120643.1 XP_015144179.1	XP_002187776.2 XP_002196844.1	XP_006262777.1 XP_006265952.1 XP_006276057.2 XP_006277284.1	XP_006018601.1 XP_006020626.1 XP_006020627.1 XP_006023108.1	ENSPSIP00000000404 ENSPSIP00000001310 ENSPSIP00000016277 ENSPSIP00000019448	XP_007053541.1 XP_007064283.1 XP_007069469.1	Parpi0010901.p1 Parpi0013884.p1 Parpi0009684.p1 Parpi0009685.p1	XP_015269485.1 XP_015270814.1 XP_015274527.1 XP_015274528.1 XP_015283862.1	XP_008113015.1 ENSACAP00000010218 ENSACAP00000013681 ENSACAP00000020315	XP_007427000.1 XP_007427003.1 XP_007427570.1 XP_007444153.1	XP_013917294.1 XP_013930669.1 XP_013930670.1	ENSXETP00000034922 ENSXETP00000052518 ENSXETP00000058697	ENSLACP00000014694 ENSLACP00000015786 ENSLACP00000019813	ENSLOCP00000018414 ENSLOCP00000021832 ENSLOCP00000021994 ENSLOCP00000022342 ENSLOCP00000022343	ENSDARP00000065999 ENSDARP00000071411 ENSDARP00000126515 ENSDARP00000131986	ENSGACP00000011511 ENSGACP00000012421 ENSGACP00000014599 ENSGACP00000022545	ENSPMAP00000008908 ENSPMAP00000011235	(Alligator_mississippiensis_XP_006262777.1:0.000002,(((((((((((Alligator_mississippiensis_XP_006265952.1:0.000002,Alligator_sinensis_XP_006023108.1:0.000002)100:0.013366,(((Anolis_carolinensis_ENSACAP00000020315:0.049233,(Python_bivittatus_XP_007427570.1:0.010646,Thamnophis_sirtalis_XP_013917294.1:0.044886)99:0.046770)97:0.016581,(Gekko_japonicus_XP_015269485.1:0.005219,Paroedura_picta_Parpi00109…	((((((((((Taeniopygia_guttata_XP_002196844.1:0.056367,Gallus_gallus_NP_001019756.2:0.050343)100.0:0.096485,(Alligator_sinensis_XP_006018601.1:2.0E-6,Alligator_mississippiensis_XP_006277284.1:2.0E-6)100.0:0.047216)r5550,(Pelodiscus_sinensis_ENSPSIP00000001310:0.043725,Chelonia_mydas_XP_007069469.1:2.0E-6)100.0:0.031464)r5549,((Python_bivittatus_XP_007444153.1:0.138752,Anolis_carolinensis_ENSACAP00…
AmnPhylome_0000203	group_BchorENS_000005	20	59	3	3	3	4	2	3	3	3	3	2	2	2	2	3	3	3	3	5	5	2	ENSP00000258098 ENSP00000331342 ENSP00000347839	ENSCAFP00000009269 ENSCAFP00000017650 ENSCAFP00000038525	ENSMODP00000011728 ENSMODP00000013545 ENSMODP00000031037	ENSGALP00000004938 ENSGALP00000025880 XP_004947642.1 XP_421784.1	ENSTGUP00000011418 XP_012425961.1	XP_006262764.1 XP_014450802.1 XP_014452582.1	XP_006020608.1 XP_006020981.1 XP_014375118.1	ENSPSIP00000017944 XP_006134110.2 XP_014430882.1	XP_007053542.1 XP_007054959.1 XP_007064299.1	Parpi0010900.p1 Parpi0009681.p1	XP_015269486.1 XP_015274843.1	XP_008117868.1 ENSACAP00000010163	XP_007427563.1 XP_007437273.1	XP_013918449.1 XP_013920183.1 XP_013925015.1	ENSXETP00000021065 ENSXETP00000052550 ENSXETP00000059311	ENSLACP00000002969 ENSLACP00000015421 ENSLACP00000018124	ENSLOCP00000011356 ENSLOCP00000011855 ENSLOCP00000018411	ENSDARP00000052970 ENSDARP00000067808 ENSDARP00000130270 ENSDARP00000132386 ENSDARP00000134520	ENSGACP00000004201 ENSGACP00000006450 ENSGACP00000014607 ENSGACP00000022538 ENSGACP00000023158	ENSPMAP00000006934 ENSPMAP00000007112	(Alligator_mississippiensis_XP_006262764.1:0.000002,((((((((((((((Alligator_mississippiensis_XP_014450802.1:0.000002,Alligator_sinensis_XP_014375118.1:0.048358)99:0.089928,((Gallus_gallus_ENSGALP00000004938:0.000002,Gallus_gallus_XP_004947642.1:0.000002)100:0.076550,Taeniopygia_guttata_XP_012425961.1:0.451449)81:0.036675)83:0.035311,((Anolis_carolinensis_XP_008117868.1:0.071128,(Python_bivittatus…	((((((((Homo_sapiens_ENSP00000258098:0.022322,Canis_familiaris_ENSCAFP00000038525:0.007198)100.0:0.228292,(((Gallus_gallus_ENSGALP00000025880:0.101679,(Alligator_sinensis_XP_006020981.1:0.014317,Alligator_mississippiensis_XP_014452582.1:0.004119)100.0:0.100856)r7262,(Chelonia_mydas_XP_007054959.1:0.346069,Pelodiscus_sinensis_XP_014430882.1:0.011474)r7265)r7261,Thamnophis_sirtalis_XP_013925015.1:0…
AmnPhylome_0000204	group_BchorENS_000006	20	41	2	2	2	2	1	2	2	2	2	2	1	2	1	2	3	2	3	3	3	2	ENSP00000258106 ENSP00000450962	ENSCAFP00000017647 ENSCAFP00000041543	ENSMODP00000011730 ENSMODP00000039292	ENSGALP00000015123 XP_001232151.3	ENSTGUP00000011416	XP_006261361.1 XP_006262762.1	XP_006020628.1 XP_006020982.1	ENSPSIP00000017081 XP_006126921.1	XP_007064285.1 XP_007072072.1	Parpi0012699.p1 Parpi0009679.p1	XP_015274844.1	XP_008121284.1 ENSACAP00000010150	XP_007424090.1	XP_013913166.1 XP_013925016.1	ENSXETP00000038936 ENSXETP00000047776 ENSXETP00000062911	ENSLACP00000008106 ENSLACP00000016479	ENSLOCP00000011406 ENSLOCP00000011841 ENSLOCP00000014949	ENSDARP00000018933 ENSDARP00000057809 ENSDARP00000058035	ENSGACP00000004194 ENSGACP00000006428 ENSGACP00000021610	ENSPMAP00000007172 ENSPMAP00000011220	(Alligator_mississippiensis_XP_006261361.1:0.000002,(((((((((((((((Alligator_mississippiensis_XP_006262762.1:0.000002,(((Danio_rerio_ENSDARP00000058035:0.000002,Gasterosteus_aculeatus_ENSGACP00000004194:0.054336)99:0.008080,Lepisosteus_oculatus_ENSLOCP00000011841:0.006717)94:0.007161,Xenopus_tropicalis_ENSXETP00000047776:0.027141)82:0.008837)3:0.000002,((Chelonia_mydas_XP_007064285.1:0.000002,(Ga…	((((((((Canis_familiaris_ENSCAFP00000017647:2.0E-6,Homo_sapiens_ENSP00000450962:2.0E-6)r8582,Monodelphis_domestica_ENSMODP00000011730:0.008761)r8581,((((Taeniopygia_guttata_ENSTGUP00000011416:2.0E-6,Gallus_gallus_ENSGALP00000015123:0.004302)r8586,(Alligator_mississippiensis_XP_006262762.1:2.0E-6,Alligator_sinensis_XP_006020628.1:2.0E-6)r8587)r8585,(Chelonia_mydas_XP_007064285.1:2.0E-6,Pelodiscus_…
AmnPhylome_0000205	group_BchorENS_000007	20	40	2	2	2	2	2	2	2	2	2	1	2	2	2	1	6	2	2	2	1	1	ENSP00000298472 ENSP00000387549	ENSCAFP00000014908 ENSCAFP00000017607	ENSMODP00000011775 ENSMODP00000012321	XP_004947635.2 XP_421782.3	ENSTGUP00000017428 XP_002187968.1	XP_006262761.1 XP_006265558.1	XP_006020630.1 XP_006023041.1	ENSPSIP00000015275 ENSPSIP00000016170	XP_007064287.1 XP_007066374.1	Parpi0010873.p1	XP_015266722.1 XP_015272547.1	ENSACAP00000001146 ENSACAP00000010114	XP_007424088.1 XP_007433796.1	XP_013930510.1	ENSXETP00000035949 ENSXETP00000035957 ENSXETP00000035976 ENSXETP00000058342 ENSXETP00000059053 ENSXETP00000063140	ENSLACP00000014809 ENSLACP00000023473	ENSLOCP00000011815 ENSLOCP00000018621	ENSDARP00000023268 ENSDARP00000100785	ENSGACP00000002813	ENSPMAP00000003446	(Alligator_mississippiensis_XP_006262761.1:0.000002,(((((((((((((Alligator_mississippiensis_XP_006265558.1:0.004450,Alligator_sinensis_XP_006023041.1:0.000002)100:0.048197,(Chelonia_mydas_XP_007066374.1:0.030066,Pelodiscus_sinensis_ENSPSIP00000015275:0.079512)95:0.011991)88:0.026217,(Latimeria_chalumnae_ENSLACP00000023473:0.434203,Gallus_gallus_XP_004947635.2:0.151578)7:0.000002)48:0.021596,((Can…	((((((((Homo_sapiens_ENSP00000387549:0.070036,Canis_familiaris_ENSCAFP00000014908:0.073223)100.0:0.062532,Monodelphis_domestica_ENSMODP00000012321:0.072121)100.0:0.062315,(((Gallus_gallus_XP_004947635.2:0.151578,(Alligator_sinensis_XP_006023041.1:2.0E-6,Alligator_mississippiensis_XP_006265558.1:0.00445)100.0:0.048197)r9289,(Pelodiscus_sinensis_ENSPSIP00000015275:0.079512,Chelonia_mydas_XP_0070663…
AmnPhylome_0000206	group_BchorENS_000008	19	31	2	2	2	1	2	2	2	1	1	2	2	2	1	1	1	1	2	2	2	0	ENSP00000234392 ENSP00000358207	ENSCAFP00000005118 ENSCAFP00000017532	ENSMODP00000011781 ENSMODP00000014074	NP_990130.2	ENSTGUP00000015117 XP_004175678.1	XP_006260440.1 XP_006262760.1	XP_006020632.1 XP_014379147.1	ENSPSIP00000016008	XP_007064080.1	Parpi0012682.p1 Parpi0009672.p1	XP_015266718.1 XP_015269350.1	ENSACAP00000009993 ENSACAP00000010932	XP_007430894.1	XP_013913018.1	ENSXETP00000017956	ENSLACP00000013707	ENSLOCP00000001846 ENSLOCP00000011783	ENSDARP00000076061 ENSDARP00000140682	ENSGACP00000019336 ENSGACP00000025249		(Alligator_mississippiensis_XP_006260440.1:0.000002,((((((((((((((Alligator_mississippiensis_XP_006262760.1:0.000002,(((Anolis_carolinensis_ENSACAP00000009993:0.647416,Gekko_japonicus_XP_015266718.1:0.016554)73:0.018834,(Thamnophis_sirtalis_XP_013913018.1:0.006260,Paroedura_picta_Parpi0009672.p1:0.000002)60:0.000002)72:0.019138,Pelodiscus_sinensis_ENSPSIP00000016008:0.006238)61:0.006225)23:0.0000…	(((((((Homo_sapiens_ENSP00000358207:0.006323,Canis_familiaris_ENSCAFP00000017532:2.0E-6)90.0:0.012846,Monodelphis_domestica_ENSMODP00000011781:0.012314)r9569,((((Taeniopygia_guttata_XP_004175678.1:0.033895,Gallus_gallus_NP_990130.2:2.0E-6)100.0:0.033567,(Alligator_mississippiensis_XP_006262760.1:2.0E-6,Alligator_sinensis_XP_006020632.1:0.0063)r9573)r9572,Pelodiscus_sinensis_ENSPSIP00000016008:0.0…
AmnPhylome_0000207	group_BchorENS_000009	16	54	4	5	5	2	1	3	4	2	3	3	3	4	5	4	0	3	3	0	0	0	ENSP00000316674 ENSP00000329647 ENSP00000334300 ENSP00000363799	ENSCAFP00000004132 ENSCAFP00000004139 ENSCAFP00000011043 ENSCAFP00000015349 ENSCAFP00000027393	ENSMODP00000003631 ENSMODP00000027878 ENSMODP00000032087 ENSMODP00000034982 ENSMODP00000034984	XP_015135880.1 XP_425897.3	ENSTGUP00000017924	XP_006265607.2 XP_006265724.2 XP_006266781.1	XP_006019718.1 XP_006025069.2 XP_006025070.2 XP_006035557.1	XP_006125610.1 XP_006139648.1	XP_007052746.1 XP_007057980.1 XP_007062300.1	Parpi0016070.p1 Parpi0016693.p1 Parpi0019458.p1	XP_015270243.1 XP_015271837.1 XP_015283847.1	XP_003230626.1 XP_008114830.1 XP_008123076.1 ENSACAP00000023339	XP_007425872.1 XP_007427948.1 XP_007427949.1 XP_007433832.1 XP_007433833.1	XP_013909307.1 XP_013921828.1 XP_013924284.1 XP_013924285.1		ENSLACP00000002986 ENSLACP00000003732 ENSLACP00000010087	ENSLOCP00000022151 ENSLOCP00000022161 ENSLOCP00000022350				(Alligator_mississippiensis_XP_006265607.2:0.000000,((((((((((((Alligator_mississippiensis_XP_006265724.2:0.000002,Alligator_sinensis_XP_006035557.1:0.006800)100:0.093418,(((Anolis_carolinensis_XP_003230626.1:0.047714,Anolis_carolinensis_XP_008123076.1:0.228598)100:0.090793,((Python_bivittatus_XP_007433832.1:0.000002,Thamnophis_sirtalis_XP_013924285.1:0.257340)84:0.015460,(Python_bivittatus_XP_00…	((((((Homo_sapiens_ENSP00000316674:0.069474,Canis_familiaris_ENSCAFP00000027393:0.061944)100.0:0.208718,Monodelphis_domestica_ENSMODP00000032087:0.085189)100.0:0.194502,(((Gallus_gallus_XP_425897.3:0.716067,(Alligator_sinensis_XP_006035557.1:0.0068,Alligator_mississippiensis_XP_006265724.2:2.0E-6)100.0:0.093418)r11078,(Chelonia_mydas_XP_007062300.1:0.052815,Pelodiscus_sinensis_XP_006125610.1:0.06…
AmnPhylome_0000208	group_BchorENS_000010	19	93	5	5	5	6	5	6	6	6	6	3	4	2	5	3	5	4	4	9	4	0	ENSP00000259339 ENSP00000345719 ENSP00000350102 ENSP00000356599 ENSP00000362381	ENSCAFP00000020513 ENSCAFP00000028758 ENSCAFP00000029604 ENSCAFP00000029605 ENSCAFP00000029818	ENSMODP00000006828 ENSMODP00000007529 ENSMODP00000008405 ENSMODP00000008430 ENSMODP00000021481	NP_001025858.1 NP_001264587.1 XP_015135200.1 XP_415473.4 XP_415532.3 XP_422270.1	XP_002191722.2 XP_002191767.1 XP_002194162.1 XP_002195220.1 XP_002195238.1	XP_006269165.1 XP_006272347.2 XP_006272350.2 XP_014451500.1 XP_014466032.1 XP_014466080.1	XP_006024358.1 XP_006024418.1 XP_006024459.1 XP_006024460.1 XP_006029027.1 XP_014379862.1	ENSPSIP00000006085 ENSPSIP00000006185 XP_006119133.1 XP_006123772.1 XP_006128400.1 XP_014430950.1	XP_007057391.1 XP_007061125.1 XP_007061182.1 XP_007061183.1 XP_007061286.1 XP_007070493.1	Parpi0014675.p1 Parpi0015921.p1 Parpi0020053.p1	XP_015265890.1 XP_015267039.1 XP_015267200.1 XP_015278587.1	XP_003230056.2 XP_008116011.1	XP_007420662.1 XP_007428830.1 XP_007431317.1 XP_007431324.1 XP_007434513.1	XP_013914485.1 XP_013925698.1 XP_013929299.1	ENSXETP00000011473 ENSXETP00000027433 ENSXETP00000028057 ENSXETP00000028059 ENSXETP00000050639	ENSLACP00000007154 ENSLACP00000012977 ENSLACP00000018948 ENSLACP00000023506	ENSLOCP00000003269 ENSLOCP00000004306 ENSLOCP00000011968 ENSLOCP00000021444	ENSDARP00000007229 ENSDARP00000034278 ENSDARP00000055139 ENSDARP00000071713 ENSDARP00000072715 ENSDARP00000093332 ENSDARP00000110024 ENSDARP00000122316 ENSDARP00000136199	ENSGACP00000000429 ENSGACP00000014598 ENSGACP00000019384 ENSGACP00000020978		(Alligator_mississippiensis_XP_006269165.1:0.000002,(((((((((((((((((((Alligator_mississippiensis_XP_006272347.2:0.043361,(Alligator_mississippiensis_XP_014466080.1:0.121670,Alligator_sinensis_XP_006024460.1:0.003767)93:0.034888)100:0.134187,(Chelonia_mydas_XP_007061182.1:0.018320,Pelodiscus_sinensis_ENSPSIP00000006185:0.034103)100:0.033576)48:0.008068,Gekko_japonicus_XP_015267039.1:0.076895)68:0…	((((((((((((Taeniopygia_guttata_XP_002195238.1:0.057796,Gallus_gallus_NP_001025858.1:0.044186)100.0:0.092832,((Alligator_mississippiensis_XP_014466080.1:0.12167,Alligator_mississippiensis_XP_006272347.2:0.043361)r13794,Alligator_sinensis_XP_006024460.1:0.003767)100.0:0.134187)r13787,(Pelodiscus_sinensis_ENSPSIP00000006185:0.034103,Chelonia_mydas_XP_007061182.1:0.01832)100.0:0.033576)r13786,((Tham…
AmnPhylome_0000209	group_BchorENS_000011	20	40	2	2	1	1	2	2	2	2	2	2	2	4	2	2	2	2	2	2	2	2	ENSP00000255641 ENSP00000353904	ENSCAFP00000000799 ENSCAFP00000028743	ENSMODP00000005583	XP_015155356.1	ENSTGUP00000014579 XP_002191190.1	XP_006278488.1 XP_014455312.1	XP_006020776.1 XP_006027226.1	ENSPSIP00000016482 XP_014431953.1	XP_007060926.1 XP_007068626.1	Parpi0018562.p1 Parpi0009171.p1	XP_015271702.1 XP_015272639.1	XP_008112272.1 XP_008123632.1 ENSACAP00000000655 ENSACAP00000013345	XP_007420616.1 XP_007431430.1	XP_013908086.1 XP_013926448.1	ENSXETP00000059154 ENSXETP00000063232	ENSLACP00000001510 ENSLACP00000013896	ENSLOCP00000001404 ENSLOCP00000010473	ENSDARP00000091101 ENSDARP00000131332	ENSGACP00000010280 ENSGACP00000019361	ENSPMAP00000007468 ENSPMAP00000008072	(Alligator_mississippiensis_XP_006278488.1:0.000002,(((((((((((((((Alligator_mississippiensis_XP_014455312.1:0.000002,(Alligator_sinensis_XP_006027226.1:0.002796,(((((Anolis_carolinensis_XP_008123632.1:0.000002,Anolis_carolinensis_ENSACAP00000000655:0.000002)48:0.000003,Anolis_carolinensis_ENSACAP00000013345:0.060514)99:0.022941,Python_bivittatus_XP_007431430.1:0.002992)60:0.005467,Thamnophis_sir…	((((((((Homo_sapiens_ENSP00000255641:0.002194,Canis_familiaris_ENSCAFP00000028743:0.051995)100.0:0.066387,Monodelphis_domestica_ENSMODP00000005583:0.043763)r21558,((((Gallus_gallus_XP_015155356.1:0.062532,Taeniopygia_guttata_ENSTGUP00000014579:0.007012)100.0:0.075197,(Alligator_mississippiensis_XP_014455312.1:2.0E-6,Alligator_sinensis_XP_006027226.1:0.002796)r21562)r21561,(Chelonia_mydas_XP_00706…
AmnPhylome_0000210	group_BchorENS_000012	20	531	18	15	16	19	42	37	38	32	61	18	25	64	30	26	5	8	15	59	1	2	ENSP00000221327 ENSP00000248211 ENSP00000269829 ENSP00000273320 ENSP00000292579 ENSP00000296091 ENSP00000313582 ENSP00000319305 ENSP00000320347 ENSP00000328245 ENSP00000341528 ENSP00000343617 ENSP00000354453 ENSP00000379168 ENSP00000410198 ENSP00000431202 ENSP00000445979 ENSP00000470323	ENSCAFP00000018932 ENSCAFP00000026601 ENSCAFP00000037069 ENSCAFP00000037384 ENSCAFP00000037846 ENSCAFP00000037944 ENSCAFP00000038658 ENSCAFP00000038973 ENSCAFP00000040075 ENSCAFP00000040208 ENSCAFP00000040556 ENSCAFP00000040989 ENSCAFP00000041159 ENSCAFP00000041646 ENSCAFP00000042785	ENSMODP00000002214 ENSMODP00000004051 ENSMODP00000007271 ENSMODP00000009779 ENSMODP00000013366 ENSMODP00000016121 ENSMODP00000020166 ENSMODP00000024150 ENSMODP00000026098 ENSMODP00000027485 ENSMODP00000029670 ENSMODP00000030009 ENSMODP00000030427 ENSMODP00000033269 ENSMODP00000036219 ENSMODP00000037236	ENSGALP00000021756 ENSGALP00000021976 ENSGALP00000039407 ENSGALP00000041821 ENSGALP00000042522 ENSGALP00000043410 XP_004939172.2 XP_015128531.1 XP_015128778.1 XP_015128886.1 XP_015129064.1 XP_015129184.1 XP_015129546.1 XP_015130102.1 XP_015150589.1 XP_015150616.1 XP_015150685.1 XP_015156081.1 XP_425495.2	ENSTGUP00000014213 ENSTGUP00000014240 ENSTGUP00000014279 ENSTGUP00000014328 ENSTGUP00000014427 ENSTGUP00000014452 ENSTGUP00000014715 ENSTGUP00000014852 ENSTGUP00000015187 ENSTGUP00000015440 ENSTGUP00000015556 ENSTGUP00000015648 ENSTGUP00000015684 ENSTGUP00000015769 ENSTGUP00000015889 ENSTGUP00000015891 ENSTGUP00000016026 ENSTGUP00000016073 ENSTGUP00000016121 ENSTGUP00000016390 ENSTGUP00000016458 …	XP_006260881.2 XP_006263514.2 XP_006265056.1 XP_006272325.2 XP_006273202.2 XP_006273226.2 XP_006277593.1 XP_014449659.1 XP_014450773.1 XP_014451109.1 XP_014451189.1 XP_014452468.1 XP_014454393.1 XP_014454394.1 XP_014454395.1 XP_014455067.1 XP_014455389.1 XP_014457013.1 XP_014457964.1 XP_014458762.1 XP_014458771.1 XP_014458777.1 XP_014458969.1 XP_014459562.1 XP_014459568.1 XP_014459682.1 XP_014459…	XP_006020334.1 XP_006030777.1 XP_006031805.1 XP_006034841.2 XP_006035107.1 XP_006036099.1 XP_006038376.1 XP_006038787.1 XP_006039420.1 XP_014373843.1 XP_014373845.1 XP_014373848.1 XP_014375100.1 XP_014378634.1 XP_014378696.1 XP_014379490.1 XP_014379643.1 XP_014380594.1 XP_014380661.1 XP_014380662.1 XP_014380668.1 XP_014380669.1 XP_014380670.1 XP_014380673.1 XP_014380675.1 XP_014380677.1 XP_014381…	ENSPSIP00000000076 ENSPSIP00000000780 ENSPSIP00000001024 ENSPSIP00000002516 ENSPSIP00000002555 ENSPSIP00000003256 ENSPSIP00000004680 ENSPSIP00000004792 ENSPSIP00000005173 ENSPSIP00000006586 ENSPSIP00000007334 ENSPSIP00000007905 ENSPSIP00000011514 ENSPSIP00000017386 ENSPSIP00000017438 ENSPSIP00000017538 ENSPSIP00000018451 ENSPSIP00000018888 XP_006119787.1 XP_006120960.1 XP_014425107.1 XP_014426644…	XP_007052838.1 XP_007052839.1 XP_007052856.1 XP_007052920.1 XP_007053045.1 XP_007053549.1 XP_007053842.1 XP_007054643.1 XP_007054644.1 XP_007054695.1 XP_007054979.1 XP_007054981.1 XP_007055139.1 XP_007055209.1 XP_007055431.1 XP_007055590.1 XP_007055879.1 XP_007056637.1 XP_007057649.1 XP_007057653.1 XP_007062340.1 XP_007066274.1 XP_007066275.1 XP_007066627.1 XP_007066640.1 XP_007068464.1 XP_007068…	Parpi0016155.p1 Parpi0017567.p1 Parpi0017570.p1 Parpi0017606.p1 Parpi0017845.p1 Parpi0017925.p1 Parpi0020170.p1 Parpi0020172.p1 Parpi0021213.p1 Parpi0021227.p1 Parpi0021236.p1 Parpi0021799.p1 Parpi0023007.p1 Parpi0024217.p1 Parpi0024331.p1 Parpi0026711.p1 Parpi0030518.p1 Parpi0030812.p1	XP_015261775.1 XP_015261960.1 XP_015262253.1 XP_015262260.1 XP_015263401.1 XP_015264200.1 XP_015264353.1 XP_015267872.1 XP_015267901.1 XP_015270379.1 XP_015273702.1 XP_015276857.1 XP_015277121.1 XP_015277562.1 XP_015278287.1 XP_015279084.1 XP_015279796.1 XP_015282268.1 XP_015282638.1 XP_015283808.1 XP_015283982.1 XP_015284028.1 XP_015284031.1 XP_015284150.1 XP_015284674.1	XP_003230283.2 XP_008103678.1 XP_008103709.1 XP_008103785.1 XP_008103920.1 XP_008104079.1 XP_008104085.1 XP_008116208.1 XP_008119264.1 XP_008119266.1 XP_008119396.1 XP_008119643.1 XP_008120132.1 XP_008120513.1 XP_008120866.1 XP_008121998.1 XP_008123081.1 XP_008123310.1 XP_008123652.1 ENSACAP00000000794 ENSACAP00000000867 ENSACAP00000000895 ENSACAP00000000971 ENSACAP00000002814 ENSACAP00000005485 …	XP_007424846.1 XP_007431368.1 XP_007433038.1 XP_007433039.1 XP_007434676.1 XP_007438350.1 XP_007439339.1 XP_007439751.1 XP_007440665.1 XP_007441006.1 XP_007441258.1 XP_007441516.1 XP_007441522.1 XP_007442404.1 XP_007443120.1 XP_007443188.1 XP_007443366.1 XP_007443387.1 XP_007443973.1 XP_007444672.1 XP_007444728.1 XP_007444739.1 XP_007444896.1 XP_007444907.1 XP_007444981.1 XP_007445137.1 XP_007445…	XP_013908767.1 XP_013913522.1 XP_013913528.1 XP_013914054.1 XP_013914150.1 XP_013914260.1 XP_013915462.1 XP_013915737.1 XP_013916101.1 XP_013917871.1 XP_013920582.1 XP_013922543.1 XP_013924722.1 XP_013924773.1 XP_013925148.1 XP_013925972.1 XP_013926366.1 XP_013926384.1 XP_013927143.1 XP_013927696.1 XP_013927838.1 XP_013928004.1 XP_013928338.1 XP_013930583.1 XP_013930966.1 XP_013931183.1	ENSXETP00000005787 ENSXETP00000030198 ENSXETP00000033070 ENSXETP00000036609 ENSXETP00000061273	ENSLACP00000000804 ENSLACP00000004093 ENSLACP00000008813 ENSLACP00000012386 ENSLACP00000015703 ENSLACP00000022975 ENSLACP00000023217 ENSLACP00000023344	ENSLOCP00000000213 ENSLOCP00000000548 ENSLOCP00000000693 ENSLOCP00000000792 ENSLOCP00000000793 ENSLOCP00000001015 ENSLOCP00000004035 ENSLOCP00000006117 ENSLOCP00000007275 ENSLOCP00000008755 ENSLOCP00000018503 ENSLOCP00000021714 ENSLOCP00000022324 ENSLOCP00000022325 ENSLOCP00000022327	ENSDARP00000097685 ENSDARP00000102642 ENSDARP00000105404 ENSDARP00000105447 ENSDARP00000106220 ENSDARP00000110893 ENSDARP00000111444 ENSDARP00000113271 ENSDARP00000115186 ENSDARP00000116276 ENSDARP00000117910 ENSDARP00000117934 ENSDARP00000118663 ENSDARP00000119172 ENSDARP00000119882 ENSDARP00000125204 ENSDARP00000125256 ENSDARP00000125283 ENSDARP00000125361 ENSDARP00000125397 ENSDARP00000125423 …	ENSGACP00000003736	ENSPMAP00000000466 ENSPMAP00000008783	(Alligator_mississippiensis_XP_006260881.2:0.030843,((((((((((((((((((((Alligator_mississippiensis_XP_006263514.2:0.000002,Alligator_sinensis_XP_006020334.1:0.000002)100:0.873679,(Alligator_mississippiensis_XP_014459682.1:0.081514,Alligator_sinensis_XP_014379643.1:0.090546)100:0.172512)100:0.114509,Chelonia_mydas_XP_007070187.1:0.293723)99:0.065205,(Chelonia_mydas_XP_007068971.1:0.030791,Pelodisc…	(((((((((Alligator_sinensis_XP_006036099.1:2.0E-6,Alligator_mississippiensis_XP_006277593.1:2.0E-6)100.0:0.432551,(((((((Chelonia_mydas_XP_007068743.1:0.21353,Chelonia_mydas_XP_007052920.1:0.272988)98.0:0.144815,Chelonia_mydas_XP_007070012.1:1.42249)r23209,Chelonia_mydas_XP_007072513.1:0.698328)r23208,Chelonia_mydas_XP_007071619.1:0.266074)r23207,(Chelonia_mydas_XP_007071222.1:0.14777,Chelonia_my…
AmnPhylome_0000211	group_BchorENS_000013	20	70	4	4	4	4	3	4	4	4	4	2	4	3	3	2	4	4	4	4	4	1	ENSP00000309689 ENSP00000325091 ENSP00000334375 ENSP00000374447	ENSCAFP00000006677 ENSCAFP00000018733 ENSCAFP00000021150 ENSCAFP00000026940	ENSMODP00000005606 ENSMODP00000006185 ENSMODP00000022934 ENSMODP00000039959	ENSGALP00000027397 XP_004938753.1 XP_004940710.2 XP_015146958.1	XP_012425130.1 XP_012428641.1 XP_012431062.1	XP_006260089.1 XP_014454949.1 XP_014463816.1 XP_014466317.1	XP_006024498.2 XP_014374841.1 XP_014378175.1 XP_014382179.1	ENSPSIP00000006275 ENSPSIP00000020604 XP_014432419.1 XP_014433922.1	XP_007054857.1 XP_007056197.1 XP_007057874.1 XP_007058816.1	Parpi0017953.p1 Parpi0002039.p1	XP_015271748.1 XP_015275462.1 XP_015282235.1 XP_015283381.1	XP_008117837.1 XP_008118215.1 XP_008122621.1	XP_007434925.1 XP_007435867.1 XP_007441411.1	XP_013926760.1 XP_013931082.1	ENSXETP00000022370 ENSXETP00000025056 ENSXETP00000028474 ENSXETP00000031294	ENSLACP00000001037 ENSLACP00000002276 ENSLACP00000005528 ENSLACP00000008465	ENSLOCP00000010317 ENSLOCP00000012846 ENSLOCP00000016481 ENSLOCP00000016795	ENSDARP00000089393 ENSDARP00000099188 ENSDARP00000101690 ENSDARP00000136638	ENSGACP00000001123 ENSGACP00000006186 ENSGACP00000010745 ENSGACP00000027381	ENSPMAP00000006905	(Alligator_mississippiensis_XP_006260089.1:0.000002,((((((((((((((Alligator_mississippiensis_XP_014454949.1:0.000109,Alligator_sinensis_XP_014378175.1:0.090282)100:0.144991,(Canis_familiaris_ENSCAFP00000021150:0.044291,(Monodelphis_domestica_ENSMODP00000005606:0.646855,Homo_sapiens_ENSP00000309689:0.015615)99:0.079807)100:0.246679)91:0.051224,(((Anolis_carolinensis_XP_008122621.1:0.091264,(Python…	(((((((((Homo_sapiens_ENSP00000309689:0.015615,Monodelphis_domestica_ENSMODP00000005606:0.646855)99.0:0.079807,Canis_familiaris_ENSCAFP00000021150:0.044291)100.0:0.246679,(((Alligator_sinensis_XP_014378175.1:0.090282,Alligator_mississippiensis_XP_014454949.1:1.09E-4)100.0:0.144991,(Chelonia_mydas_XP_007054857.1:0.098872,Pelodiscus_sinensis_ENSPSIP00000006275:0.096953)r71022)r71019,(((Thamnophis_s…
AmnPhylome_0000212	group_BchorENS_000014	14	16	1	1	1	0	0	0	1	0	0	1	1	2	2	1	1	1	1	1	1	0	ENSP00000346453	ENSCAFP00000017742	ENSMODP00000004081				XP_014381662.1			Parpi0017739.p1	XP_015272165.1	ENSACAP00000003885 ENSACAP00000007831	XP_007436331.1 XP_007444444.1	XP_013922268.1	ENSXETP00000032007	ENSLACP00000001599	ENSLOCP00000001308	ENSDARP00000039155	ENSGACP00000002961		(Alligator_sinensis_XP_014381662.1:0.545314,((((Anolis_carolinensis_ENSACAP00000003885:0.007670,Anolis_carolinensis_ENSACAP00000007831:0.005311)100:0.208486,((Python_bivittatus_XP_007436331.1:0.065583,Thamnophis_sirtalis_XP_013922268.1:0.080464)40:0.002143,Python_bivittatus_XP_007444444.1:0.014491)100:0.124731)100:0.053616,(Gekko_japonicus_XP_015272165.1:0.096002,Paroedura_picta_Parpi0017739.p1:0…	(((Gasterosteus_aculeatus_ENSGACP00000002961:0.199274,Danio_rerio_ENSDARP00000039155:0.114662)100.0:0.084593,Lepisosteus_oculatus_ENSLOCP00000001308:0.516569)100.0:0.127437,(((((Homo_sapiens_ENSP00000346453:0.038236,Canis_familiaris_ENSCAFP00000017742:0.041298)100.0:0.103115,Monodelphis_domestica_ENSMODP00000004081:0.20708)100.0:0.294387,(Alligator_sinensis_XP_014381662.1:0.545314,(((Anolis_carol…
AmnPhylome_0000213	group_BchorENS_000015	19	21	1	2	1	1	1	1	1	1	0	1	1	2	1	1	1	1	1	1	1	1	ENSP00000334379	ENSCAFP00000008295 ENSCAFP00000035878	ENSMODP00000009245	XP_417250.4	XP_012425456.1	XP_014458980.1	XP_006028134.1	XP_014431180.1		Parpi0022522.p1	XP_015280536.1	XP_003229979.2 XP_008121912.1	XP_007435409.1	XP_013911353.1	ENSXETP00000055765	ENSLACP00000000465	ENSLOCP00000007360	ENSDARP00000102964	ENSGACP00000014920	ENSPMAP00000002242	(Alligator_mississippiensis_XP_014458980.1:0.008140,Alligator_sinensis_XP_006028134.1:0.007756,((((((Anolis_carolinensis_XP_003229979.2:0.000583,Anolis_carolinensis_XP_008121912.1:0.000574)100:0.137583,(Python_bivittatus_XP_007435409.1:0.050676,Thamnophis_sirtalis_XP_013911353.1:0.253850)100:0.177066)100:0.047231,(Gekko_japonicus_XP_015280536.1:0.083037,Paroedura_picta_Parpi0022522.p1:0.148207)10…	((((((((Canis_familiaris_ENSCAFP00000008295:0.054341,Canis_familiaris_ENSCAFP00000035878:0.179565)r79483,Homo_sapiens_ENSP00000334379:0.060007)100.0:0.157238,Monodelphis_domestica_ENSMODP00000009245:0.255132)100.0:0.1387,((((Anolis_carolinensis_XP_008121912.1:5.74E-4,Anolis_carolinensis_XP_003229979.2:5.83E-4)100.0:0.137583,(Thamnophis_sirtalis_XP_013911353.1:0.25385,Python_bivittatus_XP_00743540…
AmnPhylome_0000214	group_BchorENS_000016	20	47	2	2	2	2	3	2	2	5	3	2	2	2	2	1	2	2	4	4	2	1	ENSP00000254963 ENSP00000358211	ENSCAFP00000009308 ENSCAFP00000017486	ENSMODP00000011868 ENSMODP00000014310	XP_015144408.1 XP_015144761.1	ENSTGUP00000014088 XP_012424538.1 XP_012430121.1	XP_014450119.1 XP_014456464.1	XP_006031690.1 XP_006038370.1	ENSPSIP00000004856 ENSPSIP00000006740 XP_006121061.1 XP_006127881.1 XP_014429202.1	XP_007056406.1 XP_007064078.1 XP_007064152.1	Parpi0012678.p1 Parpi0009669.p1	XP_015269508.1 XP_015280545.1	XP_003223545.2 ENSACAP00000004138	XP_007430891.1 XP_007433493.1	XP_013912998.1	ENSXETP00000027868 ENSXETP00000031319	ENSLACP00000006257 ENSLACP00000007277	ENSLOCP00000000182 ENSLOCP00000000197 ENSLOCP00000001510 ENSLOCP00000011714	ENSDARP00000081527 ENSDARP00000090523 ENSDARP00000106960 ENSDARP00000127155	ENSGACP00000019311 ENSGACP00000026246	ENSPMAP00000001077	(Alligator_mississippiensis_XP_014450119.1:0.003377,(((((((((((((((Alligator_mississippiensis_XP_014456464.1:0.000002,Alligator_sinensis_XP_006031690.1:0.003954)100:0.037068,(Chelonia_mydas_XP_007064078.1:0.011666,Pelodiscus_sinensis_ENSPSIP00000004856:0.042910)97:0.016975)59:0.005759,((Anolis_carolinensis_ENSACAP00000004138:0.115415,Python_bivittatus_XP_007430891.1:0.034724)60:0.004740,(Gekko_ja…	((((((Chelonia_mydas_XP_007064152.1:0.181565,(Pelodiscus_sinensis_XP_006127881.1:2.0E-6,Pelodiscus_sinensis_ENSPSIP00000006740:0.012653)r75747)100.0:0.111159,(Taeniopygia_guttata_XP_012424538.1:0.25845,Gallus_gallus_XP_015144761.1:0.134104)97.0:0.080305)99.0:0.253714,((Danio_rerio_ENSDARP00000127155:0.023209,Danio_rerio_ENSDARP00000090523:0.004529)100.0:0.577416,(Lepisosteus_oculatus_ENSLOCP00000…
AmnPhylome_0000215	group_BchorENS_000017	20	50	2	2	4	2	3	2	1	2	2	3	3	2	3	3	3	3	2	4	3	1	ENSP00000316809 ENSP00000321266	ENSCAFP00000017420 ENSCAFP00000028298	ENSMODP00000003923 ENSMODP00000010360 ENSMODP00000019516 ENSMODP00000038454	ENSGALP00000004385 NP_001034355.1	ENSTGUP00000017320 NP_001232042.1 XP_002194188.1	XP_006270395.1 XP_014462942.1	XP_006015341.1	XP_006127087.2 XP_014436286.1	XP_007057766.1 XP_007058460.1	Parpi0017416.p1 Parpi0018926.p1 Parpi0004921.p1	XP_015272087.1 XP_015276757.1 XP_015277353.1	XP_003230048.1 ENSACAP00000006083	XP_007421489.1 XP_007437321.1 XP_007442522.1	XP_013914881.1 XP_013923979.1 XP_013931681.1	ENSXETP00000055523 ENSXETP00000060472 ENSXETP00000063925	ENSLACP00000007067 ENSLACP00000011310 ENSLACP00000012088	ENSLOCP00000008500 ENSLOCP00000009495	ENSDARP00000003956 ENSDARP00000042511 ENSDARP00000052267 ENSDARP00000122708	ENSGACP00000007246 ENSGACP00000014866 ENSGACP00000027256	ENSPMAP00000004143	(Alligator_mississippiensis_XP_006270395.1:0.000002,((((((((((((((Alligator_mississippiensis_XP_014462942.1:0.021926,Latimeria_chalumnae_ENSLACP00000007067:0.253384)33:0.000002,(Gallus_gallus_ENSGALP00000004385:0.013216,Taeniopygia_guttata_XP_002194188.1:0.018283)90:0.015158)60:0.010776,((Anolis_carolinensis_XP_003230048.1:0.077045,(Gekko_japonicus_XP_015277353.1:0.019491,Paroedura_picta_Parpi000…	(((((((((Homo_sapiens_ENSP00000316809:2.0E-6,Canis_familiaris_ENSCAFP00000028298:0.013186)100.0:0.053798,Monodelphis_domestica_ENSMODP00000010360:0.025045)r72206,(((((Taeniopygia_guttata_XP_002194188.1:0.018283,Taeniopygia_guttata_ENSTGUP00000017320:0.053741)r72211,Gallus_gallus_ENSGALP00000004385:0.013216)r72210,Alligator_mississippiensis_XP_014462942.1:0.021926)r72209,(Chelonia_mydas_XP_0070577…
AmnPhylome_0000216	group_BchorENS_000018	19	64	3	3	2	4	3	3	3	3	3	4	4	4	4	4	4	4	2	3	4	0	ENSP00000386498 ENSP00000417207 ENSP00000484411	ENSCAFP00000019824 ENSCAFP00000037349 ENSCAFP00000037493	ENSMODP00000032315 ENSMODP00000032923	ENSGALP00000017983 ENSGALP00000041461 XP_015154912.1 XP_428765.2	ENSTGUP00000002987 ENSTGUP00000003527 ENSTGUP00000009239	XP_006265421.1 XP_006272287.2 XP_006277981.1	XP_006026540.1 XP_014374077.1 XP_014375269.1	ENSPSIP00000002813 ENSPSIP00000003193 ENSPSIP00000007947	XP_007053713.1 XP_007060577.1 XP_007061994.1	Parpi0014019.p1 Parpi0014645.p1 Parpi0019322.p1 Parpi0005332.p1	XP_015265894.1 XP_015268984.1 XP_015270105.1 XP_015274058.1	XP_008101840.1 XP_008111693.1 ENSACAP00000010220 ENSACAP00000017628	XP_007423918.1 XP_007425534.1 XP_007434075.1 XP_007434274.1	XP_013907962.1 XP_013910643.1 XP_013917475.1 XP_013923266.1	ENSXETP00000001602 ENSXETP00000003766 ENSXETP00000047547 ENSXETP00000053914	ENSLACP00000009575 ENSLACP00000016830 ENSLACP00000018747 ENSLACP00000019613	ENSLOCP00000007739 ENSLOCP00000008544	ENSDARP00000072928 ENSDARP00000120633 ENSDARP00000139302	ENSGACP00000005171 ENSGACP00000006001 ENSGACP00000007432 ENSGACP00000009399		(Alligator_mississippiensis_XP_006265421.1:0.006654,(((((((((((((Alligator_mississippiensis_XP_006272287.2:0.000002,Alligator_sinensis_XP_014374077.1:0.140644)100:0.016784,(Gekko_japonicus_XP_015265894.1:0.133365,Paroedura_picta_Parpi0014645.p1:0.041593)99:0.026956)97:0.027310,(Python_bivittatus_XP_007425534.1:0.007009,Thamnophis_sirtalis_XP_013910643.1:0.026719)100:0.035948)76:0.017376,(Chelonia…	((((((((Homo_sapiens_ENSP00000386498:0.007897,Canis_familiaris_ENSCAFP00000019824:0.013771)100.0:0.085453,((((Taeniopygia_guttata_ENSTGUP00000009239:0.069202,Gallus_gallus_XP_428765.2:0.059236)r72597,(Alligator_sinensis_XP_014374077.1:0.140644,Alligator_mississippiensis_XP_006272287.2:2.0E-6)100.0:0.016784)r72596,(Chelonia_mydas_XP_007060577.1:0.010103,Pelodiscus_sinensis_ENSPSIP00000003193:2.0E-…
AmnPhylome_0000217	group_BchorENS_000019	20	59	3	2	3	3	3	3	3	3	3	3	3	3	3	4	3	3	3	4	3	1	ENSP00000180173 ENSP00000363985 ENSP00000371221	ENSCAFP00000010284 ENSCAFP00000010517	ENSMODP00000010654 ENSMODP00000023785 ENSMODP00000023989	NP_001012717.1 XP_417132.1 XP_420686.4	ENSTGUP00000011823 XP_012428519.1 XP_012428941.1	XP_006262591.1 XP_006270170.1 XP_006274484.1	XP_006015918.1 XP_006017675.1 XP_006028452.1	ENSPSIP00000006156 ENSPSIP00000010043 ENSPSIP00000015115	XP_007059166.1 XP_007060242.1 XP_007062755.1	Parpi0001432.p1 Parpi0025127.p1 Parpi0006973.p1	XP_015262661.1 XP_015264731.1 XP_015274848.1	XP_008109927.1 ENSACAP00000002172 ENSACAP00000002885	XP_007421973.1 XP_007422584.1 XP_007426969.1	XP_013909273.1 XP_013918186.1 XP_013921965.1 XP_013928875.1	ENSXETP00000001520 ENSXETP00000023390 ENSXETP00000060954	ENSLACP00000008150 ENSLACP00000017861 ENSLACP00000017972	ENSLOCP00000004803 ENSLOCP00000017169 ENSLOCP00000017985	ENSDARP00000007263 ENSDARP00000027394 ENSDARP00000053924 ENSDARP00000108523	ENSGACP00000003150 ENSGACP00000021747 ENSGACP00000024591	ENSPMAP00000007410	(Alligator_mississippiensis_XP_006262591.1:0.004495,((((((((((((((Alligator_mississippiensis_XP_006270170.1:0.007114,Alligator_sinensis_XP_006028452.1:0.002131)100:0.031194,((Chelonia_mydas_XP_007060242.1:0.016582,Pelodiscus_sinensis_ENSPSIP00000006156:0.024800)99:0.011760,((Anolis_carolinensis_ENSACAP00000002885:0.070077,((Gekko_japonicus_XP_015262661.1:0.024980,Paroedura_picta_Parpi0025127.p1:0…	((((((Xenopus_tropicalis_ENSXETP00000060954:0.303744,Latimeria_chalumnae_ENSLACP00000017861:0.120231)r81804,Lepisosteus_oculatus_ENSLOCP00000017985:0.175266)100.0:0.241661,((((((Homo_sapiens_ENSP00000371221:0.007655,Canis_familiaris_ENSCAFP00000010517:0.013346)100.0:0.026641,Monodelphis_domestica_ENSMODP00000010654:0.038363)r81812,((((Alligator_sinensis_XP_006017675.1:0.00229,Alligator_mississipp…
AmnPhylome_0000218	group_BchorENS_000020	20	44	3	2	4	1	1	2	2	2	2	2	2	2	2	1	2	3	3	3	3	2	ENSP00000262999 ENSP00000312029 ENSP00000323740	ENSCAFP00000005489 ENSCAFP00000008312	ENSMODP00000000197 ENSMODP00000009259 ENSMODP00000009307 ENSMODP00000040261	NP_989438.1	XP_002187397.2	XP_006258008.1 XP_006258009.1	XP_006028117.1 XP_014377479.1	XP_006127581.1 XP_014431181.1	XP_007062362.1 XP_007062363.1	Parpi0022523.p1 Parpi0022524.p1	XP_015280537.1 XP_015280541.1	ENSACAP00000006358 ENSACAP00000009237	XP_007428988.1 XP_007435407.1	XP_013911366.1	ENSXETP00000032640 ENSXETP00000058424	ENSLACP00000001142 ENSLACP00000005538 ENSLACP00000007314	ENSLOCP00000007398 ENSLOCP00000007420 ENSLOCP00000011128	ENSDARP00000063358 ENSDARP00000134802 ENSDARP00000142043	ENSGACP00000014905 ENSGACP00000022833 ENSGACP00000026901	ENSPMAP00000007916 ENSPMAP00000008053	(Alligator_mississippiensis_XP_006258008.1:0.004629,(((((((((((((Alligator_mississippiensis_XP_006258009.1:0.007261,Alligator_sinensis_XP_014377479.1:0.003898)100:0.056699,(Chelonia_mydas_XP_007062362.1:0.071257,Pelodiscus_sinensis_XP_006127581.1:0.051897)97:0.034752)88:0.017823,((((Anolis_carolinensis_ENSACAP00000006358:0.163048,(Python_bivittatus_XP_007428988.1:0.004778,Thamnophis_sirtalis_XP_0…	((((((((Homo_sapiens_ENSP00000262999:0.147083,Canis_familiaris_ENSCAFP00000005489:0.275228)100.0:0.370377,Monodelphis_domestica_ENSMODP00000000197:0.128335)100.0:0.140186,Xenopus_tropicalis_ENSXETP00000032640:0.096423)r77791,Latimeria_chalumnae_ENSLACP00000007314:0.081637)r77790,((Gasterosteus_aculeatus_ENSGACP00000022833:0.218789,Danio_rerio_ENSDARP00000142043:0.098284)100.0:0.126269,Lepisosteus…
AmnPhylome_0000219	group_BchorENS_000021	20	49	3	3	2	2	2	2	2	3	3	3	3	3	3	2	2	1	3	3	3	1	ENSP00000216416 ENSP00000272133 ENSP00000310003	ENSCAFP00000018889 ENSCAFP00000024050 ENSCAFP00000038974	ENSMODP00000014567 ENSMODP00000040539	NP_001028178.1 XP_419388.3	ENSTGUP00000013482 XP_002194489.2	XP_014453508.1 XP_014456807.1	XP_006033425.1 XP_006039332.2	XP_006133473.1 XP_014425393.1 XP_014432298.1	XP_007056280.1 XP_007062775.1 XP_007071776.1	Parpi0025057.p1 Parpi0005642.p1 Parpi0005644.p1	XP_015271088.1 XP_015276315.1 XP_015278469.1	ENSACAP00000016318 ENSACAP00000018095 ENSACAP00000022223	XP_007425685.1 XP_007426200.1 XP_007435136.1	XP_013910254.1 XP_013930101.1	ENSXETP00000018450 ENSXETP00000058999	ENSLACP00000021706	ENSLOCP00000002606 ENSLOCP00000014502 ENSLOCP00000019600	ENSDARP00000008312 ENSDARP00000041840 ENSDARP00000140633	ENSGACP00000005586 ENSGACP00000015581 ENSGACP00000026800	ENSPMAP00000006260	(Alligator_mississippiensis_XP_014453508.1:0.000001,(((((((((((Alligator_mississippiensis_XP_014456807.1:0.024870,(Chelonia_mydas_XP_007062775.1:0.096148,Gekko_japonicus_XP_015276315.1:0.037064)54:0.013388)62:0.043130,(Pelodiscus_sinensis_XP_014425393.1:0.028433,Paroedura_picta_Parpi0025057.p1:0.143433)77:0.048767)98:0.063252,((Alligator_sinensis_XP_006039332.2:0.000000,Taeniopygia_guttata_ENSTGU…	(((((((Homo_sapiens_ENSP00000272133:2.0E-6,Monodelphis_domestica_ENSMODP00000040539:2.0E-6)99.0:0.009111,((Chelonia_mydas_XP_007056280.1:0.034538,Pelodiscus_sinensis_XP_014432298.1:0.030894)r82589,(Python_bivittatus_XP_007426200.1:0.111112,Paroedura_picta_Parpi0005644.p1:0.329942)r82590)99.0:0.094695)r82568,(((Canis_familiaris_ENSCAFP00000018889:2.0E-6,Canis_familiaris_ENSCAFP00000024050:0.027621…
AmnPhylome_0000220	group_BchorENS_000022	20	71	4	4	3	4	2	4	4	4	4	4	4	4	4	4	4	3	2	3	5	1	ENSP00000302548 ENSP00000328928 ENSP00000353151 ENSP00000399808	ENSCAFP00000004370 ENSCAFP00000009882 ENSCAFP00000019812 ENSCAFP00000024777	ENSMODP00000000584 ENSMODP00000011991 ENSMODP00000015460	ENSGALP00000017984 ENSGALP00000029207 NP_001012293.1 XP_015155814.1	ENSTGUP00000002988 ENSTGUP00000009231	XP_006265422.1 XP_006272288.1 XP_006277999.1 XP_006278515.1	XP_006020875.1 XP_006023346.1 XP_006026553.1 XP_006035401.1	ENSPSIP00000003207 ENSPSIP00000004937 ENSPSIP00000007944 XP_014436672.1	XP_007053729.1 XP_007060578.1 XP_007061989.1 XP_007065880.1	Parpi0014018.p1 Parpi0014643.p1 Parpi0019321.p1 Parpi0005333.p1	XP_015265895.1 XP_015268994.1 XP_015270104.1 XP_015274060.1	XP_003216722.2 ENSACAP00000006345 ENSACAP00000010189 ENSACAP00000017632	XP_007423915.1 XP_007425528.1 XP_007434078.1 XP_007434277.1	XP_013907963.1 XP_013910645.1 XP_013917469.1 XP_013922996.1	ENSXETP00000003765 ENSXETP00000047559 ENSXETP00000050698 ENSXETP00000057392	ENSLACP00000009858 ENSLACP00000016967 ENSLACP00000019675	ENSLOCP00000007700 ENSLOCP00000008561	ENSDARP00000008458 ENSDARP00000076791 ENSDARP00000093906	ENSGACP00000006007 ENSGACP00000007429 ENSGACP00000009408 ENSGACP00000012427 ENSGACP00000015747	ENSPMAP00000011176	(Alligator_mississippiensis_XP_006265422.1:0.000002,((((((((((((((Alligator_mississippiensis_XP_006272288.1:0.000002,Alligator_sinensis_XP_006020875.1:0.000002)74:0.000002,((((Danio_rerio_ENSDARP00000076791:0.029048,Gasterosteus_aculeatus_ENSGACP00000006007:0.087675)94:0.066502,Lepisosteus_oculatus_ENSLOCP00000008561:0.010658)95:0.066358,Latimeria_chalumnae_ENSLACP00000009858:0.032361)79:0.039108…	(((((((Homo_sapiens_ENSP00000399808:2.0E-6,Canis_familiaris_ENSCAFP00000009882:2.0E-6)100.0:0.051056,(((Gallus_gallus_XP_015155814.1:0.062305,(Alligator_sinensis_XP_006035401.1:2.0E-6,Alligator_mississippiensis_XP_006278515.1:2.0E-6)100.0:0.033421)r78633,(Chelonia_mydas_XP_007065880.1:2.0E-6,Pelodiscus_sinensis_ENSPSIP00000004937:2.0E-6)r78636)r78632,(((Thamnophis_sirtalis_XP_013907963.1:2.0E-6,P…
AmnPhylome_0000221	group_BchorENS_000023	13	237	23	20	22	1	0	12	11	8	13	28	24	48	19	8	0	0	0	0	0	0	ENSP00000219478 ENSP00000250076 ENSP00000261332 ENSP00000268655 ENSP00000289788 ENSP00000292450 ENSP00000302310 ENSP00000306372 ENSP00000315664 ENSP00000323148 ENSP00000331577 ENSP00000332750 ENSP00000337363 ENSP00000354305 ENSP00000366465 ENSP00000366509 ENSP00000366527 ENSP00000366542 ENSP00000380087 ENSP00000390076 ENSP00000392371 ENSP00000404074 ENSP00000472802	ENSCAFP00000006578 ENSCAFP00000017045 ENSCAFP00000017525 ENSCAFP00000017543 ENSCAFP00000017555 ENSCAFP00000021882 ENSCAFP00000022116 ENSCAFP00000026325 ENSCAFP00000026411 ENSCAFP00000026414 ENSCAFP00000026421 ENSCAFP00000026466 ENSCAFP00000028299 ENSCAFP00000030396 ENSCAFP00000036130 ENSCAFP00000036546 ENSCAFP00000036915 ENSCAFP00000037820 ENSCAFP00000037887 ENSCAFP00000039933	ENSMODP00000000180 ENSMODP00000004018 ENSMODP00000005106 ENSMODP00000007733 ENSMODP00000009299 ENSMODP00000009851 ENSMODP00000009928 ENSMODP00000013655 ENSMODP00000016052 ENSMODP00000020981 ENSMODP00000027490 ENSMODP00000027685 ENSMODP00000029669 ENSMODP00000030624 ENSMODP00000030659 ENSMODP00000031113 ENSMODP00000031119 ENSMODP00000031926 ENSMODP00000031942 ENSMODP00000034644 ENSMODP00000038398 …	NP_001012839.1		XP_006262333.1 XP_014449914.1 XP_014450915.1 XP_014451245.1 XP_014451574.1 XP_014452396.1 XP_014455392.1 XP_014455393.1 XP_014455666.1 XP_014457139.1 XP_014461079.1 XP_014466062.1	XP_006018948.1 XP_006030812.2 XP_006037622.1 XP_006039046.1 XP_014373860.1 XP_014378209.1 XP_014379712.1 XP_014381624.1 XP_014382783.1 XP_014383119.1 XP_014383278.1	ENSPSIP00000000715 ENSPSIP00000006728 ENSPSIP00000018280 XP_006119793.1 XP_006131424.1 XP_014426748.1 XP_014434026.1 XP_014434553.1	XP_007055530.1 XP_007055782.1 XP_007059962.1 XP_007061438.1 XP_007066639.1 XP_007067750.1 XP_007068711.1 XP_007069999.1 XP_007070028.1 XP_007070191.1 XP_007071035.1 XP_007071207.1 XP_007072484.1	Parpi0017583.p1 Parpi0018936.p1 Parpi0018938.p1 Parpi0020149.p1 Parpi0020150.p1 Parpi0020162.p1 Parpi0021209.p1 Parpi0021212.p1 Parpi0021219.p1 Parpi0021223.p1 Parpi0021240.p1 Parpi0021736.p1 Parpi0021779.p1 Parpi0021797.p1 Parpi0022061.p1 Parpi0022062.p1 Parpi0022073.p1 Parpi0022998.p1 Parpi0023010.p1 Parpi0023154.p1 Parpi0023493.p1 Parpi0024220.p1 Parpi0024226.p1 Parpi0024228.p1 Parpi0024332.p1…	XP_015260916.1 XP_015261996.1 XP_015262245.1 XP_015262246.1 XP_015262251.1 XP_015262257.1 XP_015262258.1 XP_015262563.1 XP_015263072.1 XP_015263077.1 XP_015263078.1 XP_015270481.1 XP_015272815.1 XP_015272818.1 XP_015274540.1 XP_015276409.1 XP_015277211.1 XP_015277212.1 XP_015281202.1 XP_015282243.1 XP_015282639.1 XP_015284703.1 XP_015284704.1 XP_015284707.1	XP_003218086.1 XP_003229674.1 XP_008103696.1 XP_008103716.1 XP_008104154.1 XP_008114703.1 XP_008115742.1 XP_008115743.1 XP_008116330.1 XP_008118255.1 XP_008119369.1 XP_008119371.1 XP_008119374.1 XP_008119376.1 XP_008119382.1 XP_008119610.1 XP_008119640.1 XP_008119826.1 XP_008119838.1 XP_008119845.1 XP_008120492.1 XP_008123863.1 ENSACAP00000002741 ENSACAP00000005349 ENSACAP00000008479 ENSACAP00000…	XP_007424057.1 XP_007434314.1 XP_007437027.1 XP_007439679.1 XP_007439755.1 XP_007442123.1 XP_007442127.1 XP_007442294.1 XP_007442295.1 XP_007442805.1 XP_007443121.1 XP_007443191.1 XP_007443441.1 XP_007444244.1 XP_007444479.1 XP_007444554.1 XP_007444729.1 XP_007444820.1 XP_007445288.1	XP_013908234.1 XP_013910903.1 XP_013914149.1 XP_013916098.1 XP_013923312.1 XP_013925793.1 XP_013929184.1 XP_013930079.1							(Alligator_mississippiensis_XP_006262333.1:0.006199,(((((((((((((((Alligator_mississippiensis_XP_014449914.1:0.032704,Alligator_sinensis_XP_014378209.1:0.025000)100:0.075234,((((Alligator_mississippiensis_XP_014451245.1:0.051219,Alligator_mississippiensis_XP_014455666.1:0.081617)100:0.171834,Alligator_sinensis_XP_014383278.1:0.260847)40:0.000002,Alligator_mississippiensis_XP_014457139.1:0.138787)…	((((((((((((((((((((Homo_sapiens_ENSP00000219478:0.0405,Canis_familiaris_ENSCAFP00000028299:0.05491)100.0:0.064177,Monodelphis_domestica_ENSMODP00000007733:2.0E-6)100.0:0.147148,((Chelonia_mydas_XP_007071207.1:0.172972,Alligator_sinensis_XP_006037622.1:0.287639)100.0:0.131843,(Paroedura_picta_Parpi0018938.p1:0.014531,Anolis_carolinensis_XP_008115743.1:0.01589)100.0:0.05854)100.0:0.212636)r79417,(…
AmnPhylome_0000222	group_BchorENS_000024	20	270	15	11	9	19	12	14	14	13	14	13	14	14	13	12	13	13	12	21	18	6	ENSP00000006015 ENSP00000222753 ENSP00000243056 ENSP00000249499 ENSP00000249501 ENSP00000249504 ENSP00000283921 ENSP00000290295 ENSP00000302836 ENSP00000307321 ENSP00000309439 ENSP00000343619 ENSP00000376322 ENSP00000421799 ENSP00000446680	ENSCAFP00000004393 ENSCAFP00000004395 ENSCAFP00000004401 ENSCAFP00000004403 ENSCAFP00000009915 ENSCAFP00000009922 ENSCAFP00000009935 ENSCAFP00000019793 ENSCAFP00000019805 ENSCAFP00000024808 ENSCAFP00000024813	ENSMODP00000000533 ENSMODP00000000537 ENSMODP00000000552 ENSMODP00000011934 ENSMODP00000011952 ENSMODP00000011973 ENSMODP00000011982 ENSMODP00000015421 ENSMODP00000015444	ENSGALP00000018009 ENSGALP00000018012 ENSGALP00000018013 ENSGALP00000019381 ENSGALP00000029264 ENSGALP00000037022 ENSGALP00000037026 ENSGALP00000040697 ENSGALP00000043198 NP_001264211.1 NP_001292189.1 NP_989950.1 NP_989951.1 NP_990765.1 XP_001233691.3 XP_001234539.2 XP_001234927.1 XP_001235166.3 XP_428250.2	ENSTGUP00000003007 ENSTGUP00000003546 ENSTGUP00000009197 ENSTGUP00000009203 ENSTGUP00000009215 ENSTGUP00000014681 XP_002189599.2 XP_002195397.1 XP_002197063.1 XP_004175412.1 XP_004175413.1 XP_012430288.1	XP_006265426.1 XP_006265427.2 XP_006265428.1 XP_006265429.1 XP_006272291.2 XP_006272292.1 XP_006272293.1 XP_006277975.1 XP_006277998.1 XP_006278506.1 XP_006278508.1 XP_006278509.1 XP_006278510.1 XP_014454825.1	XP_006020872.1 XP_006020873.1 XP_006020874.1 XP_006020884.1 XP_006023351.1 XP_006023393.1 XP_006026533.1 XP_006026534.1 XP_006026535.2 XP_006026536.1 XP_006030625.1 XP_006030626.1 XP_006030628.1 XP_006035404.1	ENSPSIP00000002845 ENSPSIP00000003218 ENSPSIP00000003226 ENSPSIP00000003274 ENSPSIP00000005166 ENSPSIP00000005176 ENSPSIP00000005191 ENSPSIP00000007731 XP_006129874.1 XP_006138459.1 XP_014427690.1 XP_014436673.1 XP_014436690.1	XP_007053715.1 XP_007053716.1 XP_007053717.1 XP_007053728.1 XP_007060579.1 XP_007060580.1 XP_007060581.1 XP_007060584.1 XP_007061984.1 XP_007062082.1 XP_007065860.1 XP_007065862.1 XP_007065863.1 XP_007065864.1	Parpi0014011.p1 Parpi0014013.p1 Parpi0014014.p1 Parpi0014015.p1 Parpi0014638.p1 Parpi0014640.p1 Parpi0014641.p1 Parpi0019313.p1 Parpi0019317.p1 Parpi0005337.p1 Parpi0005338.p1 Parpi0005339.p1 Parpi0005340.p1	XP_015265897.1 XP_015265899.1 XP_015265902.1 XP_015265905.1 XP_015268987.1 XP_015268988.1 XP_015268995.1 XP_015268996.1 XP_015270098.1 XP_015270103.1 XP_015274061.1 XP_015274063.1 XP_015274067.1 XP_015274071.1	XP_003216779.2 XP_003224961.1 XP_008111696.1 XP_008117164.1 ENSACAP00000006249 ENSACAP00000007113 ENSACAP00000010093 ENSACAP00000010103 ENSACAP00000010617 ENSACAP00000010636 ENSACAP00000017633 ENSACAP00000017636 ENSACAP00000020621 ENSACAP00000020779	XP_007425527.1 XP_007425531.1 XP_007425532.1 XP_007428288.1 XP_007428289.1 XP_007428290.1 XP_007428293.1 XP_007428548.1 XP_007428559.1 XP_007438846.1 XP_007438848.1 XP_007443208.1 XP_007443210.1	XP_013907955.1 XP_013907957.1 XP_013907961.1 XP_013907964.1 XP_013917467.1 XP_013923063.1 XP_013923155.1 XP_013923172.1 XP_013923181.1 XP_013929115.1 XP_013929641.1 XP_013929643.1	ENSXETP00000001611 ENSXETP00000001618 ENSXETP00000001623 ENSXETP00000001626 ENSXETP00000016487 ENSXETP00000016491 ENSXETP00000016495 ENSXETP00000025572 ENSXETP00000050673 ENSXETP00000050677 ENSXETP00000053916 ENSXETP00000058465 ENSXETP00000062221	ENSLACP00000010410 ENSLACP00000010708 ENSLACP00000010850 ENSLACP00000017173 ENSLACP00000017264 ENSLACP00000017646 ENSLACP00000018958 ENSLACP00000018982 ENSLACP00000019003 ENSLACP00000019072 ENSLACP00000019754 ENSLACP00000019765 ENSLACP00000019815	ENSLOCP00000007602 ENSLOCP00000007640 ENSLOCP00000008603 ENSLOCP00000008617 ENSLOCP00000008632 ENSLOCP00000008662 ENSLOCP00000014547 ENSLOCP00000014554 ENSLOCP00000014570 ENSLOCP00000016584 ENSLOCP00000016587 ENSLOCP00000016590	ENSDARP00000005174 ENSDARP00000007852 ENSDARP00000046765 ENSDARP00000052661 ENSDARP00000072890 ENSDARP00000073839 ENSDARP00000075055 ENSDARP00000076768 ENSDARP00000076780 ENSDARP00000076790 ENSDARP00000093920 ENSDARP00000093923 ENSDARP00000099793 ENSDARP00000105244 ENSDARP00000109810 ENSDARP00000111519 ENSDARP00000131152 ENSDARP00000132310 ENSDARP00000135830 ENSDARP00000137315 ENSDARP00000140324	ENSGACP00000004473 ENSGACP00000006017 ENSGACP00000006022 ENSGACP00000006030 ENSGACP00000007419 ENSGACP00000009434 ENSGACP00000009439 ENSGACP00000009442 ENSGACP00000009457 ENSGACP00000010963 ENSGACP00000010970 ENSGACP00000010981 ENSGACP00000010987 ENSGACP00000012375 ENSGACP00000012382 ENSGACP00000012387 ENSGACP00000012392 ENSGACP00000015743	ENSPMAP00000000838 ENSPMAP00000010900 ENSPMAP00000011014 ENSPMAP00000011175 ENSPMAP00000011196 ENSPMAP00000011403	(Alligator_mississippiensis_XP_006265426.1:0.000000,(((((((((((((((((((((((((((((((((((((((((((((((((((((((((((((((((((((((((((Alligator_mississippiensis_XP_006265427.2:0.000000,Gekko_japonicus_XP_015268996.1:0.000000):0.000000,Lepisosteus_oculatus_ENSLOCP00000014547:0.000000):0.000000,Alligator_sinensis_XP_006030625.1:0.000000):0.000000,Thamnophis_sirtalis_XP_013923155.1:0.000000):0.000000,Paroe…	((((((Petromyzon_marinus_ENSPMAP00000000838:2.0E-6,Danio_rerio_ENSDARP00000137315:2.0E-6)98.0:0.327199,((((((((Canis_familiaris_ENSCAFP00000024813:0.018282,Homo_sapiens_ENSP00000290295:2.0E-6)r98899,Monodelphis_domestica_ENSMODP00000015421:0.01813)r98898,(((Gallus_gallus_XP_001234927.1:0.018551,(Chelonia_mydas_XP_007062082.1:2.0E-6,Pelodiscus_sinensis_XP_014427690.1:0.056275)r98914)r98909,(((Tham…
AmnPhylome_0000223	group_BchorENS_000025	20	141	6	3	4	4	5	6	7	8	6	2	7	5	3	3	12	9	11	13	8	19	ENSP00000290122 ENSP00000293636 ENSP00000338369 ENSP00000352639 ENSP00000365075 ENSP00000365116	ENSCAFP00000011502 ENSCAFP00000021744 ENSCAFP00000030952	ENSMODP00000003264 ENSMODP00000004464 ENSMODP00000020065 ENSMODP00000031777	NP_001027562.2 NP_001264846.1 XP_015152723.1 XP_015155852.1	ENSTGUP00000016347 ENSTGUP00000017846 XP_004176048.2 XP_012425815.1 XP_012425915.1	XP_006264852.2 XP_006266039.1 XP_006266040.1 XP_006266045.1 XP_006266046.1 XP_014457244.1	XP_006023027.1 XP_006037742.1 XP_006037743.1 XP_006037749.1 XP_006037750.1 XP_006037751.1 XP_006037752.1	ENSPSIP00000005087 ENSPSIP00000006134 ENSPSIP00000012774 XP_006120701.1 XP_006132787.1 XP_006132788.1 XP_014432480.1 XP_014434213.1	XP_007059505.1 XP_007067289.1 XP_007067801.1 XP_007067802.1 XP_007067803.1 XP_007071414.1	Parpi0020364.p1 Parpi0009503.p1	XP_015263175.1 XP_015268054.1 XP_015268089.1 XP_015271175.1 XP_015280618.1 XP_015283334.1 XP_015283344.1	XP_008112702.1 XP_008121921.1 ENSACAP00000011164 ENSACAP00000011835 ENSACAP00000012444	XP_007420801.1 XP_007423197.1 XP_007438221.1	XP_013920082.1 XP_013920083.1 XP_013920096.1	ENSXETP00000014929 ENSXETP00000031009 ENSXETP00000031018 ENSXETP00000031238 ENSXETP00000031239 ENSXETP00000031241 ENSXETP00000038869 ENSXETP00000051015 ENSXETP00000056602 ENSXETP00000059105 ENSXETP00000060890 ENSXETP00000062431	ENSLACP00000003646 ENSLACP00000004150 ENSLACP00000005199 ENSLACP00000013514 ENSLACP00000013817 ENSLACP00000020694 ENSLACP00000020705 ENSLACP00000020759 ENSLACP00000021571	ENSLOCP00000002790 ENSLOCP00000002826 ENSLOCP00000005264 ENSLOCP00000005306 ENSLOCP00000005566 ENSLOCP00000005860 ENSLOCP00000008563 ENSLOCP00000008604 ENSLOCP00000008647 ENSLOCP00000012074 ENSLOCP00000015872	ENSDARP00000014849 ENSDARP00000015328 ENSDARP00000034252 ENSDARP00000035387 ENSDARP00000036193 ENSDARP00000061480 ENSDARP00000069834 ENSDARP00000096860 ENSDARP00000112795 ENSDARP00000113261 ENSDARP00000116138 ENSDARP00000131066 ENSDARP00000139724	ENSGACP00000004158 ENSGACP00000007631 ENSGACP00000007675 ENSGACP00000008793 ENSGACP00000008860 ENSGACP00000014088 ENSGACP00000022849 ENSGACP00000023557	ENSPMAP00000001608 ENSPMAP00000002829 ENSPMAP00000003932 ENSPMAP00000004247 ENSPMAP00000005420 ENSPMAP00000005466 ENSPMAP00000006482 ENSPMAP00000006804 ENSPMAP00000006809 ENSPMAP00000006814 ENSPMAP00000006820 ENSPMAP00000006822 ENSPMAP00000006827 ENSPMAP00000006841 ENSPMAP00000006845 ENSPMAP00000006859 ENSPMAP00000007220 ENSPMAP00000009323 ENSPMAP00000009381	(Alligator_mississippiensis_XP_006264852.2:0.006723,(((((((((((Alligator_mississippiensis_XP_006266039.1:0.018175,Alligator_sinensis_XP_006037743.1:0.064467)100:0.384185,(((((((Anolis_carolinensis_XP_008121921.1:0.208324,Python_bivittatus_XP_007438221.1:0.192982)57:0.015258,((((Chelonia_mydas_XP_007071414.1:0.026015,Pelodiscus_sinensis_ENSPSIP00000012774:0.388582)79:0.051483,(Gallus_gallus_XP_015…	(((((((((((((((Homo_sapiens_ENSP00000338369:0.023707,Homo_sapiens_ENSP00000290122:0.062653)100.0:0.054408,Canis_familiaris_ENSCAFP00000021744:0.028257)100.0:0.098572,Monodelphis_domestica_ENSMODP00000020065:0.102322)100.0:0.071345,((Gallus_gallus_XP_015152723.1:0.220696,(Chelonia_mydas_XP_007071414.1:0.026015,Pelodiscus_sinensis_ENSPSIP00000012774:0.388582)r118868)r118863,((Anolis_carolinensis_XP…
AmnPhylome_0000224	group_BchorENS_000026	19	53	3	3	3	4	3	3	3	3	3	3	2	3	3	3	2	2	2	3	2	0	ENSP00000329117 ENSP00000392700 ENSP00000426528	ENSCAFP00000006243 ENSCAFP00000024342 ENSCAFP00000039926	ENSMODP00000008938 ENSMODP00000010630 ENSMODP00000023229	ENSGALP00000038731 XP_004937028.1 XP_004938851.1 XP_004940836.1	XP_004175126.1 XP_012428520.1 XP_012430903.1	XP_006261722.2 XP_006270180.2 XP_006274485.1	XP_006016096.1 XP_006017676.1 XP_006028462.1	ENSPSIP00000001915 ENSPSIP00000010038 XP_006136295.1	XP_007059167.1 XP_007060241.1 XP_007064617.1	Parpi0001430.p1 Parpi0000149.p1 Parpi0023602.p1	XP_015273566.1 XP_015274849.1	XP_003218492.2 XP_008121541.1 ENSACAP00000003213	XP_007421978.1 XP_007422591.1 XP_007439356.1	XP_013907617.1 XP_013915947.1 XP_013921144.1	ENSXETP00000059394 ENSXETP00000062669	ENSLACP00000017770 ENSLACP00000017823	ENSLOCP00000017980 ENSLOCP00000021518	ENSDARP00000099285 ENSDARP00000102405 ENSDARP00000129625	ENSGACP00000003151 ENSGACP00000026873		(Alligator_mississippiensis_XP_006261722.2:0.014868,((((((((((((((Alligator_mississippiensis_XP_006270180.2:0.001643,Alligator_sinensis_XP_006028462.1:0.014081)100:0.093883,(Chelonia_mydas_XP_007060241.1:0.040445,Pelodiscus_sinensis_XP_006136295.1:0.079704)100:0.067825)92:0.018850,((Gallus_gallus_ENSGALP00000038731:0.001657,Gallus_gallus_XP_004940836.1:0.000002)100:0.108562,Taeniopygia_guttata_XP…	((((((((Homo_sapiens_ENSP00000426528:0.081933,Canis_familiaris_ENSCAFP00000039926:0.232247)98.0:0.188654,Monodelphis_domestica_ENSMODP00000010630:0.036547)r136275,((((Taeniopygia_guttata_XP_004175126.1:0.111641,Gallus_gallus_XP_004938851.1:0.035362)100.0:0.12748,(Alligator_sinensis_XP_006017676.1:0.007377,Alligator_mississippiensis_XP_006274485.1:0.003014)100.0:0.046539)r136278,(Pelodiscus_sinens…
AmnPhylome_0000225	group_BchorENS_000027	20	35	2	2	2	1	1	2	2	2	2	2	2	2	2	2	2	2	2	1	1	1	ENSP00000350757 ENSP00000472249	ENSCAFP00000037078 ENSCAFP00000039355	ENSMODP00000014579 ENSMODP00000016849	NP_001026385.1	XP_002200445.2	XP_014450609.1 XP_014455751.1	XP_014375152.1 XP_014381908.1	XP_006113638.1 XP_014425388.1	XP_007062774.1 XP_007068333.1	Parpi0022152.p1 Parpi0025058.p1	XP_015262649.1 XP_015262984.1	XP_008119387.1 ENSACAP00000008756	XP_007425686.1 XP_007434653.1	XP_013910252.1 XP_013924574.1	ENSXETP00000026713 ENSXETP00000058248	ENSLACP00000013574 ENSLACP00000021705	ENSLOCP00000014492 ENSLOCP00000017971	ENSDARP00000134272	ENSGACP00000015578	ENSPMAP00000009321	(Alligator_mississippiensis_XP_014450609.1:0.000002,(((((((((((((Alligator_mississippiensis_XP_014455751.1:0.000002,Alligator_sinensis_XP_014381908.1:0.595455)100:0.125735,Pelodiscus_sinensis_XP_006113638.1:0.015033)97:0.024829,Chelonia_mydas_XP_007068333.1:0.000002)93:0.039510,((Anolis_carolinensis_ENSACAP00000008756:0.080717,(Python_bivittatus_XP_007434653.1:0.024961,Thamnophis_sirtalis_XP_0139…	((((((((Homo_sapiens_ENSP00000472249:2.0E-6,Canis_familiaris_ENSCAFP00000039355:0.143641)100.0:0.048537,Monodelphis_domestica_ENSMODP00000016849:0.066825)r131901,(((Alligator_sinensis_XP_014381908.1:0.595455,Alligator_mississippiensis_XP_014455751.1:2.0E-6)100.0:0.125735,(Chelonia_mydas_XP_007068333.1:2.0E-6,Pelodiscus_sinensis_XP_006113638.1:0.015033)r131906)r131903,(((Thamnophis_sirtalis_XP_013…
AmnPhylome_0000226	group_BchorENS_000028	19	574	12	9	48	1	11	27	21	21	23	14	137	94	58	72	18	1	1	4	2	0	ENSP00000339823 ENSP00000352846 ENSP00000366265 ENSP00000382513 ENSP00000388311 ENSP00000410545 ENSP00000423820 ENSP00000444412 ENSP00000469582 ENSP00000470746 ENSP00000472808 ENSP00000482540	ENSCAFP00000002451 ENSCAFP00000007001 ENSCAFP00000016613 ENSCAFP00000038013 ENSCAFP00000039107 ENSCAFP00000040079 ENSCAFP00000040252 ENSCAFP00000040796 ENSCAFP00000042577	ENSMODP00000002392 ENSMODP00000003761 ENSMODP00000005736 ENSMODP00000006207 ENSMODP00000007385 ENSMODP00000008493 ENSMODP00000008875 ENSMODP00000010706 ENSMODP00000012476 ENSMODP00000013286 ENSMODP00000014661 ENSMODP00000015603 ENSMODP00000017072 ENSMODP00000018792 ENSMODP00000019450 ENSMODP00000020452 ENSMODP00000024942 ENSMODP00000024950 ENSMODP00000025814 ENSMODP00000026999 ENSMODP00000027169 …	XP_015136596.1	ENSTGUP00000000083 ENSTGUP00000015467 ENSTGUP00000015537 ENSTGUP00000015988 ENSTGUP00000017123 ENSTGUP00000017744 XP_012425980.1 XP_012426011.1 XP_012431344.1 XP_012431490.1 XP_012432275.1	XP_006262911.2 XP_006270089.2 XP_014450704.1 XP_014451190.1 XP_014451241.1 XP_014451872.1 XP_014452838.1 XP_014453244.1 XP_014453250.1 XP_014453416.1 XP_014453882.1 XP_014454374.1 XP_014454390.1 XP_014454391.1 XP_014455377.1 XP_014455384.1 XP_014457135.1 XP_014457236.1 XP_014459872.1 XP_014460023.1 XP_014460027.1 XP_014460896.1 XP_014461078.1 XP_014461086.1 XP_014461122.1 XP_014461644.1 XP_014465…	XP_006036095.1 XP_006037845.1 XP_014373835.1 XP_014373854.1 XP_014380674.1 XP_014380695.1 XP_014381224.1 XP_014381609.1 XP_014381929.1 XP_014382411.1 XP_014382638.1 XP_014382777.1 XP_014382782.1 XP_014382880.1 XP_014382928.1 XP_014382931.1 XP_014382942.1 XP_014382947.1 XP_014383000.1 XP_014383026.1 XP_014383093.1	ENSPSIP00000003259 ENSPSIP00000004771 ENSPSIP00000004842 ENSPSIP00000005020 ENSPSIP00000008906 XP_006121071.1 XP_006125620.2 XP_006133901.2 XP_014424779.1 XP_014426643.1 XP_014427328.1 XP_014427966.1 XP_014432173.1 XP_014433463.1 XP_014434509.1 XP_014434510.1 XP_014434519.1 XP_014434521.1 XP_014437064.1 XP_014437066.1 XP_014437077.1	XP_007052857.1 XP_007054009.1 XP_007054115.1 XP_007062328.1 XP_007062337.1 XP_007066568.1 XP_007066750.1 XP_007068538.1 XP_007068741.1 XP_007068776.1 XP_007068862.1 XP_007069513.1 XP_007069723.1 XP_007069726.1 XP_007070000.1 XP_007070186.1 XP_007070697.1 XP_007070884.1 XP_007071026.1 XP_007071198.1 XP_007071296.1 XP_007072488.1 XP_007072490.1	Parpi0016147.p1 Parpi0016154.p1 Parpi0017844.p1 Parpi0018639.p1 Parpi0020159.p1 Parpi0021234.p1 Parpi0021620.p1 Parpi0021746.p1 Parpi0022545.p1 Parpi0023008.p1 Parpi0023009.p1 Parpi0024069.p1 Parpi0024221.p1 Parpi0024349.p1	XP_015261776.1 XP_015261777.1 XP_015261778.1 XP_015261779.1 XP_015261780.1 XP_015261781.1 XP_015261972.1 XP_015261993.1 XP_015262254.1 XP_015262259.1 XP_015262261.1 XP_015262262.1 XP_015262304.1 XP_015262562.1 XP_015262564.1 XP_015262567.1 XP_015262576.1 XP_015262578.1 XP_015262655.1 XP_015262656.1 XP_015262694.1 XP_015262938.1 XP_015262971.1 XP_015263375.1 XP_015263437.1 XP_015263443.1 XP_015263…	XP_003229194.1 XP_008113684.1 XP_008116708.1 XP_008116714.1 XP_008119614.1 XP_008119638.1 XP_008119644.1 XP_008119764.1 XP_008120486.1 XP_008120493.1 XP_008120871.1 XP_008122000.1 ENSACAP00000000089 ENSACAP00000000387 ENSACAP00000000415 ENSACAP00000000491 ENSACAP00000000563 ENSACAP00000001657 ENSACAP00000001670 ENSACAP00000001867 ENSACAP00000002110 ENSACAP00000002951 ENSACAP00000003029 ENSACAP000…	XP_007434673.1 XP_007434678.1 XP_007438417.1 XP_007438677.1 XP_007439754.1 XP_007439862.1 XP_007439863.1 XP_007439868.1 XP_007440008.1 XP_007440014.1 XP_007440653.1 XP_007440657.1 XP_007440663.1 XP_007440849.1 XP_007441254.1 XP_007441438.1 XP_007441515.1 XP_007441766.1 XP_007442060.1 XP_007442093.1 XP_007442402.1 XP_007442617.1 XP_007443026.1 XP_007443027.1 XP_007443034.1 XP_007443311.1 XP_007443…	XP_013907568.1 XP_013908088.1 XP_013908089.1 XP_013908092.1 XP_013909001.1 XP_013910863.1 XP_013911571.1 XP_013912154.1 XP_013912195.1 XP_013912640.1 XP_013913523.1 XP_013913822.1 XP_013914544.1 XP_013914562.1 XP_013915580.1 XP_013916132.1 XP_013916709.1 XP_013916715.1 XP_013916716.1 XP_013917121.1 XP_013917572.1 XP_013917754.1 XP_013917996.1 XP_013918424.1 XP_013919066.1 XP_013919208.1 XP_013919…	ENSXETP00000001440 ENSXETP00000003588 ENSXETP00000005824 ENSXETP00000005874 ENSXETP00000007822 ENSXETP00000015810 ENSXETP00000016155 ENSXETP00000019061 ENSXETP00000023968 ENSXETP00000023981 ENSXETP00000024180 ENSXETP00000030199 ENSXETP00000033018 ENSXETP00000051618 ENSXETP00000051769 ENSXETP00000052348 ENSXETP00000052701 ENSXETP00000062890	ENSLACP00000017767	ENSLOCP00000005031	ENSDARP00000101464 ENSDARP00000103559 ENSDARP00000115548 ENSDARP00000138506	ENSGACP00000012737 ENSGACP00000013278		(Alligator_mississippiensis_XP_006270089.2:0.000002,((((((((((((((((((((((((((((Alligator_mississippiensis_XP_014450704.1:0.000000,Gekko_japonicus_XP_015273660.1:0.000000):0.000002,((((((Anolis_carolinensis_ENSACAP00000011208:0.000002,Xenopus_tropicalis_ENSXETP00000033018:0.398292)39:0.000003,((Gekko_japonicus_XP_015262262.1:0.089285,(Thamnophis_sirtalis_XP_013919484.1:0.198057,Thamnophis_sirtali…	(((((((((((((((((((((((((((((((((((((((((((((((((((Monodelphis_domestica_ENSMODP00000002392:0.212026,Monodelphis_domestica_ENSMODP00000031172:0.36878)r133270,Monodelphis_domestica_ENSMODP00000030641:0.11986)r133269,Monodelphis_domestica_ENSMODP00000012476:2.0E-6)r133268,Monodelphis_domestica_ENSMODP00000024942:0.084794)r133267,Monodelphis_domestica_ENSMODP00000028458:0.040731)r133266,Monodelphis_…
AmnPhylome_0000227	group_BchorENS_000029	19	38	2	2	2	2	2	2	2	2	2	2	2	2	2	1	2	1	2	3	3	0	ENSP00000264607 ENSP00000355195	ENSCAFP00000018354 ENSCAFP00000024345	ENSMODP00000002877 ENSMODP00000008929	NP_001264599.1 XP_004942570.1	XP_002190498.1 XP_002195675.2	XP_006263296.1 XP_014462656.1	XP_014373670.1 XP_014377642.1	ENSPSIP00000007221 XP_014429370.1	XP_007060304.1 XP_007060860.1	Parpi0013246.p1 Parpi0023603.p1	XP_015273568.1 XP_015283684.1	XP_003229360.2 ENSACAP00000009513	XP_007421974.1 XP_007434973.1	XP_013931640.1	ENSXETP00000010588 ENSXETP00000054472	ENSLACP00000014699	ENSLOCP00000011077 ENSLOCP00000017982	ENSDARP00000014061 ENSDARP00000030625 ENSDARP00000054692	ENSGACP00000002886 ENSGACP00000007201 ENSGACP00000024497		(Alligator_mississippiensis_XP_006263296.1:0.004159,((((((((((((((((Alligator_mississippiensis_XP_014462656.1:0.004135,Alligator_sinensis_XP_014377642.1:0.012735)100:0.052569,(Chelonia_mydas_XP_007060304.1:0.037205,Pelodiscus_sinensis_ENSPSIP00000007221:0.027020)96:0.032641)60:0.004356,(Gallus_gallus_NP_001264599.1:0.100685,Taeniopygia_guttata_XP_002195675.2:0.245144)90:0.070582)55:0.025458,((Can…	((((((Homo_sapiens_ENSP00000355195:0.013132,Canis_familiaris_ENSCAFP00000024345:0.038588)100.0:0.095883,Monodelphis_domestica_ENSMODP00000008929:0.133942)100.0:0.149108,((((Taeniopygia_guttata_XP_002195675.2:0.245144,Gallus_gallus_NP_001264599.1:0.100685)r197073,(Alligator_sinensis_XP_014377642.1:0.012735,Alligator_mississippiensis_XP_014462656.1:0.004135)100.0:0.052569)r197072,(Pelodiscus_sinens…
AmnPhylome_0000228	group_BchorENS_000030	20	41	2	2	2	2	3	2	2	2	2	2	2	2	2	2	2	2	2	3	2	1	ENSP00000387091 ENSP00000428646	ENSCAFP00000012995 ENSCAFP00000019198	ENSMODP00000021166 ENSMODP00000021344	XP_004936346.1 XP_015143591.1	ENSTGUP00000015712 XP_002187716.1 XP_012429176.1	XP_006266294.1 XP_014452591.1	XP_006020962.1 XP_006022428.1	ENSPSIP00000002678 XP_006115775.1	XP_007054909.1 XP_007054927.1	Parpi0012644.p1 Parpi0015955.p1	XP_015262546.1 XP_015269348.1	XP_003223499.2 ENSACAP00000022511	XP_007429063.1 XP_007432682.1	XP_013915979.1 XP_013922862.1	ENSXETP00000025759 ENSXETP00000030706	ENSLACP00000000918 ENSLACP00000016628	ENSLOCP00000002867 ENSLOCP00000008263	ENSDARP00000099086 ENSDARP00000126575 ENSDARP00000127994	ENSGACP00000014744 ENSGACP00000023275	ENSPMAP00000005623	(Alligator_mississippiensis_XP_006266294.1:0.004956,((((((((((((((Alligator_mississippiensis_XP_014452591.1:0.000002,Alligator_sinensis_XP_006020962.1:0.004264)96:0.013713,(Chelonia_mydas_XP_007054927.1:0.014443,Pelodiscus_sinensis_XP_006115775.1:0.105021)96:0.024812)82:0.010613,(((Anolis_carolinensis_ENSACAP00000022511:0.004188,(Python_bivittatus_XP_007432682.1:0.000002,Thamnophis_sirtalis_XP_01…	(((((Gasterosteus_aculeatus_ENSGACP00000014744:0.559971,Danio_rerio_ENSDARP00000127994:0.292769)100.0:0.245881,Lepisosteus_oculatus_ENSLOCP00000008263:0.326503)100.0:0.519059,(((((Canis_familiaris_ENSCAFP00000019198:0.065498,Homo_sapiens_ENSP00000387091:0.154101)r199464,Monodelphis_domestica_ENSMODP00000021344:0.066457)100.0:0.089083,((((Taeniopygia_guttata_XP_002187716.1:0.098561,Gallus_gallus_X…
AmnPhylome_0000229	group_BchorENS_000031	4	10	0	0	0	0	0	0	0	0	0	1	0	6	1	2	0	0	0	0	0	0										Parpi0029668.p1		XP_008104044.1 XP_008104053.1 ENSACAP00000004132 ENSACAP00000018946 ENSACAP00000022024 ENSACAP00000023304	XP_007444062.1	XP_013923244.1 XP_013923249.1							(Anolis_carolinensis_XP_008104044.1:0.158968,(((((Anolis_carolinensis_XP_008104053.1:0.396972,(Anolis_carolinensis_ENSACAP00000004132:0.548260,Paroedura_picta_Parpi0029668.p1:0.336317)78:0.300601)54:0.105206,(Python_bivittatus_XP_007444062.1:0.059311,Thamnophis_sirtalis_XP_013923244.1:0.218910)99:0.308073)71:0.078499,Thamnophis_sirtalis_XP_013923249.1:0.393528)91:0.087390,Anolis_carolinensis_ENSA…	((((Thamnophis_sirtalis_XP_013923244.1:0.21891,Python_bivittatus_XP_007444062.1:0.059311)99.0:0.308073,((((Anolis_carolinensis_ENSACAP00000023304:0.214225,Anolis_carolinensis_XP_008104044.1:0.158968)100.0:0.113061,Anolis_carolinensis_ENSACAP00000022024:0.395855)92.0:0.073613,Anolis_carolinensis_ENSACAP00000018946:0.20657)91.0:0.08739,Anolis_carolinensis_XP_008104053.1:0.396972)r211107)r211106,(Th…
AmnPhylome_0000230	group_BchorENS_000033	19	35	2	2	1	2	2	2	2	2	2	2	2	2	1	1	1	2	2	3	2	0	ENSP00000243103 ENSP00000385586	ENSCAFP00000009931 ENSCAFP00000031334	ENSMODP00000011939	NP_990580.1 XP_426957.3	XP_002189625.2 XP_012430287.1	XP_006272294.1 XP_006278507.1	XP_006020885.1 XP_006030627.1	ENSPSIP00000003244 ENSPSIP00000005258	XP_007060583.1 XP_007065861.1	Parpi0014012.p1 Parpi0014639.p1	XP_015265898.1 XP_015268989.1	XP_003216726.1 XP_003226262.2	XP_007438847.1	XP_013907956.1	ENSXETP00000050671	ENSLACP00000010955 ENSLACP00000019048	ENSLOCP00000007612 ENSLOCP00000008651	ENSDARP00000076775 ENSDARP00000093921 ENSDARP00000132869	ENSGACP00000006035 ENSGACP00000012376		(Alligator_mississippiensis_XP_006272294.1:0.000002,((((((((((((Alligator_mississippiensis_XP_006278507.1:0.000002,((((Anolis_carolinensis_XP_003216726.1:0.000002,Taeniopygia_guttata_XP_002189625.2:0.244425)86:0.027562,Pelodiscus_sinensis_ENSPSIP00000005258:0.268750)79:0.015910,(Canis_familiaris_ENSCAFP00000009931:0.013596,Homo_sapiens_ENSP00000243103:0.012598)97:0.048672)83:0.009481,Gallus_gallu…	((((((Canis_familiaris_ENSCAFP00000009931:0.013596,Homo_sapiens_ENSP00000243103:0.012598)r192032,((((Taeniopygia_guttata_XP_002189625.2:0.244425,Gallus_gallus_XP_426957.3:0.006077)r192037,(Alligator_mississippiensis_XP_006278507.1:2.0E-6,Alligator_sinensis_XP_006030627.1:2.0E-6)r192038)r192036,(Chelonia_mydas_XP_007065861.1:2.0E-6,Pelodiscus_sinensis_ENSPSIP00000005258:0.26875)r192039)r192035,(((…
AmnPhylome_0000231	group_BchorENS_000034	20	38	2	2	3	2	2	2	2	2	2	1	2	2	2	1	2	2	2	2	2	1	ENSP00000317224 ENSP00000375919	ENSCAFP00000008327 ENSCAFP00000035590	ENSMODP00000014619 ENSMODP00000016859 ENSMODP00000032231	XP_015143412.1 XP_015155701.1	ENSTGUP00000013476 ENSTGUP00000014557	XP_006264822.1 XP_006269745.1	XP_006023160.1 XP_014381907.1	ENSPSIP00000007033 ENSPSIP00000007977	XP_007062762.1 XP_007068320.1	Parpi0022153.p1	XP_015262647.1 XP_015262990.1	ENSACAP00000008834 ENSACAP00000016130	XP_007425690.1 XP_007434654.1	XP_013910238.1	ENSXETP00000006360 ENSXETP00000026698	ENSLACP00000013266 ENSLACP00000021696	ENSLOCP00000014906 ENSLOCP00000017978	ENSDARP00000110629 ENSDARP00000129251	ENSGACP00000014310 ENSGACP00000022889	ENSPMAP00000008991	(Alligator_mississippiensis_XP_006264822.1:0.000002,((((((((((((((Alligator_mississippiensis_XP_006269745.1:0.000002,Alligator_sinensis_XP_006023160.1:0.000002)100:0.019672,(((Monodelphis_domestica_ENSMODP00000032231:0.525868,Taeniopygia_guttata_ENSTGUP00000013476:0.000002)6:0.000003,Taeniopygia_guttata_ENSTGUP00000014557:0.000002)91:0.014229,Gallus_gallus_XP_015143412.1:0.021594)93:0.031883)67:0…	((((((((Homo_sapiens_ENSP00000317224:0.007593,Canis_familiaris_ENSCAFP00000008327:0.01825)100.0:0.032529,Monodelphis_domestica_ENSMODP00000016859:0.051059)100.0:0.085038,(((Gallus_gallus_XP_015155701.1:0.344869,(Alligator_sinensis_XP_014381907.1:0.039074,Alligator_mississippiensis_XP_006264822.1:2.0E-6)100.0:0.093605)r193096,(Pelodiscus_sinensis_ENSPSIP00000007033:0.011291,Chelonia_mydas_XP_00706…
AmnPhylome_0000232	group_BchorENS_000035	20	39	2	2	2	3	2	2	1	2	2	2	2	2	2	1	2	2	2	3	2	1	ENSP00000312385 ENSP00000419266	ENSCAFP00000004404 ENSCAFP00000019743	ENSMODP00000000528 ENSMODP00000011931	ENSGALP00000032639 XP_015145082.1 XP_425994.2	XP_002195420.1 XP_002196576.2	XP_006265430.2 XP_006272297.1	XP_006026532.1	ENSPSIP00000002847 XP_006119602.1	XP_007053710.1 XP_007060605.1	Parpi0014637.p1 Parpi0027943.p1	XP_015261280.1 XP_015265901.1	XP_003226264.1 XP_008115251.1	XP_007425530.1 XP_007428287.1	XP_013923052.1	ENSXETP00000001630 ENSXETP00000016484	ENSLACP00000011860 ENSLACP00000019947	ENSLOCP00000008686 ENSLOCP00000014581	ENSDARP00000076765 ENSDARP00000133433 ENSDARP00000141114	ENSGACP00000006040 ENSGACP00000009465	ENSPMAP00000007017	(Alligator_mississippiensis_XP_006265430.2:0.003746,(((((((((((Alligator_mississippiensis_XP_006272297.1:0.011623,(Anolis_carolinensis_XP_003226264.1:1.096333,(Chelonia_mydas_XP_007060605.1:0.124232,Pelodiscus_sinensis_XP_006119602.1:0.375606)96:0.132934)73:0.175379)54:0.063577,((Gallus_gallus_ENSGALP00000032639:0.381755,Gallus_gallus_XP_015145082.1:0.000002)95:0.027568,Taeniopygia_guttata_XP_002…	((((((((Homo_sapiens_ENSP00000419266:0.021168,Canis_familiaris_ENSCAFP00000004404:0.00571)100.0:0.108849,Monodelphis_domestica_ENSMODP00000000528:0.054865)r209282,((((Taeniopygia_guttata_XP_002195420.1:0.015152,Gallus_gallus_XP_425994.2:0.02248)r209286,(Alligator_sinensis_XP_006026532.1:2.0E-6,Alligator_mississippiensis_XP_006265430.2:0.003746)100.0:0.023961)r209285,(Chelonia_mydas_XP_007053710.1…
AmnPhylome_0000233	group_BchorENS_000036	19	58	3	3	3	4	2	3	3	3	2	4	3	3	3	1	4	3	3	4	4	0	ENSP00000262450 ENSP00000349508 ENSP00000369716	ENSCAFP00000024834 ENSCAFP00000036157 ENSCAFP00000037426	ENSMODP00000007809 ENSMODP00000022561 ENSMODP00000030757	ENSGALP00000023294 XP_015130048.1 XP_015149151.1 XP_015152537.1	ENSTGUP00000002728 ENSTGUP00000013727	XP_006258434.2 XP_006271924.1 XP_014461268.1	XP_006025623.2 XP_014378536.1 XP_014382371.1	ENSPSIP00000017808 XP_006124785.1 XP_014425541.1	XP_007061452.1 XP_007070280.1	Parpi0015300.p1 Parpi0022037.p1 Parpi0033786.p1 Parpi0009464.p1	XP_015274512.1 XP_015276218.1 XP_015285302.1	XP_008121362.1 ENSACAP00000004315 ENSACAP00000006236	XP_007426755.1 XP_007429670.1 XP_007432863.1	XP_013923065.1	ENSXETP00000006374 ENSXETP00000006377 ENSXETP00000028484 ENSXETP00000041129	ENSLACP00000006723 ENSLACP00000009098 ENSLACP00000022264	ENSLOCP00000006007 ENSLOCP00000009062 ENSLOCP00000017225	ENSDARP00000014790 ENSDARP00000124629 ENSDARP00000127601 ENSDARP00000133704	ENSGACP00000005811 ENSGACP00000013344 ENSGACP00000024737 ENSGACP00000025482		(Alligator_mississippiensis_XP_006258434.2:0.000002,((((((((((((((Alligator_mississippiensis_XP_006271924.1:0.000002,Alligator_sinensis_XP_014382371.1:0.000682)100:0.022120,((Canis_familiaris_ENSCAFP00000024834:0.002724,Homo_sapiens_ENSP00000369716:0.000002)99:0.004010,Monodelphis_domestica_ENSMODP00000030757:0.009277)100:0.033704)64:0.004496,Pelodiscus_sinensis_XP_014425541.1:0.050413)72:0.00456…	((((((((Homo_sapiens_ENSP00000369716:2.0E-6,Canis_familiaris_ENSCAFP00000024834:0.002724)99.0:0.00401,Monodelphis_domestica_ENSMODP00000030757:0.009277)100.0:0.033704,(((Gallus_gallus_XP_015130048.1:0.058008,(Alligator_sinensis_XP_014382371.1:6.82E-4,Alligator_mississippiensis_XP_006271924.1:2.0E-6)100.0:0.02212)r193678,Pelodiscus_sinensis_XP_014425541.1:0.050413)r193677,((Python_bivittatus_XP_00…
AmnPhylome_0000234	group_BchorENS_000037	7	153	0	0	0	0	0	0	1	34	0	0	0	15	0	0	80	15	2	0	6	0							XP_006027385.1	ENSPSIP00000000046 ENSPSIP00000000131 ENSPSIP00000000170 ENSPSIP00000000236 ENSPSIP00000000240 ENSPSIP00000000332 ENSPSIP00000000422 ENSPSIP00000000433 ENSPSIP00000000451 ENSPSIP00000000464 ENSPSIP00000000504 ENSPSIP00000000526 ENSPSIP00000000573 ENSPSIP00000000605 ENSPSIP00000000984 ENSPSIP00000000985 ENSPSIP00000001023 ENSPSIP00000001072 ENSPSIP00000001111 ENSPSIP00000001215 ENSPSIP00000001259 …				XP_008103641.1 XP_008103816.1 XP_008104291.1 XP_008113164.1 XP_008114451.1 XP_008123603.1 ENSACAP00000021908 ENSACAP00000021976 ENSACAP00000022200 ENSACAP00000022259 ENSACAP00000022520 ENSACAP00000022574 ENSACAP00000022684 ENSACAP00000022778 ENSACAP00000023003			ENSXETP00000058393 ENSXETP00000058468 ENSXETP00000058471 ENSXETP00000058474 ENSXETP00000058496 ENSXETP00000058589 ENSXETP00000058595 ENSXETP00000058786 ENSXETP00000058820 ENSXETP00000058848 ENSXETP00000058889 ENSXETP00000059116 ENSXETP00000059135 ENSXETP00000059229 ENSXETP00000059374 ENSXETP00000059543 ENSXETP00000059560 ENSXETP00000059650 ENSXETP00000059708 ENSXETP00000059742 ENSXETP00000059745 …	ENSLACP00000000095 ENSLACP00000000110 ENSLACP00000001186 ENSLACP00000002164 ENSLACP00000006121 ENSLACP00000006526 ENSLACP00000006927 ENSLACP00000007628 ENSLACP00000007946 ENSLACP00000008614 ENSLACP00000010604 ENSLACP00000011350 ENSLACP00000014671 ENSLACP00000016711 ENSLACP00000018312	ENSLOCP00000011760 ENSLOCP00000022123		ENSGACP00000000095 ENSGACP00000000224 ENSGACP00000000987 ENSGACP00000001864 ENSGACP00000005255 ENSGACP00000014028		(Alligator_sinensis_XP_006027385.1:1.079108,((((((((Anolis_carolinensis_XP_008103641.1:0.128210,Anolis_carolinensis_XP_008113164.1:0.151160)100:0.329086,(((Anolis_carolinensis_XP_008103816.1:0.073105,Anolis_carolinensis_XP_008123603.1:0.080111)100:0.230488,Anolis_carolinensis_XP_008104291.1:0.342915)93:0.056343,Anolis_carolinensis_XP_008114451.1:0.453002)99:0.115680)98:0.359752,(Xenopus_tropicali…	((((((((((((((((((((((Xenopus_tropicalis_ENSXETP00000060718:0.7069,Xenopus_tropicalis_ENSXETP00000060711:0.793865)r195205,Xenopus_tropicalis_ENSXETP00000058889:0.756434)r195204,((Xenopus_tropicalis_ENSXETP00000060785:0.028743,Xenopus_tropicalis_ENSXETP00000059560:0.039076)100.0:0.295036,Xenopus_tropicalis_ENSXETP00000062622:0.828067)98.0:0.31151)r195203,((Xenopus_tropicalis_ENSXETP00000063716:0.3…
AmnPhylome_0000235	group_BchorENS_000038	19	21	1	1	1	1	2	1	1	1	1	1	1	2	1	1	1	1	1	1	1	0	ENSP00000361143	ENSCAFP00000026726	ENSMODP00000037993	NP_001012904.1	ENSTGUP00000004479 ENSTGUP00000015526	XP_006263317.1	XP_006037860.1	XP_006136274.1	XP_007060210.1	Parpi0023062.p1	XP_015281491.1	ENSACAP00000018119 ENSACAP00000020638	XP_007432125.1	XP_013921372.1	ENSXETP00000027170	ENSLACP00000014436	ENSLOCP00000017023	ENSDARP00000137340	ENSGACP00000026812		(Alligator_mississippiensis_XP_006263317.1:0.052307,(Alligator_sinensis_XP_006037860.1:0.000002,((Anolis_carolinensis_ENSACAP00000018119:0.221684,(Python_bivittatus_XP_007432125.1:0.082369,Thamnophis_sirtalis_XP_013921372.1:0.061601)92:0.049570)63:0.023981,(Gekko_japonicus_XP_015281491.1:0.083004,Paroedura_picta_Parpi0023062.p1:0.046342)97:0.091739)39:0.019726)17:0.003872,(((Chelonia_mydas_XP_007…	(((Gasterosteus_aculeatus_ENSGACP00000026812:0.075651,Danio_rerio_ENSDARP00000137340:0.175403)98.0:0.083806,Lepisosteus_oculatus_ENSLOCP00000017023:0.036914)99.0:0.0559425,(((((Canis_familiaris_ENSCAFP00000026726:0.008768,Homo_sapiens_ENSP00000361143:2.0E-6)r232520,Monodelphis_domestica_ENSMODP00000037993:0.046833)r232519,(((((Taeniopygia_guttata_ENSTGUP00000015526:2.0E-6,Taeniopygia_guttata_ENST…
AmnPhylome_0000236	group_BchorENS_000039	18	45	2	2	2	2	0	1	2	2	2	3	2	2	2	2	3	3	2	6	5	0	ENSP00000236850 ENSP00000350425	ENSCAFP00000019615 ENSCAFP00000019630	ENSMODP00000017245 ENSMODP00000017253	NP_990269.1 NP_990856.1		XP_006259584.2	XP_006030393.1 XP_006030395.1	ENSPSIP00000013398 ENSPSIP00000014898	XP_007060524.1 XP_007060525.1	Parpi0010606.p1 Parpi0020908.p1 Parpi0020910.p1	XP_015283537.1 XP_015283538.1	ENSACAP00000001607 ENSACAP00000018466	XP_007422946.1 XP_007422948.1	XP_013930626.1 XP_013930632.1	ENSXETP00000008146 ENSXETP00000008148 ENSXETP00000063974	ENSLACP00000016264 ENSLACP00000016757 ENSLACP00000022439	ENSLOCP00000005242 ENSLOCP00000007525	ENSDARP00000025613 ENSDARP00000111399 ENSDARP00000114871 ENSDARP00000132213 ENSDARP00000133454 ENSDARP00000136446	ENSGACP00000003168 ENSGACP00000003173 ENSGACP00000004481 ENSGACP00000004491 ENSGACP00000008005		(Alligator_mississippiensis_XP_006259584.2:0.014255,((((((((((((Alligator_sinensis_XP_006030393.1:0.428673,(Chelonia_mydas_XP_007060524.1:0.094416,Pelodiscus_sinensis_ENSPSIP00000013398:0.127272)99:0.075264)88:0.009565,Gallus_gallus_NP_990856.1:0.159982)89:0.085481,((Canis_familiaris_ENSCAFP00000019630:0.078372,Homo_sapiens_ENSP00000236850:0.078829)100:0.304100,Monodelphis_domestica_ENSMODP000000…	((((((((Homo_sapiens_ENSP00000236850:0.078829,Canis_familiaris_ENSCAFP00000019630:0.078372)100.0:0.3041,Monodelphis_domestica_ENSMODP00000017245:0.607832)99.0:0.188324,(((Gallus_gallus_NP_990856.1:0.159982,Alligator_sinensis_XP_006030393.1:0.428673)r221192,(Pelodiscus_sinensis_ENSPSIP00000013398:0.127272,Chelonia_mydas_XP_007060524.1:0.094416)99.0:0.075264)r221191,((Thamnophis_sirtalis_XP_0139306…
AmnPhylome_0000237	group_BchorENS_000040	19	35	2	2	2	2	3	2	2	2	2	2	2	2	2	2	2	1	1	1	1	0	ENSP00000262844 ENSP00000272647	ENSCAFP00000006397 ENSCAFP00000026739	ENSMODP00000014353 ENSMODP00000023254	XP_015132669.1 XP_015134088.1	ENSTGUP00000004489 ENSTGUP00000005929 ENSTGUP00000016622	XP_006269403.1 XP_014462736.1	XP_006016063.1 XP_006037861.1	ENSPSIP00000002951 XP_006136272.2	XP_007052646.1 XP_007060211.1	Parpi0000159.p1 Parpi0023063.p1	XP_015281490.1 XP_015282346.1	ENSACAP00000005120 ENSACAP00000012686	XP_007422013.1 XP_007432127.1	XP_013911676.1 XP_013921371.1	ENSXETP00000006450 ENSXETP00000052802	ENSLACP00000019551	ENSLOCP00000017029	ENSDARP00000006365	ENSGACP00000026811		(Alligator_mississippiensis_XP_006269403.1:0.000002,(((((((((((Alligator_mississippiensis_XP_014462736.1:0.022067,(((((((Alligator_sinensis_XP_006037861.1:0.046138,(Chelonia_mydas_XP_007060211.1:0.000002,Pelodiscus_sinensis_XP_006136272.2:0.000002)13:0.000003)33:0.000002,(Python_bivittatus_XP_007432127.1:0.000002,Thamnophis_sirtalis_XP_013921371.1:0.019301)94:0.096721)39:0.117935,Taeniopygia_gutt…	(((Danio_rerio_ENSDARP00000006365:0.019421,Gasterosteus_aculeatus_ENSGACP00000026811:0.060378)r223807,Lepisosteus_oculatus_ENSLOCP00000017029:0.028137)98.0:0.072792,((((((Homo_sapiens_ENSP00000272647:0.00353,Canis_familiaris_ENSCAFP00000006397:2.0E-6)100.0:0.014248,Monodelphis_domestica_ENSMODP00000023254:2.0E-6)r223829,((((Gallus_gallus_XP_015132669.1:2.0E-6,Taeniopygia_guttata_ENSTGUP0000000592…
AmnPhylome_0000238	group_BchorENS_000041	20	79	4	4	4	4	4	4	4	4	4	3	2	3	3	3	4	6	4	8	6	1	ENSP00000274721 ENSP00000313423 ENSP00000347591 ENSP00000428518	ENSCAFP00000001731 ENSCAFP00000009362 ENSCAFP00000014779 ENSCAFP00000017345	ENSMODP00000005650 ENSMODP00000012001 ENSMODP00000012228 ENSMODP00000015259	NP_990432.1 NP_990433.1 XP_015141525.1 XP_015149529.1	ENSTGUP00000015692 XP_002187684.3 XP_002189636.2 XP_004175677.1	XP_006258287.2 XP_006258442.2 XP_014450121.1 XP_014456024.1	XP_006020975.1 XP_006023045.1 XP_014379288.1 XP_014381153.1	ENSPSIP00000007753 ENSPSIP00000008719 ENSPSIP00000016518 XP_006121712.1	XP_007054966.1 XP_007056384.1 XP_007065052.1 XP_007066391.1	Parpi0012635.p1 Parpi0024176.p1 Parpi0003482.p1	XP_015262862.1 XP_015278502.1	ENSACAP00000004455 ENSACAP00000006790 ENSACAP00000009645	XP_007420398.1 XP_007425006.1 XP_007444061.1	XP_013908483.1 XP_013913868.1 XP_013917437.1	ENSXETP00000014682 ENSXETP00000023120 ENSXETP00000051332 ENSXETP00000057057	ENSLACP00000002893 ENSLACP00000003550 ENSLACP00000004807 ENSLACP00000005623 ENSLACP00000007758 ENSLACP00000019852	ENSLOCP00000001102 ENSLOCP00000011723 ENSLOCP00000015960 ENSLOCP00000018356	ENSDARP00000058414 ENSDARP00000062696 ENSDARP00000074879 ENSDARP00000102997 ENSDARP00000107305 ENSDARP00000114950 ENSDARP00000132554 ENSDARP00000137090	ENSGACP00000002464 ENSGACP00000008816 ENSGACP00000014022 ENSGACP00000015063 ENSGACP00000023147 ENSGACP00000027359	ENSPMAP00000007595	(Alligator_mississippiensis_XP_006258287.2:0.007003,((((((((((((((((((Alligator_mississippiensis_XP_006258442.2:0.000002,(Gallus_gallus_NP_990432.1:0.011035,Taeniopygia_guttata_XP_002187684.3:0.057202)85:0.047868)21:0.000003,Alligator_sinensis_XP_006023045.1:0.000002)66:0.021338,Pelodiscus_sinensis_ENSPSIP00000008719:0.067875)6:0.000003,(Chelonia_mydas_XP_007066391.1:0.006477,Latimeria_chalumnae_…	(((((((((Homo_sapiens_ENSP00000274721:0.096954,Canis_familiaris_ENSCAFP00000001731:0.039421)100.0:0.226666,Monodelphis_domestica_ENSMODP00000015259:0.284221)100.0:0.541686,((((Taeniopygia_guttata_XP_002189636.2:0.051667,Gallus_gallus_XP_015149529.1:0.023407)100.0:0.064783,(Alligator_sinensis_XP_014381153.1:2.0E-6,Alligator_mississippiensis_XP_014456024.1:2.0E-6)100.0:0.141566)r208037,(Pelodiscus_…
AmnPhylome_0000239	group_BchorENS_000042	20	46	2	2	3	2	3	2	3	3	2	2	2	2	2	1	2	2	2	3	3	3	ENSP00000262919 ENSP00000347152	ENSCAFP00000009513 ENSCAFP00000017303	ENSMODP00000005644 ENSMODP00000012047 ENSMODP00000040619	XP_015141534.1 XP_421777.4	ENSTGUP00000016461 XP_002186755.1 XP_002188287.2	XP_014450195.1 XP_014452580.1	XP_006031958.1 XP_006035429.1 XP_014374129.1	ENSPSIP00000007687 ENSPSIP00000013079 XP_014437095.1	XP_007054967.1 XP_007056385.1	Parpi0012634.p1 Parpi0009666.p1	XP_015271850.1 XP_015278545.1	XP_008116040.1 ENSACAP00000009062	XP_007425465.1 XP_007434499.1	XP_013911611.1	ENSXETP00000009493 ENSXETP00000051348	ENSLACP00000014366 ENSLACP00000017035	ENSLOCP00000001067 ENSLOCP00000015980	ENSDARP00000042513 ENSDARP00000083966 ENSDARP00000118575	ENSGACP00000005821 ENSGACP00000008795 ENSGACP00000015076	ENSPMAP00000006314 ENSPMAP00000010096 ENSPMAP00000010227	(Alligator_mississippiensis_XP_014450195.1:0.000002,((((((((((((((((((((Alligator_mississippiensis_XP_014452580.1:0.001508,Alligator_sinensis_XP_014374129.1:0.007166)100:0.046187,(Chelonia_mydas_XP_007054967.1:0.038029,Pelodiscus_sinensis_XP_014437095.1:0.032126)99:0.018029)57:0.009516,((Anolis_carolinensis_XP_008116040.1:0.058177,Python_bivittatus_XP_007425465.1:0.042325)95:0.017431,(Gekko_japon…	((((((((Homo_sapiens_ENSP00000262919:0.014019,Canis_familiaris_ENSCAFP00000009513:0.015274)100.0:0.040558,(Monodelphis_domestica_ENSMODP00000005644:0.041871,Monodelphis_domestica_ENSMODP00000012047:0.018572)r224686)r224685,(((((Taeniopygia_guttata_XP_002188287.2:0.042718,Gallus_gallus_XP_015141534.1:0.037189)100.0:0.029023,(Alligator_sinensis_XP_014374129.1:0.007166,Alligator_mississippiensis_XP_…
AmnPhylome_0000240	group_BchorENS_000043	18	29	1	1	1	1	1	1	1	2	1	3	2	2	2	1	0	2	0	3	3	1	ENSP00000301599	ENSCAFP00000024734	ENSMODP00000009218	NP_001278993.1	XP_002194071.3	XP_014465590.1	XP_006018906.1	ENSPSIP00000004181 XP_006116250.1	XP_007070250.1	Parpi0022040.p1 Parpi0028194.p1 Parpi0009613.p1	XP_015261682.1 XP_015277899.1	XP_003229095.2 XP_008122673.1	XP_007426761.1 XP_007429927.1	XP_013918520.1		ENSLACP00000008369 ENSLACP00000021787		ENSDARP00000091709 ENSDARP00000117977 ENSDARP00000131284	ENSGACP00000001398 ENSGACP00000026312 ENSGACP00000026822	ENSPMAP00000008194	(Alligator_mississippiensis_XP_014465590.1:0.009478,Alligator_sinensis_XP_006018906.1:0.000002,(((((((((Anolis_carolinensis_XP_003229095.2:0.128477,((Gekko_japonicus_XP_015277899.1:0.000002,Paroedura_picta_Parpi0022040.p1:0.023391)95:0.070072,Python_bivittatus_XP_007426761.1:0.070248)60:0.026753)87:0.048447,Pelodiscus_sinensis_XP_006116250.1:0.413047)88:0.036073,((Canis_familiaris_ENSCAFP00000024…	(((((((Homo_sapiens_ENSP00000301599:0.006808,Canis_familiaris_ENSCAFP00000024734:0.030293)99.0:0.085504,Monodelphis_domestica_ENSMODP00000009218:0.159218)100.0:0.230122,(Pelodiscus_sinensis_XP_006116250.1:0.413047,((Python_bivittatus_XP_007426761.1:0.070248,Anolis_carolinensis_XP_003229095.2:0.128477)r236690,(Paroedura_picta_Parpi0022040.p1:0.023391,Gekko_japonicus_XP_015277899.1:2.0E-6)95.0:0.07…
AmnPhylome_0000241	group_BchorENS_000044	19	34	2	2	1	2	4	2	2	2	2	2	2	2	2	1	1	1	2	1	1	0	ENSP00000263671 ENSP00000361112	ENSCAFP00000008187 ENSCAFP00000026779	ENSMODP00000008898	NP_989502.1 XP_015136502.1	ENSTGUP00000010702 ENSTGUP00000016050 XP_002187614.2 XP_012428547.1	XP_006258015.2 XP_006262124.1	XP_006028130.1 XP_014378078.1	ENSPSIP00000018005 XP_014431183.1	XP_007060212.1 XP_007068438.1	Parpi0022929.p1 Parpi0023064.p1	XP_015274471.1 XP_015281360.1	XP_008118898.1 ENSACAP00000012750	XP_007432126.1 XP_007441134.1	XP_013922621.1	ENSXETP00000027167	ENSLACP00000011662	ENSLOCP00000002667 ENSLOCP00000017035	ENSDARP00000100035	ENSGACP00000027370		(Alligator_mississippiensis_XP_006258015.2:0.000002,(((((((((((Alligator_mississippiensis_XP_006262124.1:0.000002,Alligator_sinensis_XP_014378078.1:0.003471)98:0.015503,(((Taeniopygia_guttata_ENSTGUP00000016050:0.000002,Taeniopygia_guttata_XP_012428547.1:0.000002)100:0.042524,Gallus_gallus_NP_989502.1:0.000002)91:0.026045,Xenopus_tropicalis_ENSXETP00000027167:0.382214)53:0.004379)67:0.015593,((Ch…	(((((((Homo_sapiens_ENSP00000263671:0.168575,Canis_familiaris_ENSCAFP00000008187:0.040275)100.0:0.097983,Monodelphis_domestica_ENSMODP00000008898:0.065146)100.0:0.140972,((((Taeniopygia_guttata_XP_002187614.2:0.073092,Gallus_gallus_XP_015136502.1:0.046027)100.0:0.05261,(Alligator_sinensis_XP_014378078.1:0.003471,Alligator_mississippiensis_XP_006262124.1:2.0E-6)98.0:0.015503)r225253,(Chelonia_myda…
AmnPhylome_0000242	group_BchorENS_000045	19	36	3	2	1	1	2	2	2	2	2	1	1	2	1	1	2	2	1	4	4	0	ENSP00000254846 ENSP00000367203 ENSP00000442047	ENSCAFP00000021603 ENSCAFP00000024733	ENSMODP00000026365	XP_015156103.1	ENSTGUP00000015545 XP_012424930.1	XP_014452017.1 XP_014466682.1	XP_014376036.1 XP_014381899.1	ENSPSIP00000013275 XP_014425542.1	XP_007064502.1 XP_007066355.1	Parpi0012539.p1	XP_015265290.1	XP_008105650.1 XP_008121189.1	XP_007441216.1	XP_013925056.1	ENSXETP00000010467 ENSXETP00000034109	ENSLACP00000006801 ENSLACP00000007999	ENSLOCP00000002191	ENSDARP00000077934 ENSDARP00000082902 ENSDARP00000110911 ENSDARP00000120451	ENSGACP00000012288 ENSGACP00000019875 ENSGACP00000026313 ENSGACP00000026854		(Alligator_mississippiensis_XP_014452017.1:0.080352,(((((((((((Alligator_mississippiensis_XP_014466682.1:0.000002,Alligator_sinensis_XP_014381899.1:0.007314)92:0.001798,Alligator_sinensis_XP_014376036.1:0.001428)95:0.005389,(((((Anolis_carolinensis_XP_008105650.1:0.032061,(Python_bivittatus_XP_007441216.1:0.001258,Thamnophis_sirtalis_XP_013925056.1:0.015420)97:0.005200)100:0.008200,(Gekko_japonic…	(((((((Canis_familiaris_ENSCAFP00000021603:0.001615,(Homo_sapiens_ENSP00000367203:0.00236,Homo_sapiens_ENSP00000442047:0.095277)r209417)100.0:0.013228,Monodelphis_domestica_ENSMODP00000026365:0.016905)r209407,(((((Taeniopygia_guttata_ENSTGUP00000015545:0.041377,Taeniopygia_guttata_XP_012424930.1:0.002768)r209412,Gallus_gallus_XP_015156103.1:0.003512)r209411,(Alligator_mississippiensis_XP_01446668…
AmnPhylome_0000243	group_BchorENS_000046	19	128	3	3	3	3	74	3	3	3	3	4	3	3	3	1	3	3	3	3	4	0	ENSP00000278568 ENSP00000314067 ENSP00000353864	ENSCAFP00000007388 ENSCAFP00000019285 ENSCAFP00000026834	ENSMODP00000006251 ENSMODP00000023014 ENSMODP00000037240	NP_001155844.1 XP_015134084.1 XP_422671.2	ENSTGUP00000000003 ENSTGUP00000000079 ENSTGUP00000000399 ENSTGUP00000000401 ENSTGUP00000001089 ENSTGUP00000001442 ENSTGUP00000003634 ENSTGUP00000003858 ENSTGUP00000004564 ENSTGUP00000006017 ENSTGUP00000006427 ENSTGUP00000006592 ENSTGUP00000013425 ENSTGUP00000014077 ENSTGUP00000014098 ENSTGUP00000014110 ENSTGUP00000014133 ENSTGUP00000014262 ENSTGUP00000014263 ENSTGUP00000014299 ENSTGUP00000014361 …	XP_006267083.1 XP_014457005.1 XP_014462640.1	XP_006022010.1 XP_006037144.1 XP_014378076.1	ENSPSIP00000005156 ENSPSIP00000006402 ENSPSIP00000014928	XP_007057020.1 XP_007060214.1 XP_007067463.1	Parpi0015213.p1 Parpi0023171.p1 Parpi0000241.p1 Parpi0030382.p1	XP_015261965.1 XP_015270878.1 XP_015276195.1	ENSACAP00000001988 ENSACAP00000012874 ENSACAP00000015993	XP_007424981.1 XP_007431499.1 XP_007437463.1	XP_013928403.1	ENSXETP00000025827 ENSXETP00000025828 ENSXETP00000027154	ENSLACP00000004711 ENSLACP00000008469 ENSLACP00000008886	ENSLOCP00000006732 ENSLOCP00000007920 ENSLOCP00000017065	ENSDARP00000046677 ENSDARP00000132462 ENSDARP00000137659	ENSGACP00000014225 ENSGACP00000014655 ENSGACP00000017525 ENSGACP00000027376		(Alligator_mississippiensis_XP_006267083.1:0.000000,(((((((((((Alligator_mississippiensis_XP_014457005.1:0.003976,Alligator_sinensis_XP_006022010.1:0.000002)100:0.007973,Canis_familiaris_ENSCAFP00000007388:0.053438)6:0.000003,Monodelphis_domestica_ENSMODP00000006251:0.004002)72:0.004063,((Anolis_carolinensis_ENSACAP00000001988:0.025171,Paroedura_picta_Parpi0030382.p1:0.041351)98:0.011704,Homo_sap…	((((((((Canis_familiaris_ENSCAFP00000007388:0.053438,Homo_sapiens_ENSP00000278568:0.02387)r209890,Monodelphis_domestica_ENSMODP00000006251:0.004002)r209889,((((((Taeniopygia_guttata_ENSTGUP00000013425:0.012121,((((((((((((((((((((((((((((((((((((((((Taeniopygia_guttata_ENSTGUP00000015281:2.0E-6,Taeniopygia_guttata_ENSTGUP00000014299:0.007972)r209962,Taeniopygia_guttata_ENSTGUP00000017796:0.011999…
AmnPhylome_0000244	group_BchorENS_000047	20	38	2	2	2	2	3	1	1	2	2	2	2	2	2	2	2	2	2	2	2	1	ENSP00000289921 ENSP00000358251	ENSCAFP00000014268 ENSCAFP00000017136	ENSMODP00000012144 ENSMODP00000028708	XP_015129678.1 XP_015144418.1	ENSTGUP00000011304 ENSTGUP00000014650 ENSTGUP00000016797	XP_014450196.1	XP_006029092.1	ENSPSIP00000014807 XP_006135631.2	XP_007056387.1 XP_007066386.1	Parpi0003473.p1 Parpi0009664.p1	XP_015265112.1 XP_015278527.1	ENSACAP00000000585 ENSACAP00000009177	XP_007432455.1 XP_007434600.1	XP_013913890.1 XP_013919758.1	ENSXETP00000023111 ENSXETP00000051380	ENSLACP00000017233 ENSLACP00000019354	ENSLOCP00000015993 ENSLOCP00000018934	ENSDARP00000078566 ENSDARP00000112213	ENSGACP00000004950 ENSGACP00000014201	ENSPMAP00000004799	(Alligator_mississippiensis_XP_014450196.1:0.009689,Alligator_sinensis_XP_006029092.1:0.003220,(((Chelonia_mydas_XP_007056387.1:0.013986,Pelodiscus_sinensis_ENSPSIP00000014807:0.007742)100:0.029548,(((((((((((((Chelonia_mydas_XP_007066386.1:0.044099,Pelodiscus_sinensis_XP_006135631.2:0.066775)100:0.073273,((Anolis_carolinensis_ENSACAP00000000585:1.095187,(Gekko_japonicus_XP_015278527.1:0.039719,P…	((((((((Homo_sapiens_ENSP00000289921:0.05436,Canis_familiaris_ENSCAFP00000014268:0.053185)99.0:0.034669,Monodelphis_domestica_ENSMODP00000028708:0.080945)100.0:0.169042,((Gallus_gallus_XP_015129678.1:0.572477,(Pelodiscus_sinensis_XP_006135631.2:0.066775,Chelonia_mydas_XP_007066386.1:0.044099)100.0:0.073273)r234903,(((Thamnophis_sirtalis_XP_013913890.1:0.132223,Python_bivittatus_XP_007434600.1:0.0…
AmnPhylome_0000245	group_BchorENS_000048	20	62	3	3	3	2	2	3	3	2	3	3	3	4	3	3	3	3	3	6	6	1	ENSP00000264833 ENSP00000345192 ENSP00000360858	ENSCAFP00000026532 ENSCAFP00000029623 ENSCAFP00000040209	ENSMODP00000004096 ENSMODP00000005854 ENSMODP00000016542	ENSGALP00000008340 NP_990098.1	ENSTGUP00000005168 NP_001185777.1	XP_006262022.1 XP_014451306.1 XP_014459589.1	XP_006023579.2 XP_006026835.1 XP_006028686.1	ENSPSIP00000010167 ENSPSIP00000010250	XP_007061065.1 XP_007062678.1 XP_007065137.1	Parpi0019583.p1 Parpi0025592.p1 Parpi0009259.p1	XP_015265695.1 XP_015271158.1 XP_015284918.1	XP_003220033.2 XP_003229555.2 XP_008112653.1 XP_008120583.1	XP_007428650.1 XP_007430299.1 XP_007436764.1	XP_013908085.1 XP_013925393.1 XP_013931185.1	ENSXETP00000012877 ENSXETP00000029047 ENSXETP00000048317	ENSLACP00000004879 ENSLACP00000015212 ENSLACP00000021112	ENSLOCP00000000428 ENSLOCP00000008746 ENSLOCP00000009734	ENSDARP00000008954 ENSDARP00000057237 ENSDARP00000096531 ENSDARP00000104138 ENSDARP00000117426 ENSDARP00000134888	ENSGACP00000002633 ENSGACP00000013059 ENSGACP00000014134 ENSGACP00000021001 ENSGACP00000021865 ENSGACP00000022070	ENSPMAP00000001396	(Alligator_mississippiensis_XP_006262022.1:0.000002,(((((((((((((((Alligator_mississippiensis_XP_014451306.1:0.000002,Alligator_sinensis_XP_006023579.2:0.000002)99:0.009304,Chelonia_mydas_XP_007065137.1:0.143395)75:0.015348,((Canis_familiaris_ENSCAFP00000026532:0.013874,Homo_sapiens_ENSP00000264833:0.023955)100:0.059321,Monodelphis_domestica_ENSMODP00000005854:0.013902)100:0.117747)61:0.025275,((…	(((((((((Canis_familiaris_ENSCAFP00000029623:0.002251,Homo_sapiens_ENSP00000345192:0.002218)r219041,Monodelphis_domestica_ENSMODP00000004096:0.002218)r219040,((((Taeniopygia_guttata_ENSTGUP00000005168:0.004742,Gallus_gallus_ENSGALP00000008340:0.01107)r219045,(Alligator_sinensis_XP_006026835.1:2.0E-6,Alligator_mississippiensis_XP_014459589.1:0.0114)100.0:0.011052)r219044,(Chelonia_mydas_XP_0070626…
AmnPhylome_0000246	group_BchorENS_000049	2	6	0	0	0	0	0	0	0	1	0	0	0	5	0	0	0	0	0	0	0	0								ENSPSIP00000000582				ENSACAP00000018724 ENSACAP00000019718 ENSACAP00000019850 ENSACAP00000019973 ENSACAP00000020217									(Anolis_carolinensis_ENSACAP00000018724:0.005472,(Anolis_carolinensis_ENSACAP00000019718:0.000002,Anolis_carolinensis_ENSACAP00000019973:0.000002)3:0.000002,(Anolis_carolinensis_ENSACAP00000019850:0.000002,(Anolis_carolinensis_ENSACAP00000020217:0.161165,Pelodiscus_sinensis_ENSPSIP00000000582:1.709716)86:0.239592)99:0.021017);	(Pelodiscus_sinensis_ENSPSIP00000000582:0.854858,((((Anolis_carolinensis_ENSACAP00000019973:2.0E-6,Anolis_carolinensis_ENSACAP00000019718:2.0E-6)r248185,Anolis_carolinensis_ENSACAP00000018724:0.005472)99.0:0.021017,Anolis_carolinensis_ENSACAP00000019850:2.0E-6)r248182,Anolis_carolinensis_ENSACAP00000020217:0.161165)r248181)n307657;
AmnPhylome_0000247	group_BchorENS_000050	20	35	2	2	2	2	1	2	2	2	1	2	2	2	2	1	2	2	2	2	1	1	ENSP00000160382 ENSP00000397552	ENSCAFP00000016743 ENSCAFP00000021112	ENSMODP00000005668 ENSMODP00000039544	XP_015130298.1 XP_422784.3	XP_002193131.1	XP_006276038.1 XP_014464018.1	XP_006017246.2 XP_006029648.1	ENSPSIP00000009833 ENSPSIP00000013199	XP_007057058.1	Parpi0017979.p1 Parpi0008181.p1	XP_015278835.1 XP_015283370.1	XP_008122944.1 ENSACAP00000004517	XP_007422848.1 XP_007444616.1	XP_013926211.1	ENSXETP00000015779 ENSXETP00000062735	ENSLACP00000005221 ENSLACP00000016801	ENSLOCP00000001436 ENSLOCP00000016657	ENSDARP00000095078 ENSDARP00000136819	ENSGACP00000013190	ENSPMAP00000006648	(Alligator_mississippiensis_XP_006276038.1:0.000002,((((((((Alligator_mississippiensis_XP_014464018.1:0.000002,Alligator_sinensis_XP_006029648.1:0.013697)100:0.021206,Gallus_gallus_XP_015130298.1:0.029535)69:0.009280,(((Anolis_carolinensis_XP_008122944.1:0.119985,Python_bivittatus_XP_007444616.1:0.024193)88:0.010460,(Latimeria_chalumnae_ENSLACP00000005221:0.449182,(Gekko_japonicus_XP_015283370.1:…	((((((((Canis_familiaris_ENSCAFP00000021112:2.0E-6,Homo_sapiens_ENSP00000160382:0.002673)r235749,Monodelphis_domestica_ENSMODP00000005668:2.0E-6)100.0:0.040978,(((Gallus_gallus_XP_015130298.1:0.029535,(Alligator_sinensis_XP_006029648.1:0.013697,Alligator_mississippiensis_XP_014464018.1:2.0E-6)100.0:0.021206)r235738,Pelodiscus_sinensis_ENSPSIP00000009833:0.056284)r235737,((Python_bivittatus_XP_007…
AmnPhylome_0000248	group_BchorENS_000051	15	125	27	13	16	0	0	5	2	4	13	2	1	26	2	1	1	2	0	10	0	0	ENSP00000255129 ENSP00000262259 ENSP00000292928 ENSP00000302222 ENSP00000304268 ENSP00000333223 ENSP00000333725 ENSP00000352444 ENSP00000354377 ENSP00000364379 ENSP00000366153 ENSP00000366273 ENSP00000378881 ENSP00000379208 ENSP00000380120 ENSP00000380165 ENSP00000385939 ENSP00000393163 ENSP00000397178 ENSP00000419377 ENSP00000419397 ENSP00000429148 ENSP00000441410 ENSP00000441838 ENSP00000452552…	ENSCAFP00000009374 ENSCAFP00000022437 ENSCAFP00000023470 ENSCAFP00000026695 ENSCAFP00000036863 ENSCAFP00000037232 ENSCAFP00000037322 ENSCAFP00000040690 ENSCAFP00000041766 ENSCAFP00000042211 ENSCAFP00000042517 ENSCAFP00000042669 ENSCAFP00000042762	ENSMODP00000008948 ENSMODP00000011609 ENSMODP00000012914 ENSMODP00000013312 ENSMODP00000013389 ENSMODP00000027197 ENSMODP00000027412 ENSMODP00000027893 ENSMODP00000028600 ENSMODP00000028624 ENSMODP00000028639 ENSMODP00000030805 ENSMODP00000033337 ENSMODP00000038156 ENSMODP00000038734 ENSMODP00000040865			XP_014457578.1 XP_014458766.1 XP_014458774.1 XP_014459095.1 XP_014462440.1	XP_014382603.1 XP_014382619.1	ENSPSIP00000006636 XP_014424326.1 XP_014424782.1 XP_014430492.1	XP_007053843.1 XP_007054663.1 XP_007054665.1 XP_007054856.1 XP_007055319.1 XP_007057017.1 XP_007066119.1 XP_007066348.1 XP_007070002.1 XP_007070150.1 XP_007071036.1 XP_007072401.1 XP_007072521.1	Parpi0021756.p1 Parpi0030924.p1	XP_015284170.1	XP_008103878.1 XP_008119429.1 XP_008119528.1 XP_008119762.1 XP_008120484.1 XP_008121661.1 XP_008121720.1 XP_008123857.1 XP_008123905.1 ENSACAP00000000728 ENSACAP00000000743 ENSACAP00000000848 ENSACAP00000004537 ENSACAP00000011943 ENSACAP00000013463 ENSACAP00000015694 ENSACAP00000018524 ENSACAP00000018927 ENSACAP00000018989 ENSACAP00000019548 ENSACAP00000020015 ENSACAP00000020255 ENSACAP0000002099…	XP_007443815.1 XP_007445030.1	XP_013931060.1	ENSXETP00000037447	ENSLACP00000001325 ENSLACP00000023048		ENSDARP00000107309 ENSDARP00000122016 ENSDARP00000128228 ENSDARP00000130336 ENSDARP00000130789 ENSDARP00000136776 ENSDARP00000138274 ENSDARP00000138771 ENSDARP00000139542 ENSDARP00000141324			(Alligator_mississippiensis_XP_014457578.1:0.154276,((Alligator_mississippiensis_XP_014458766.1:0.493429,((((Alligator_mississippiensis_XP_014458774.1:0.573653,Gekko_japonicus_XP_015284170.1:1.425109)77:0.036192,((((((Anolis_carolinensis_XP_008103878.1:1.242553,Python_bivittatus_XP_007443815.1:0.370063)93:0.085480,Python_bivittatus_XP_007445030.1:0.489243)94:0.057571,Thamnophis_sirtalis_XP_013931…	(((((((Danio_rerio_ENSDARP00000136776:0.3725,Danio_rerio_ENSDARP00000122016:0.327038)98.0:0.035761,Danio_rerio_ENSDARP00000107309:0.479317)99.0:0.18921,Danio_rerio_ENSDARP00000138274:0.173141)r220033,(Danio_rerio_ENSDARP00000138771:0.003627,Danio_rerio_ENSDARP00000130789:2.0E-6)100.0:0.11995)r220032,((Danio_rerio_ENSDARP00000141324:0.021752,Danio_rerio_ENSDARP00000139542:0.012309)100.0:0.097241,D…
AmnPhylome_0000249	group_BchorENS_000052	19	20	1	1	1	1	1	1	1	1	1	1	1	2	1	1	1	1	1	1	1	0	ENSP00000377914	ENSCAFP00000012863	ENSMODP00000016919	NP_001005834.2	ENSTGUP00000005193	XP_014452538.1	XP_006035548.1	ENSPSIP00000020295	XP_007063321.1	Parpi0005476.p1	XP_015265136.1	ENSACAP00000007480 ENSACAP00000013752	XP_007428255.1	XP_013928199.1	ENSXETP00000030200	ENSLACP00000008787	ENSLOCP00000003749	ENSDARP00000067234	ENSGACP00000002884		(Alligator_mississippiensis_XP_014452538.1:0.005728,Alligator_sinensis_XP_006035548.1:0.010489,((Chelonia_mydas_XP_007063321.1:0.031564,Pelodiscus_sinensis_ENSPSIP00000020295:0.075040)94:0.035062,(((((Anolis_carolinensis_ENSACAP00000007480:0.090778,(Python_bivittatus_XP_007428255.1:0.034256,Thamnophis_sirtalis_XP_013928199.1:0.097107)93:0.070691)75:0.044824,(Gekko_japonicus_XP_015265136.1:0.05101…	(((Gasterosteus_aculeatus_ENSGACP00000002884:0.303214,Danio_rerio_ENSDARP00000067234:0.274779)97.0:0.088786,Lepisosteus_oculatus_ENSLOCP00000003749:0.195212)100.0:0.0990225,(((((Homo_sapiens_ENSP00000377914:0.053192,Canis_familiaris_ENSCAFP00000012863:0.092979)100.0:0.078562,Monodelphis_domestica_ENSMODP00000016919:0.093743)99.0:0.060271,((((Gallus_gallus_NP_001005834.2:0.049466,Taeniopygia_gutta…
AmnPhylome_0000250	group_BchorENS_000053	12	200	0	0	0	0	0	0	2	10	2	68	38	34	0	9	7	14	13	1	2	0							XP_014374030.1 XP_014376233.1	ENSPSIP00000000006 ENSPSIP00000000008 ENSPSIP00000000053 ENSPSIP00000000331 ENSPSIP00000000456 ENSPSIP00000000685 ENSPSIP00000000993 ENSPSIP00000001062 ENSPSIP00000002972 XP_014437224.1	XP_007061515.1 XP_007064024.1	Parpi0016669.p1 Parpi0017714.p1 Parpi0019158.p1 Parpi0019417.p1 Parpi0019492.p1 Parpi0019578.p1 Parpi0020841.p1 Parpi0021666.p1 Parpi0022309.p1 Parpi0022480.p1 Parpi0022604.p1 Parpi0023203.p1 Parpi0023226.p1 Parpi0023443.p1 Parpi0023711.p1 Parpi0023736.p1 Parpi0023811.p1 Parpi0023819.p1 Parpi0023942.p1 Parpi0023955.p1 Parpi0023995.p1 Parpi0024046.p1 Parpi0024258.p1 Parpi0024558.p1 Parpi0024565.p1…	XP_015261180.1 XP_015261706.1 XP_015262476.1 XP_015262603.1 XP_015263542.1 XP_015263781.1 XP_015264667.1 XP_015264668.1 XP_015265805.1 XP_015266210.1 XP_015266621.1 XP_015267171.1 XP_015268980.1 XP_015268981.1 XP_015269072.1 XP_015269762.1 XP_015269929.1 XP_015270027.1 XP_015271925.1 XP_015273420.1 XP_015273967.1 XP_015274098.1 XP_015274344.1 XP_015274404.1 XP_015276734.1 XP_015276809.1 XP_015276…	ENSACAP00000021696 ENSACAP00000021697 ENSACAP00000021740 ENSACAP00000021755 ENSACAP00000021841 ENSACAP00000021958 ENSACAP00000021986 ENSACAP00000021994 ENSACAP00000022013 ENSACAP00000022016 ENSACAP00000022079 ENSACAP00000022169 ENSACAP00000022279 ENSACAP00000022306 ENSACAP00000022335 ENSACAP00000022478 ENSACAP00000022521 ENSACAP00000022621 ENSACAP00000022662 ENSACAP00000022675 ENSACAP00000022780 …		XP_013907314.1 XP_013907952.1 XP_013909081.1 XP_013918129.1 XP_013921713.1 XP_013927119.1 XP_013930224.1 XP_013931706.1 XP_013931969.1	ENSXETP00000011003 ENSXETP00000058358 ENSXETP00000061875 ENSXETP00000062180 ENSXETP00000062466 ENSXETP00000062908 ENSXETP00000063735	ENSLACP00000000102 ENSLACP00000000630 ENSLACP00000000859 ENSLACP00000001695 ENSLACP00000002598 ENSLACP00000003802 ENSLACP00000005183 ENSLACP00000006798 ENSLACP00000006969 ENSLACP00000008993 ENSLACP00000009374 ENSLACP00000013952 ENSLACP00000017552 ENSLACP00000019668	ENSLOCP00000000149 ENSLOCP00000000379 ENSLOCP00000004700 ENSLOCP00000005723 ENSLOCP00000011724 ENSLOCP00000011821 ENSLOCP00000012130 ENSLOCP00000013602 ENSLOCP00000017154 ENSLOCP00000021765 ENSLOCP00000022104 ENSLOCP00000022228 ENSLOCP00000022353	ENSDARP00000130603	ENSGACP00000003833 ENSGACP00000018099		(Alligator_sinensis_XP_014374030.1:0.239108,Alligator_sinensis_XP_014376233.1:0.143443,(((((((((Chelonia_mydas_XP_007061515.1:0.256566,((Pelodiscus_sinensis_ENSPSIP00000000006:0.070040,Pelodiscus_sinensis_ENSPSIP00000000008:0.000002)97:0.063387,Pelodiscus_sinensis_XP_014437224.1:0.126068)68:0.024444)99:0.313738,(((Latimeria_chalumnae_ENSLACP00000001695:0.468466,((Thamnophis_sirtalis_XP_013907314.…	(((((Latimeria_chalumnae_ENSLACP00000008993:0.476373,Latimeria_chalumnae_ENSLACP00000005183:0.055702)100.0:0.382975,(((((Lepisosteus_oculatus_ENSLOCP00000022353:2.0E-6,Lepisosteus_oculatus_ENSLOCP00000013602:1.08342)96.0:0.043742,Lepisosteus_oculatus_ENSLOCP00000011821:0.035206)r239087,Lepisosteus_oculatus_ENSLOCP00000011724:0.066547)r239086,Lepisosteus_oculatus_ENSLOCP00000005723:0.083631)r23908…
AmnPhylome_0000251	group_BchorENS_000054	19	52	3	3	3	3	2	3	3	3	3	2	3	2	3	3	2	2	2	4	3	0	ENSP00000357076 ENSP00000377494 ENSP00000432282	ENSCAFP00000015262 ENSCAFP00000017397 ENSCAFP00000019405	ENSMODP00000012564 ENSMODP00000017182 ENSMODP00000022560	ENSGALP00000042171 NP_990825.1 XP_416634.1	ENSTGUP00000000180 XP_012425513.1	XP_006270634.1 XP_006272647.1 XP_006278131.1	XP_006029645.1 XP_006030388.1 XP_006032558.1	ENSPSIP00000002156 ENSPSIP00000007150 XP_014425834.1	XP_007057604.1 XP_007060518.1 XP_007066131.1	Parpi0012036.p1 Parpi0005676.p1	XP_015261442.1 XP_015280438.1 XP_015283534.1	ENSACAP00000001895 ENSACAP00000014884	XP_007422952.1 XP_007423859.1 XP_007439886.1	XP_013928382.1 XP_013930701.1 XP_013931087.1	ENSXETP00000008136 ENSXETP00000056922	ENSLACP00000018967 ENSLACP00000021283	ENSLOCP00000005310 ENSLOCP00000007628	ENSDARP00000101713 ENSDARP00000116441 ENSDARP00000129595 ENSDARP00000130582	ENSGACP00000003980 ENSGACP00000007945 ENSGACP00000026908		(Alligator_mississippiensis_XP_006270634.1:0.000002,((((((((((((Alligator_mississippiensis_XP_006272647.1:0.005704,Alligator_sinensis_XP_006029645.1:0.005711)100:0.049859,((Chelonia_mydas_XP_007066131.1:0.127769,Pelodiscus_sinensis_ENSPSIP00000007150:0.093461)92:0.034327,Xenopus_tropicalis_ENSXETP00000056922:0.356852)28:0.036195)37:0.026512,Gallus_gallus_ENSGALP00000042171:0.245354)44:0.026909,((…	((((((((Canis_familiaris_ENSCAFP00000017397:2.0E-6,Homo_sapiens_ENSP00000357076:2.0E-6)r238165,Monodelphis_domestica_ENSMODP00000012564:0.053418)100.0:0.134466,(((Gallus_gallus_ENSGALP00000042171:0.245354,(Alligator_sinensis_XP_006029645.1:0.005711,Alligator_mississippiensis_XP_006272647.1:0.005704)100.0:0.049859)r238155,(Chelonia_mydas_XP_007066131.1:0.127769,Pelodiscus_sinensis_ENSPSIP000000071…
AmnPhylome_0000252	group_BchorENS_000055	20	61	4	4	3	2	2	1	3	2	3	2	2	3	3	4	3	3	2	5	4	6	ENSP00000264036 ENSP00000270233 ENSP00000305988 ENSP00000364210	ENSCAFP00000001108 ENSCAFP00000006919 ENSCAFP00000014280 ENSCAFP00000017804	ENSMODP00000016550 ENSMODP00000018610 ENSMODP00000037302	NP_001004768.1 NP_990510.1	XP_012425545.1 XP_012426179.1	XP_006258201.1	XP_006029351.1 XP_014373905.1 XP_014383047.1	ENSPSIP00000013649 XP_006116856.2	XP_007067049.1 XP_007071009.1 XP_007072398.1	Parpi0010668.p1 Parpi0012006.p1	XP_015260970.1 XP_015263359.1	XP_008106011.1 ENSACAP00000000403 ENSACAP00000002005	XP_007433272.1 XP_007435751.1 XP_007439351.1	XP_013911140.1 XP_013921950.1 XP_013930607.1 XP_013932034.1	ENSXETP00000041861 ENSXETP00000046661 ENSXETP00000063648	ENSLACP00000014564 ENSLACP00000014623 ENSLACP00000018762	ENSLOCP00000004055 ENSLOCP00000006291	ENSDARP00000033942 ENSDARP00000091978 ENSDARP00000104288 ENSDARP00000105795 ENSDARP00000105899	ENSGACP00000011949 ENSGACP00000013846 ENSGACP00000026556 ENSGACP00000027451	ENSPMAP00000004277 ENSPMAP00000004927 ENSPMAP00000006663 ENSPMAP00000007052 ENSPMAP00000007225 ENSPMAP00000007438	(Alligator_mississippiensis_XP_006258201.1:0.000002,Alligator_sinensis_XP_006029351.1:0.000002,(((((((((((((Alligator_sinensis_XP_014373905.1:0.296170,((Chelonia_mydas_XP_007067049.1:0.073625,Pelodiscus_sinensis_ENSPSIP00000013649:1.489475)87:0.083653,(Gallus_gallus_NP_001004768.1:0.115089,Taeniopygia_guttata_XP_012426179.1:0.217897)100:0.178368)73:0.048899)77:0.041655,((Anolis_carolinensis_ENSAC…	(((((((((Canis_familiaris_ENSCAFP00000014280:2.0E-6,Homo_sapiens_ENSP00000305988:0.02014)r242519,Monodelphis_domestica_ENSMODP00000037302:0.045508)100.0:0.057075,((((Taeniopygia_guttata_XP_012425545.1:0.020929,Gallus_gallus_NP_990510.1:0.040286)r242509,(Alligator_sinensis_XP_006029351.1:2.0E-6,Alligator_mississippiensis_XP_006258201.1:2.0E-6)100.0:0.043139)r242508,(Pelodiscus_sinensis_XP_00611685…
AmnPhylome_0000253	group_BchorENS_000056	4	45	0	0	0	0	0	0	0	12	1	0	0	29	0	0	0	3	0	0	0	0								ENSPSIP00000000364 ENSPSIP00000000757 ENSPSIP00000000962 ENSPSIP00000001220 ENSPSIP00000001440 ENSPSIP00000001792 XP_006131115.1 XP_014427950.1 XP_014429432.1 XP_014430505.1 XP_014431196.1 XP_014435023.1	XP_007053433.1			XP_008102307.1 XP_008110367.1 XP_008121327.1 ENSACAP00000018014 ENSACAP00000018186 ENSACAP00000018231 ENSACAP00000018680 ENSACAP00000018868 ENSACAP00000019065 ENSACAP00000019335 ENSACAP00000019704 ENSACAP00000019741 ENSACAP00000019923 ENSACAP00000020064 ENSACAP00000020147 ENSACAP00000020482 ENSACAP00000020670 ENSACAP00000020719 ENSACAP00000021497 ENSACAP00000021810 ENSACAP00000022086 ENSACAP00000…				ENSLACP00000000045 ENSLACP00000015529 ENSLACP00000023649					(Anolis_carolinensis_XP_008102307.1:0.116849,(((Anolis_carolinensis_XP_008110367.1:0.208397,((((((Chelonia_mydas_XP_007053433.1:0.584730,((Latimeria_chalumnae_ENSLACP00000000045:0.068184,Latimeria_chalumnae_ENSLACP00000015529:0.249616)75:0.033382,Latimeria_chalumnae_ENSLACP00000023649:0.097037)100:0.883149)77:0.138873,((((Pelodiscus_sinensis_ENSPSIP00000000364:0.007850,(Pelodiscus_sinensis_XP_014…	(((Latimeria_chalumnae_ENSLACP00000015529:0.249616,Latimeria_chalumnae_ENSLACP00000000045:0.068184)r272152,Latimeria_chalumnae_ENSLACP00000023649:0.097037)100.0:0.441574,((Chelonia_mydas_XP_007053433.1:0.58473,(((((Pelodiscus_sinensis_XP_014431196.1:0.024588,Pelodiscus_sinensis_XP_014429432.1:0.031961)r272162,Pelodiscus_sinensis_ENSPSIP00000000364:0.00785)100.0:0.1372,Pelodiscus_sinensis_XP_01443…
AmnPhylome_0000254	group_BchorENS_000057	1	2	0	0	0	0	0	0	0	0	0	0	0	2	0	0	0	0	0	0	0	0												ENSACAP00000011116 ENSACAP00000020561									(Anolis_carolinensis_ENSACAP00000011116, Anolis_carolinensis_ENSACAP00000020561);	(Anolis_carolinensis_ENSACAP00000020561:1.0,Anolis_carolinensis_ENSACAP00000011116:1.0)n338407;
AmnPhylome_0000255	group_BchorENS_000058	20	56	3	3	3	3	2	2	3	4	3	2	3	3	3	2	4	3	3	3	3	1	ENSP00000362727 ENSP00000370889 ENSP00000479816	ENSCAFP00000016716 ENSCAFP00000027498 ENSCAFP00000030000	ENSMODP00000002496 ENSMODP00000015917 ENSMODP00000024635	ENSGALP00000001738 XP_015135066.1 XP_015145864.1	XP_002192502.2 XP_012433827.1	XP_014458420.1 XP_014459298.1	XP_006017013.1 XP_006036764.1 XP_014375304.1	ENSPSIP00000004919 ENSPSIP00000014084 XP_006124718.1 XP_014432760.1	XP_007058307.1 XP_007061153.1 XP_007063728.1	Parpi0003443.p1 Parpi0009218.p1	XP_015261668.1 XP_015270456.1 XP_015273939.1	ENSACAP00000009412 ENSACAP00000015059 ENSACAP00000016746	XP_007423359.1 XP_007423959.1 XP_007432005.1	XP_013911631.1 XP_013924012.1	ENSXETP00000021939 ENSXETP00000044893 ENSXETP00000047292 ENSXETP00000050809	ENSLACP00000010168 ENSLACP00000011615 ENSLACP00000022367	ENSLOCP00000006354 ENSLOCP00000009171 ENSLOCP00000011029	ENSDARP00000055335 ENSDARP00000120303 ENSDARP00000140950	ENSGACP00000010484 ENSGACP00000024195 ENSGACP00000024937	ENSPMAP00000008968	(Alligator_mississippiensis_XP_014458420.1:0.004660,((((((((((((((((((Alligator_mississippiensis_XP_014459298.1:0.001432,Alligator_sinensis_XP_006017013.1:0.005480)100:0.059708,((Gallus_gallus_ENSGALP00000001738:0.000002,Gallus_gallus_XP_015135066.1:0.040943)100:0.064181,Taeniopygia_guttata_XP_012433827.1:0.094971)100:0.063400)98:0.014079,(Chelonia_mydas_XP_007061153.1:0.033335,Pelodiscus_sinensi…	((((((((Homo_sapiens_ENSP00000370889:0.148068,Canis_familiaris_ENSCAFP00000027498:0.135043)100.0:0.426307,Monodelphis_domestica_ENSMODP00000002496:0.40897)100.0:0.728668,((Alligator_sinensis_XP_014375304.1:0.724792,(Pelodiscus_sinensis_ENSPSIP00000014084:0.37388,Chelonia_mydas_XP_007058307.1:0.158066)99.0:0.10371)r258137,((Python_bivittatus_XP_007423959.1:0.377837,Anolis_carolinensis_ENSACAP00000…
[truncated: 12,798 more rows]
