# Supplementary material for: Madagascar ground gecko genome analysis characterizes asymmetric fates of duplicated genes
Source: BMC Biol. 2018 Apr 16;16:40. doi: 10.1186/s12915-018-0509-4 (PMC5901865; doi:10.1186/s12915-018-0509-4)
Supplement: Supplementary file 9 — Table S10. Elusive reptile genes and their non-elusive paralogs. (XLSX 258 kb) [file 12915_2018_509_MOESM9_ESM.xlsx]

## Sheet: Sheet1
Additional file 9: Table S10. Elusive reptile genes and their non-elusive paralogs
Group	Classification	#species	#genes	#avians retainig ortholgs of elusive genes	#mammals retaining ortholgs of elusive genes	Number of genes																			Description	Gene IDs
						HUMAN	CANFA	MONDO	CHICK	TAEGU	ALIMI	ALISI	PELSI	CHEMY	PARPI	GEKJA	ANOCA	PYTBI	THASI	XENTR	LATCH	LEPOC	DANRE	GASAC		HOMSA	CANFA	MONDO	CHICK	TAEGU	ALIMI	ALISI	PELSI	CHEMY	PARPI	GEKJA	ANOCA	PYTBI	THASI	XENTR	LATCH	LEPOC	DANRE	GASAC
AmnPhylome_0000216_sub_002	elusive	8	8	0	0	0	0	0	0	0	0	0	0	0	1	1	1	1	1	1	1	1	0	0	homeobox protein Hox-D3-like (LOC107112374)										Parpi0014019.p1	Gekko_japonicus_XP_015268984.1	Anolis_carolinensis_XP_008101840.1	Python_bivittatus_XP_007423918.1	Thamnophis_sirtalis_XP_013907962.1	ENSXETP00000053914_ENSXETG00000025181	ENSLACP00000018747_ENSLACG00000016502	ENSLOCP00000007739_ENSLOCG00000006407
AmnPhylome_0000216_sub_001	non-elusive	18	18	-	-	1	1	0	1	1	1	1	1	1	1	1	1	1	1	1	1	1	1	1	homeobox D3 (HOXD3), transcript variant X4	ENSP00000386498_ENSG00000128652	ENSCAFP00000019824_ENSCAFG00000013464		Gallus_gallus_XP_428765.2	ENSTGUP00000009239_ENSTGUG00000008971	Alligator_mississippiensis_XP_006272287.2	Alligator_sinensis_XP_014374077.1	ENSPSIP00000003193_ENSPSIG00000003067	Chelonia_mydas_XP_007060577.1	Parpi0014645.p1	Gekko_japonicus_XP_015265894.1	ENSACAP00000017628_ENSACAG00000017904	Python_bivittatus_XP_007425534.1	Thamnophis_sirtalis_XP_013910643.1	ENSXETP00000003766_ENSXETG00000001800	ENSLACP00000009575_ENSLACG00000008444	ENSLOCP00000008544_ENSLOCG00000007043	ENSDARP00000120633_ENSDARG00000059280	ENSGACP00000006001_ENSGACG00000004548
AmnPhylome_0000004_sub_008	elusive	3	3	0	0	0	0	0	0	0	0	0	0	0	1	0	1	0	0	0	1	0	0	0											Parpi0009621.p1		ENSACAP00000020188_ENSACAG00000022407				ENSLACP00000021417_ENSLACG00000018818
AmnPhylome_0000004_sub_010	non-elusive	18	18	-	-	1	1	1	1	1	1	1	1	1	1	1	1	1	1	1	1	1	1	0	G protein-coupled receptor, class C, group 6, member A (GPRC6A)	ENSP00000309493_ENSG00000173612	ENSCAFP00000001300_ENSCAFG00000000911	ENSMODP00000022215_ENSMODG00000017819	Gallus_gallus_XP_426177.3	Taeniopygia_guttata_XP_002190374.1	Alligator_mississippiensis_XP_006258988.1	Alligator_sinensis_XP_006026226.1	Pelodiscus_sinensis_XP_006123144.1	Chelonia_mydas_XP_007056835.1	Parpi0019195.p1	Gekko_japonicus_XP_015264573.1	Anolis_carolinensis_XP_008118621.1	Python_bivittatus_XP_007440125.1	Thamnophis_sirtalis_XP_013910967.1	ENSXETP00000061723_ENSXETG00000032107	ENSLACP00000010926_ENSLACG00000009614	ENSLOCP00000021171_ENSLOCG00000017129	ENSDARP00000133763_ENSDARG00000005371
AmnPhylome_0000290_sub_001	elusive	11	9	38	0	0	0	0	0	0	1	0	0	2	1	1	1	2	1	0	1	0	1	0	dystonin-like (LOC102574297)						Alligator_mississippiensis_XP_006271797.2			Chelonia_mydas_XP_007066846.1,Chelonia_mydas_XP_007066845.1	Parpi0025134.p1	Gekko_japonicus_XP_015272447.1	Anolis_carolinensis_XP_008121903.1	Python_bivittatus_XP_007442816.1,Python_bivittatus_XP_007444886.1	Thamnophis_sirtalis_XP_013923577.1		ENSLACP00000005573_ENSLACG00000004953		ENSDARP00000121590_ENSDARG00000089435
AmnPhylome_0000290_sub_003	non-elusive	23	18	-	-	1	1	1	0	2	1	1	1	1	2	1	2	1	1	1	1	1	2	2	plectin-like (LOC105759936), partial	ENSP00000323856_ENSG00000178209	ENSCAFP00000002076_ENSCAFG00000001433	ENSMODP00000012728_ENSMODG00000010370		Taeniopygia_guttata_XP_012431716.1,Taeniopygia_guttata_XP_012433685.1	Alligator_mississippiensis_XP_014462916.1	Alligator_sinensis_XP_014379582.1	Pelodiscus_sinensis_XP_014424416.1	Chelonia_mydas_XP_007066847.1	Parpi0027316.p1,Parpi0025135.p1	Gekko_japonicus_XP_015272454.1	Anolis_carolinensis_XP_008121904.1,ENSACAP00000006425_ENSACAG00000005967	Python_bivittatus_XP_007442513.1	Thamnophis_sirtalis_XP_013923588.1	ENSXETP00000056396_ENSXETG00000026876	ENSLACP00000007685_ENSLACG00000006808	ENSLOCP00000010515_ENSLOCG00000008626	ENSDARP00000134788_ENSDARG00000021987,ENSDARP00000085102_ENSDARG00000062590	ENSGACP00000007197_ENSGACG00000005431,ENSGACP00000003363_ENSGACG00000002566
AmnPhylome_0000299_sub_005	elusive	34	11	0	0	0	0	0	0	0	2	1	2	2	6	3	6	5	5	1	0	0	1	0	kelch-like protein 5 (LOC102567405), transcript variant X1						Alligator_mississippiensis_XP_006274417.1,Alligator_mississippiensis_XP_006278439.2	Alligator_sinensis_XP_006030020.1	Pelodiscus_sinensis_XP_014425864.1,Pelodiscus_sinensis_XP_006123700.1	Chelonia_mydas_XP_007063301.1,Chelonia_mydas_XP_007053206.1	Parpi0011479.p1,Parpi0028032.p1,Parpi0005007.p1,Parpi0019949.p1,Parpi0009530.p1,Parpi0009529.p1	Gekko_japonicus_XP_015273630.1,Gekko_japonicus_XP_015280652.1,Gekko_japonicus_XP_015262496.1	ENSACAP00000010153_ENSACAG00000010355,Anolis_carolinensis_XP_008121518.1,Anolis_carolinensis_XP_008120886.1,Anolis_carolinensis_XP_008118695.1,Anolis_carolinensis_XP_008123675.1,ENSACAP00000008280_ENSACAG00000008450	Python_bivittatus_XP_007438623.1,Python_bivittatus_XP_007430858.1,Python_bivittatus_XP_007434493.1,Python_bivittatus_XP_007428838.1,Python_bivittatus_XP_007440520.1	Thamnophis_sirtalis_XP_013924294.1,Thamnophis_sirtalis_XP_013927193.1,Thamnophis_sirtalis_XP_013914126.1,Thamnophis_sirtalis_XP_013931768.1,Thamnophis_sirtalis_XP_013930598.1	ENSXETP00000014808_ENSXETG00000006776			ENSDARP00000130659_ENSDARG00000101942
AmnPhylome_0000299_sub_003	non-elusive	17	17	-	-	1	1	1	1	1	1	1	1	1	1	1	1	1	1	1	1	1	0	0	kelch repeat and BTB (POZ) domain containing 12 (KBTBD12)	ENSP00000385957_ENSG00000187715	ENSCAFP00000006077_ENSCAFG00000004105	ENSMODP00000009901_ENSMODG00000007955	Gallus_gallus_XP_004944649.1	Taeniopygia_guttata_XP_002194278.1	Alligator_mississippiensis_XP_006264485.1	Alligator_sinensis_XP_006017877.1	ENSPSIP00000014486_ENSPSIG00000012977	Chelonia_mydas_XP_007060038.1	Parpi0002637.p1	Gekko_japonicus_XP_015281575.1	ENSACAP00000007151_ENSACAG00000007321	Python_bivittatus_XP_007444579.1	Thamnophis_sirtalis_XP_013910197.1	ENSXETP00000058521_ENSXETG00000031782	ENSLACP00000014214_ENSLACG00000012517	ENSLOCP00000016107_ENSLOCG00000013077
AmnPhylome_0000306_sub_003	elusive	4	4	0	0	0	0	0	0	0	0	0	0	0	1	1	1	0	0	1	0	0	0	0	hyaluronan synthase 1-like (LOC107124383)										Parpi0020829.p1	Gekko_japonicus_XP_015283332.1	ENSACAP00000010449_ENSACAG00000010610			ENSXETP00000044333_ENSXETG00000020515
AmnPhylome_0000306_sub_002	non-elusive	21	19	-	-	1	1	1	1	2	1	1	1	1	1	1	2	1	1	1	1	1	1	1	hyaluronan synthase 2 (HAS2), transcript variant X1	ENSP00000306991_ENSG00000170961	ENSCAFP00000042994_ENSCAFG00000029394	ENSMODP00000002664_ENSMODG00000002192	Gallus_gallus_NP_990137.2	ENSTGUP00000015680_ENSTGUG00000015335,ENSTGUP00000012774_ENSTGUG00000012411	Alligator_mississippiensis_XP_006275626.1	Alligator_sinensis_XP_006025533.1	ENSPSIP00000008470_ENSPSIG00000007729	Chelonia_mydas_XP_007063455.1	Parpi0004473.p1	Gekko_japonicus_XP_015267597.1	ENSACAP00000019342_ENSACAG00000024213,ENSACAP00000009180_ENSACAG00000009367	Python_bivittatus_XP_007425903.1	Thamnophis_sirtalis_XP_013930007.1	ENSXETP00000015027_ENSXETG00000006863	ENSLACP00000008849_ENSLACG00000007817	ENSLOCP00000011261_ENSLOCG00000009236	ENSDARP00000053753_ENSDARG00000036987	ENSGACP00000007404_ENSGACG00000005603
AmnPhylome_0000360_sub_001	elusive	9	9	0	0	0	0	0	0	0	0	0	0	0	1	1	1	1	1	1	1	0	1	1	serine/threonine-protein kinase NLK2-like (LOC107117625), transcript variant X1										Parpi0021521.p1	Gekko_japonicus_XP_015275260.1	Anolis_carolinensis_XP_008120008.1	Python_bivittatus_XP_007439139.1	Thamnophis_sirtalis_XP_013917361.1	ENSXETP00000024801_ENSXETG00000011349	ENSLACP00000007171_ENSLACG00000006362		ENSDARP00000100637_ENSDARG00000006566	ENSGACP00000019592_ENSGACG00000014837
AmnPhylome_0000360_sub_002	non-elusive	18	18	-	-	1	1	1	1	1	1	1	1	1	0	1	1	1	1	1	1	1	1	1	nemo-like kinase (NLK), transcript variant X1	ENSP00000384625_ENSG00000087095	ENSCAFP00000027521_ENSCAFG00000018650	ENSMODP00000024004_ENSMODG00000019231	Gallus_gallus_XP_015151351.1	Taeniopygia_guttata_XP_004177060.1	Alligator_mississippiensis_XP_006276517.1	Alligator_sinensis_XP_006016158.1	ENSPSIP00000016351_ENSPSIG00000014584	Chelonia_mydas_XP_007057775.1		Gekko_japonicus_XP_015277426.1	ENSACAP00000015332_ENSACAG00000015583	Python_bivittatus_XP_007442563.1	Thamnophis_sirtalis_XP_013914460.1	ENSXETP00000027352_ENSXETG00000012503	ENSLACP00000020413_ENSLACG00000017941	ENSLOCP00000006841_ENSLOCG00000005662	ENSDARP00000107617_ENSDARG00000028793	ENSGACP00000006602_ENSGACG00000004996
AmnPhylome_0000374_sub_002	elusive	8	7	0	0	0	0	0	0	0	0	0	0	0	0	1	1	1	0	0	1	1	1	2	neuronal acetylcholine receptor subunit alpha-7-like (LOC107114526)											Gekko_japonicus_XP_015271530.1	ENSACAP00000008793_ENSACAG00000008799	Python_bivittatus_XP_007428001.1			ENSLACP00000001214_ENSLACG00000001088	ENSLOCP00000008208_ENSLOCG00000006790	ENSDARP00000120968_ENSDARG00000037427	ENSGACP00000004404_ENSGACG00000003363,ENSGACP00000015824_ENSGACG00000011957
AmnPhylome_0000374_sub_001	non-elusive	20	18	-	-	2	1	1	1	1	1	1	1	1	1	0	1	1	1	1	1	1	2	1	CHRNA7 (cholinergic receptor, nicotinic, alpha 7, exons 5-10) and FAM7A (family with sequence similarity 7A, exons A-E) fusion (CHRFAM7A)	ENSP00000299847_ENSG00000166664,ENSP00000407546_ENSG00000175344	ENSCAFP00000015074_ENSCAFG00000010220	ENSMODP00000011117_ENSMODG00000008920	Gallus_gallus_NP_989512.2	ENSTGUP00000006046_ENSTGUG00000005850	Alligator_mississippiensis_XP_014455380.1	Alligator_sinensis_XP_006022556.1	ENSPSIP00000011746_ENSPSIG00000010525	Chelonia_mydas_XP_007056453.1	Parpi0021589.p1		ENSACAP00000008326_ENSACAG00000008436	Python_bivittatus_XP_007439456.1	Thamnophis_sirtalis_XP_013919877.1	ENSXETP00000035788_ENSXETG00000016395	ENSLACP00000006499_ENSLACG00000005760	ENSLOCP00000017935_ENSLOCG00000014571	ENSDARP00000140988_ENSDARG00000101522,ENSDARP00000140114_ENSDARG00000101702	ENSGACP00000022428_ENSGACG00000016966
AmnPhylome_0000375_sub_001	elusive	4	4	0	0	0	0	0	0	0	1	0	0	0	0	0	0	0	1	0	1	1	0	0	probable G-protein coupled receptor 139 (LOC106737573)						Alligator_mississippiensis_XP_014464881.1								Thamnophis_sirtalis_XP_013914771.1		ENSLACP00000015589_ENSLACG00000013724	ENSLOCP00000013074_ENSLOCG00000010674
AmnPhylome_0000375_sub_005	non-elusive	17	17	-	-	1	1	1	1	1	1	1	1	1	1	1	1	1	1	0	1	1	0	1	G protein-coupled receptor 139 (GPR139)	ENSP00000458791_ENSG00000180269	ENSCAFP00000026632_ENSCAFG00000018025	ENSMODP00000008231_ENSMODG00000006637	Gallus_gallus_XP_428970.3	ENSTGUP00000009590_ENSTGUG00000009306	Alligator_mississippiensis_XP_006273770.1	Alligator_sinensis_XP_006026190.1	ENSPSIP00000015874_ENSPSIG00000014176	Chelonia_mydas_XP_007064432.1	Parpi0013593.p1	Gekko_japonicus_XP_015271614.1	ENSACAP00000001469_ENSACAG00000001576	Python_bivittatus_XP_007435695.1	Thamnophis_sirtalis_XP_013930922.1		ENSLACP00000011016_ENSLACG00000009695	ENSLOCP00000003476_ENSLOCG00000002954		ENSGACP00000015207_ENSGACG00000011500
AmnPhylome_0000389_sub_003	elusive	7	7	1	0	0	0	0	0	0	1	1	0	0	0	0	0	0	0	1	1	1	1	1	serine/threonine-protein kinase 17A-like (LOC102564338), transcript variant X1						Alligator_mississippiensis_XP_006260461.1	Alligator_sinensis_XP_006017728.1								ENSXETP00000058237_ENSXETG00000028061	ENSLACP00000008964_ENSLACG00000007915	ENSLOCP00000015369_ENSLOCG00000012486	ENSDARP00000010065_ENSDARG00000015922	ENSGACP00000011294_ENSGACG00000008544
AmnPhylome_0000389_sub_002	non-elusive	18	18	-	-	1	1	1	1	1	1	1	1	1	1	1	1	1	1	1	0	1	1	1	serine/threonine kinase 17a (STK17A), partial	ENSP00000319192_ENSG00000164543	ENSCAFP00000005183_ENSCAFG00000003480	ENSMODP00000002714_ENSMODG00000002228	Gallus_gallus_NP_001026166.1	Taeniopygia_guttata_XP_002196595.2	Alligator_mississippiensis_XP_006276073.1	Alligator_sinensis_XP_014382433.1	ENSPSIP00000020389_ENSPSIG00000018051	Chelonia_mydas_XP_007059436.1	Parpi0022518.p1	Gekko_japonicus_XP_015280445.1	ENSACAP00000017213_ENSACAG00000017481	Python_bivittatus_XP_007423489.1	Thamnophis_sirtalis_XP_013916402.1	ENSXETP00000016605_ENSXETG00000015813		ENSLOCP00000013158_ENSLOCG00000010738	ENSDARP00000067763_ENSDARG00000074715	ENSGACP00000001168_ENSGACG00000000903
AmnPhylome_0000407_sub_007	elusive	11	9	0	0	0	0	0	0	0	1	1	0	1	0	1	1	0	0	1	1	0	2	2	neuronal pentraxin-1-like (LOC102575491)						Alligator_mississippiensis_XP_006277716.1	Alligator_sinensis_XP_006015138.1		Chelonia_mydas_XP_007053228.1		Gekko_japonicus_XP_015269883.1	Anolis_carolinensis_XP_008116662.1			ENSXETP00000009985_ENSXETG00000004592	ENSLACP00000008048_ENSLACG00000007122		ENSDARP00000113063_ENSDARG00000062995,ENSDARP00000117567_ENSDARG00000041382	ENSGACP00000002603_ENSGACG00000002005,ENSGACP00000015223_ENSGACG00000011513
AmnPhylome_0000407_sub_008	non-elusive	19	18	-	-	1	1	1	1	0	1	1	1	1	1	1	1	1	1	1	1	1	1	2	neuronal pentraxin I (NPTX1)	ENSP00000307549_ENSG00000171246	ENSCAFP00000008507_ENSCAFG00000005689	ENSMODP00000002918_ENSMODG00000002396	Gallus_gallus_XP_420081.4		Alligator_mississippiensis_XP_006270701.1	Alligator_sinensis_XP_006038738.1	ENSPSIP00000007263_ENSPSIG00000006676	Chelonia_mydas_XP_007056130.1	Parpi0012427.p1	Gekko_japonicus_XP_015282031.1	ENSACAP00000015359_ENSACAG00000015624	Python_bivittatus_XP_007439143.1	Thamnophis_sirtalis_XP_013908814.1	ENSXETP00000042466_ENSXETG00000019618	ENSLACP00000019049_ENSLACG00000016762	ENSLOCP00000016549_ENSLOCG00000013419	ENSDARP00000091100_ENSDARG00000074671	ENSGACP00000024051_ENSGACG00000018197,ENSGACP00000017648_ENSGACG00000013357
AmnPhylome_0000460_sub_007	elusive	7	6	0	0	0	0	0	0	0	0	1	0	0	0	0	2	0	0	0	1	1	1	1	interleukin-6 receptor subunit beta-like (LOC102370521)							Alligator_sinensis_XP_006017641.1					ENSACAP00000018865_ENSACAG00000024458,ENSACAP00000021138_ENSACAG00000027268				ENSLACP00000013839_ENSLACG00000012183	ENSLOCP00000007635_ENSLOCG00000006325	ENSDARP00000097700_ENSDARG00000074850	ENSGACP00000016447_ENSGACG00000012437
AmnPhylome_0000460_sub_005	non-elusive	19	19	-	-	1	1	1	1	1	1	1	1	1	1	1	1	1	1	1	1	1	1	1	interleukin 6 signal transducer (IL6ST)	ENSP00000370698_ENSG00000134352	ENSCAFP00000010268_ENSCAFG00000006897	ENSMODP00000024349_ENSMODG00000019517	Gallus_gallus_NP_990202.1	Taeniopygia_guttata_XP_002187201.2	Alligator_mississippiensis_XP_014449542.1	Alligator_sinensis_XP_006021310.1	Pelodiscus_sinensis_XP_006139623.1	Chelonia_mydas_XP_007053933.1	Parpi0001745.p1	Gekko_japonicus_XP_015270088.1	ENSACAP00000014650_ENSACAG00000014810	Python_bivittatus_XP_007441117.1	Thamnophis_sirtalis_XP_013918566.1	ENSXETP00000033828_ENSXETG00000015503	ENSLACP00000010218_ENSLACG00000009002	ENSLOCP00000003765_ENSLOCG00000003184	ENSDARP00000063985_ENSDARG00000045959	ENSGACP00000018219_ENSGACG00000013795
AmnPhylome_0000481_sub_003	elusive	14	13	2	0	0	0	0	0	0	1	1	0	1	1	1	1	1	1	1	1	2	1	1	coenzyme Q-binding protein COQ10 homolog B, mitochondrial-like (LOC102568370)						Alligator_mississippiensis_XP_014449661.1	Alligator_sinensis_XP_006038969.1		Chelonia_mydas_XP_007054833.1	Parpi0015386.p1	Gekko_japonicus_XP_015267937.1	ENSACAP00000017692_ENSACAG00000017968	Python_bivittatus_XP_007424976.1	Thamnophis_sirtalis_XP_013911994.1	ENSXETP00000026291_ENSXETG00000012036	ENSLACP00000008661_ENSLACG00000007656	ENSLOCP00000018493_ENSLOCG00000015023,ENSLOCP00000000795_ENSLOCG00000000712	ENSDARP00000024330_ENSDARG00000009040	ENSGACP00000011273_ENSGACG00000008532
AmnPhylome_0000481_sub_001	non-elusive	18	17	-	-	1	0	1	1	2	1	1	1	1	1	1	1	1	1	0	1	1	1	1	coenzyme Q10B (COQ10B)	ENSP00000263960_ENSG00000115520		ENSMODP00000015375_ENSMODG00000012281	Gallus_gallus_XP_421913.1	ENSTGUP00000017227_ENSTGUG00000016944,ENSTGUP00000010879_ENSTGUG00000010549	Alligator_mississippiensis_XP_014449811.1	Alligator_sinensis_XP_006035535.1	Pelodiscus_sinensis_XP_014426359.1	Chelonia_mydas_XP_007071936.1	Parpi0016844.p1	Gekko_japonicus_XP_015283742.1	Anolis_carolinensis_XP_003227049.1	Python_bivittatus_XP_007441038.1	Thamnophis_sirtalis_XP_013908230.1		ENSLACP00000017230_ENSLACG00000015175	ENSLOCP00000004684_ENSLOCG00000003924	ENSDARP00000073037_ENSDARG00000056141	ENSGACP00000011681_ENSGACG00000008855
AmnPhylome_0000515_sub_006	elusive	3	3	2	0	0	0	0	0	0	1	1	0	0	0	0	0	0	0	1	0	0	0	0	heat shock factor protein 3-like (LOC102562505), transcript variant X1						Alligator_mississippiensis_XP_006273348.1	Alligator_sinensis_XP_014377255.1								ENSXETP00000023575_ENSXETG00000034261
AmnPhylome_0000515_sub_004	non-elusive	19	19	-	-	1	1	1	1	1	1	1	1	1	1	1	1	1	1	1	1	1	1	1	heat shock transcription factor 2 (HSF2)	ENSP00000357440_ENSG00000025156	ENSCAFP00000001385_ENSCAFG00000000969	ENSMODP00000022136_ENSMODG00000017753	Gallus_gallus_NP_001161236.1	Taeniopygia_guttata_XP_012428115.1	Alligator_mississippiensis_XP_006273346.1	Alligator_sinensis_XP_006027664.1	ENSPSIP00000016406_ENSPSIG00000014566	Chelonia_mydas_XP_007066259.1	Parpi0008907.p1	Gekko_japonicus_XP_015262836.1	ENSACAP00000001246_ENSACAG00000001260	Python_bivittatus_XP_007430015.1	Thamnophis_sirtalis_XP_013927979.1	ENSXETP00000050320_ENSXETG00000023290	ENSLACP00000022914_ENSLACG00000002436	ENSLOCP00000021343_ENSLOCG00000017255	ENSDARP00000069555_ENSDARG00000053097	ENSGACP00000005354_ENSGACG00000004065
AmnPhylome_0000518_sub_001	elusive	5	5	0	1	0	0	0	0	0	0	0	1	0	0	0	1	0	0	0	0	1	1	1									ENSPSIP00000004932_ENSPSIG00000004607				ENSACAP00000022879_ENSACAG00000029356					ENSLOCP00000007759_ENSLOCG00000006423	ENSDARP00000093905_ENSDARG00000070337	ENSGACP00000012432_ENSGACG00000009431
AmnPhylome_0000518_sub_003	non-elusive	17	17	-	-	1	1	1	1	0	1	1	1	1	1	1	0	1	1	1	1	1	1	1	homeobox B1 (HOXB1)	ENSP00000355140_ENSG00000120094	ENSCAFP00000024764_ENSCAFG00000016841	ENSMODP00000015472_ENSMODG00000012351	Gallus_gallus_NP_001074328.2		Alligator_mississippiensis_XP_006277983.1	Alligator_sinensis_XP_006023343.1	ENSPSIP00000007950_ENSPSIG00000007311	Chelonia_mydas_XP_007061996.1	Parpi0019324.p1	Gekko_japonicus_XP_015270101.1		Python_bivittatus_XP_007434278.1	Thamnophis_sirtalis_XP_013917470.1	ENSXETP00000047531_ENSXETG00000021964	ENSLACP00000016685_ENSLACG00000014698	ENSLOCP00000016561_ENSLOCG00000013432	ENSDARP00000122259_ENSDARG00000054033	ENSGACP00000005168_ENSGACG00000003939
AmnPhylome_0000536_sub_003	elusive	7	7	15	0	0	0	0	0	0	0	0	0	0	0	1	1	1	0	0	1	1	1	1	receptor activity-modifying protein 1-like (LOC107123350)											Gekko_japonicus_XP_015282076.1	Anolis_carolinensis_XP_008111355.1	Python_bivittatus_XP_007440501.1			ENSLACP00000006730_ENSLACG00000005969	ENSLOCP00000015247_ENSLOCG00000012382	ENSDARP00000055236_ENSDARG00000037895	ENSGACP00000011240_ENSGACG00000008501
AmnPhylome_0000536_sub_001	non-elusive	18	16	-	-	1	1	0	1	0	1	1	1	1	1	1	1	1	0	1	2	1	1	2	receptor (G protein-coupled) activity modifying protein 1 (RAMP1), transcript variant X1	ENSP00000254661_ENSG00000132329	ENSCAFP00000032174_ENSCAFG00000023774		ENSGALP00000006047_ENSGALG00000003821		Alligator_mississippiensis_XP_014449760.1	Alligator_sinensis_XP_014379482.1	ENSPSIP00000018857_ENSPSIG00000016764	Chelonia_mydas_XP_007069214.1	Parpi0021196.p1	Gekko_japonicus_XP_015279547.1	Anolis_carolinensis_XP_003215207.2	Python_bivittatus_XP_007440619.1		ENSXETP00000053786_ENSXETG00000010906	ENSLACP00000006786_ENSLACG00000006022,ENSLACP00000001167_ENSLACG00000001045	ENSLOCP00000005233_ENSLOCG00000004383	ENSDARP00000060320_ENSDARG00000056704	ENSGACP00000019442_ENSGACG00000014723,ENSGACP00000002846_ENSGACG00000002191
AmnPhylome_0000546_sub_002	elusive	7	7	0	0	0	0	0	0	0	0	0	0	0	1	1	0	1	0	0	1	1	1	1	progestin and adipoQ receptor family member 9-like (LOC107124428)										Parpi0017955.p1	Gekko_japonicus_XP_015283379.1		Python_bivittatus_XP_007441413.1			ENSLACP00000007925_ENSLACG00000007014	ENSLOCP00000016472_ENSLOCG00000013367	ENSDARP00000136493_ENSDARG00000052059	ENSGACP00000002199_ENSGACG00000001686
AmnPhylome_0000546_sub_004	non-elusive	18	17	-	-	1	1	1	1	0	1	1	1	1	1	1	1	1	0	1	1	1	2	1	progestin and adipoQ receptor family member V (PAQR5)	ENSP00000378803_ENSG00000137819	ENSCAFP00000025812_ENSCAFG00000017523	ENSMODP00000011557_ENSMODG00000009253	Gallus_gallus_XP_015147701.1		Alligator_mississippiensis_XP_014450748.1	Alligator_sinensis_XP_014379574.1	ENSPSIP00000017588_ENSPSIG00000015595	Chelonia_mydas_XP_007059570.1	Parpi0020258.p1	Gekko_japonicus_XP_015273990.1	ENSACAP00000004902_ENSACAG00000005016	Python_bivittatus_XP_007435395.1		ENSXETP00000017095_ENSXETG00000007827	ENSLACP00000014379_ENSLACG00000012656	ENSLOCP00000017243_ENSLOCG00000013987	ENSDARP00000069075_ENSDARG00000052688,ENSDARP00000060310_ENSDARG00000041145	ENSGACP00000022362_ENSGACG00000016926
AmnPhylome_0000550_sub_005	elusive	11	11	0	0	0	0	0	0	0	0	0	1	1	1	1	1	1	1	1	1	1	1	0	keratin, type I cytoskeletal 18-like (LOC102935457)								Pelodiscus_sinensis_XP_014436057.1	Chelonia_mydas_XP_007060488.1	Parpi0011996.p1	Gekko_japonicus_XP_015265508.1	ENSACAP00000001163_ENSACAG00000001171	Python_bivittatus_XP_007433996.1	Thamnophis_sirtalis_XP_013922258.1	ENSXETP00000012361_ENSXETG00000005611	ENSLACP00000019965_ENSLACG00000017551	ENSLOCP00000011162_ENSLOCG00000009154	ENSDARP00000090608_ENSDARG00000041339
AmnPhylome_0000550_sub_004	non-elusive	25	18	-	-	1	5	2	1	0	1	1	1	1	1	1	1	1	2	2	1	1	1	1	keratin, type I cytoskeletal 18-like (LOC101749333)	ENSP00000373487_ENSG00000111057	ENSCAFP00000010672_ENSCAFG00000007154,ENSCAFP00000039567_ENSCAFG00000005325,ENSCAFP00000041970_ENSCAFG00000010158,ENSCAFP00000039943_ENSCAFG00000019994,ENSCAFP00000035917_ENSCAFG00000009954	ENSMODP00000039979_ENSMODG00000028860,ENSMODP00000036517_ENSMODG00000024995	Gallus_gallus_XP_015128102.1		Alligator_mississippiensis_XP_006278704.1	Alligator_sinensis_XP_006030669.1	Pelodiscus_sinensis_XP_014426919.1	Chelonia_mydas_XP_007058611.1	Parpi0016700.p1	Gekko_japonicus_XP_015277885.1	ENSACAP00000011598_ENSACAG00000011762	Python_bivittatus_XP_007435740.1	Thamnophis_sirtalis_XP_013931092.1,Thamnophis_sirtalis_XP_013926009.1	ENSXETP00000061605_ENSXETG00000030173,ENSXETP00000044186_ENSXETG00000020455	ENSLACP00000013587_ENSLACG00000011962	ENSLOCP00000016822_ENSLOCG00000013640	ENSDARP00000121430_ENSDARG00000019365	ENSGACP00000024226_ENSGACG00000018321
AmnPhylome_0000561_sub_001	elusive	6	6	32	0	0	0	0	0	0	0	0	0	0	0	0	1	1	0	0	1	1	1	1	drebrin-like (LOC103052579), transcript variant X4												ENSACAP00000018511_ENSACAG00000022245	Python_bivittatus_XP_007443679.1			ENSLACP00000023077_ENSLACG00000022534	ENSLOCP00000006183_ENSLOCG00000005134	ENSDARP00000088388_ENSDARG00000032482	ENSGACP00000013577_ENSGACG00000010275
AmnPhylome_0000561_sub_003	non-elusive	21	18	-	-	1	2	1	1	1	1	1	1	1	1	1	1	1	0	1	1	1	2	2	drebrin-like (DBNL), transcript variant X2	ENSP00000417653_ENSG00000136279	ENSCAFP00000004241_ENSCAFG00000002858,ENSCAFP00000034391_ENSCAFG00000002828	ENSMODP00000028116_ENSMODG00000013906	Gallus_gallus_XP_015128731.1	ENSTGUP00000003728_ENSTGUG00000003620	Alligator_mississippiensis_XP_014467025.1	Alligator_sinensis_XP_006031224.1	Pelodiscus_sinensis_XP_014432030.1	Chelonia_mydas_XP_007067513.1	Parpi0010849.p1	Gekko_japonicus_XP_015274991.1	ENSACAP00000011334_ENSACAG00000011504	Python_bivittatus_XP_007420083.1		ENSXETP00000041234_ENSXETG00000019013	ENSLACP00000018989_ENSLACG00000016706	ENSLOCP00000018533_ENSLOCG00000015057	ENSDARP00000130297_ENSDARG00000008170,ENSDARP00000104897_ENSDARG00000016016	ENSGACP00000002503_ENSGACG00000001920,ENSGACP00000014769_ENSGACG00000011169
AmnPhylome_0000564_sub_001	elusive	9	9	0	0	0	0	0	0	0	1	1	0	0	1	1	1	1	0	0	1	1	1	0	matrix metalloproteinase-17-like (LOC102559436), transcript variant X1						Alligator_mississippiensis_XP_014467020.1	Alligator_sinensis_XP_006031232.1			Parpi0010851.p1	Gekko_japonicus_XP_015274990.1	Anolis_carolinensis_XP_008114193.1	Python_bivittatus_XP_007420114.1			ENSLACP00000003922_ENSLACG00000003491	ENSLOCP00000008609_ENSLOCG00000007110	ENSDARP00000131853_ENSDARG00000102956
AmnPhylome_0000564_sub_003	non-elusive	19	18	-	-	1	1	1	1	1	1	1	1	1	0	1	1	1	1	1	1	1	1	2	matrix metallopeptidase 17 (membrane-inserted) (MMP17)	ENSP00000353767_ENSG00000198598	ENSCAFP00000009861_ENSCAFG00000006533	ENSMODP00000019439_ENSMODG00000015576	Gallus_gallus_XP_015131123.1	Taeniopygia_guttata_XP_012433387.1	Alligator_mississippiensis_XP_006271504.2	Alligator_sinensis_XP_006017137.1	Pelodiscus_sinensis_XP_014426121.1	Chelonia_mydas_XP_007055032.1		Gekko_japonicus_XP_015264188.1	Anolis_carolinensis_XP_003226327.2	Python_bivittatus_XP_007441615.1	Thamnophis_sirtalis_XP_013926706.1	ENSXETP00000004342_ENSXETG00000002026	ENSLACP00000021210_ENSLACG00000018633	ENSLOCP00000007472_ENSLOCG00000006183	ENSDARP00000126006_ENSDARG00000078915	ENSGACP00000023357_ENSGACG00000017673,ENSGACP00000023335_ENSGACG00000017659
AmnPhylome_0000581_sub_002	elusive	11	11	0	0	0	0	0	0	0	1	0	1	1	1	0	1	1	1	0	1	1	1	1	transmembrane protein 87A-like (LOC102558672), partial						Alligator_mississippiensis_XP_014462539.1		ENSPSIP00000014148_ENSPSIG00000012647	Chelonia_mydas_XP_007069123.1	Parpi0021072.p1		ENSACAP00000021112_ENSACAG00000027559	Python_bivittatus_XP_007435202.1	Thamnophis_sirtalis_XP_013931686.1		ENSLACP00000004687_ENSLACG00000004169	ENSLOCP00000018182_ENSLOCG00000014761	ENSDARP00000100667_ENSDARG00000074967	ENSGACP00000017777_ENSGACG00000013443
AmnPhylome_0000581_sub_003	non-elusive	18	17	-	-	1	0	1	1	2	1	1	1	1	1	1	1	1	1	1	1	1	0	1	transmembrane protein 87A (TMEM87A), transcript variant X2	ENSP00000374484_ENSG00000103978		ENSMODP00000022348_ENSMODG00000017923	Gallus_gallus_XP_004941707.2	Taeniopygia_guttata_XP_002199109.2,ENSTGUP00000016833_ENSTGUG00000016533	Alligator_mississippiensis_XP_014450927.1	Alligator_sinensis_XP_014381875.1	ENSPSIP00000011211_ENSPSIG00000010150	Chelonia_mydas_XP_007055825.1	Parpi0014056.p1	Gekko_japonicus_XP_015275529.1	ENSACAP00000015056_ENSACAG00000015314	Python_bivittatus_XP_007428664.1	Thamnophis_sirtalis_XP_013920470.1	ENSXETP00000045369_ENSXETG00000020990	ENSLACP00000008905_ENSLACG00000007865	ENSLOCP00000016416_ENSLOCG00000013311		ENSGACP00000006992_ENSGACG00000005272
AmnPhylome_0000586_sub_001	elusive	8	8	0	0	0	0	0	0	0	0	0	1	1	1	1	1	1	1	0	0	0	1	0	ras-related protein Rab-1A-like (LOC102938716)								ENSPSIP00000015066_ENSPSIG00000013447	Chelonia_mydas_XP_007069106.1	Parpi0024789.p1	Gekko_japonicus_XP_015284805.1	ENSACAP00000000817_ENSACAG00000000875	Python_bivittatus_XP_007431035.1	Thamnophis_sirtalis_XP_013928926.1				ENSDARP00000005519_ENSDARG00000033056
AmnPhylome_0000586_sub_003	non-elusive	15	15	-	-	1	1	1	1	1	1	0	1	0	1	0	0	1	1	1	1	1	1	1	RAB1A, member RAS oncogene family (RAB1A)	ENSP00000387286_ENSG00000138069	ENSCAFP00000004753_ENSCAFG00000003187	ENSMODP00000004085_ENSMODG00000003340	Gallus_gallus_NP_001257591.1	ENSTGUP00000002400_ENSTGUG00000002328	Alligator_mississippiensis_XP_006264965.2		Pelodiscus_sinensis_XP_014424522.1		Parpi0010313.p1			Python_bivittatus_XP_007429892.1	Thamnophis_sirtalis_XP_013919615.1	ENSXETP00000030593_ENSXETG00000014011	ENSLACP00000014621_ENSLACG00000012869	ENSLOCP00000019752_ENSLOCG00000016037	ENSDARP00000068572_ENSDARG00000052263	ENSGACP00000025979_ENSGACG00000019642
AmnPhylome_0000604_sub_001	elusive	5	4	0	0	0	0	0	0	0	0	0	1	0	0	0	2	0	0	0	0	1	1	0									Pelodiscus_sinensis_XP_014431572.1				ENSACAP00000021433_ENSACAG00000013686,ENSACAP00000012631_ENSACAG00000012886					ENSLOCP00000005418_ENSLOCG00000004524	ENSDARP00000141826_ENSDARG00000104450
AmnPhylome_0000604_sub_004	non-elusive	17	17	-	-	1	1	1	1	1	1	1	1	1	1	1	1	0	1	1	0	1	1	1	ATPase, aminophospholipid transporter, class I, type 8B, member 3 (ATP8B3)	ENSP00000311336_ENSG00000130270	ENSCAFP00000028792_ENSCAFG00000019465	ENSMODP00000005188_ENSMODG00000004209	ENSGALP00000040391_ENSGALG00000001084	ENSTGUP00000000250_ENSTGUG00000000215	Alligator_mississippiensis_XP_006275680.2	Alligator_sinensis_XP_014377061.1	Pelodiscus_sinensis_XP_006129065.1	Chelonia_mydas_XP_007068633.1	Parpi0019139.p1	Gekko_japonicus_XP_015266055.1	ENSACAP00000018892_ENSACAG00000026154		Thamnophis_sirtalis_XP_013924591.1	ENSXETP00000017864_ENSXETG00000008135		ENSLOCP00000007145_ENSLOCG00000005917	ENSDARP00000083323_ENSDARG00000042285	ENSGACP00000016738_ENSGACG00000012658
AmnPhylome_0000620_sub_002	elusive	6	6	0	0	0	0	0	0	0	0	0	0	0	1	1	0	0	0	0	1	1	1	1	eosinophil peroxidase-like (LOC107108843)										Parpi0008241.p1	Gekko_japonicus_XP_015264850.1					ENSLACP00000019501_ENSLACG00000017148	ENSLOCP00000008490_ENSLOCG00000007014	ENSDARP00000141670_ENSDARG00000012535	ENSGACP00000007430_ENSGACG00000005618
AmnPhylome_0000620_sub_003	non-elusive	39	19	-	-	3	2	4	2	2	1	2	2	3	2	2	3	1	1	2	2	2	1	2	myeloperoxidase (MPO), transcript variant X2	ENSP00000225371_ENSG00000121053,ENSP00000225275_ENSG00000005381,ENSP00000262290_ENSG00000167419	ENSCAFP00000025760_ENSCAFG00000017474,ENSCAFP00000025737_ENSCAFG00000024533	ENSMODP00000023923_ENSMODG00000019169,ENSMODP00000018444_ENSMODG00000014755,ENSMODP00000018421_ENSMODG00000014737,ENSMODP00000018431_ENSMODG00000014744	ENSGALP00000001445_ENSGALG00000000979,Gallus_gallus_XP_015151416.1	ENSTGUP00000003334_ENSTGUG00000003210,Taeniopygia_guttata_XP_002188247.2	Alligator_mississippiensis_XP_006261742.2	Alligator_sinensis_XP_014382818.1,Alligator_sinensis_XP_006037046.1	Pelodiscus_sinensis_XP_006119835.1,ENSPSIP00000018257_ENSPSIG00000016109	Chelonia_mydas_XP_007071230.1,Chelonia_mydas_XP_007065525.1,Chelonia_mydas_XP_007071229.1	Parpi0031307.p1,Parpi0005038.p1	Gekko_japonicus_XP_015269114.1,Gekko_japonicus_XP_015269115.1	Anolis_carolinensis_XP_008122681.1,ENSACAP00000013225_ENSACAG00000013406,ENSACAP00000000088_ENSACAG00000000090	Python_bivittatus_XP_007429106.1	Thamnophis_sirtalis_XP_013922324.1	ENSXETP00000042718_ENSXETG00000019727,ENSXETP00000017008_ENSXETG00000007787	ENSLACP00000019602_ENSLACG00000017237,ENSLACP00000019381_ENSLACG00000017046	ENSLOCP00000008738_ENSLOCG00000007217,ENSLOCP00000018734_ENSLOCG00000015220	ENSDARP00000130618_ENSDARG00000019521	ENSGACP00000011163_ENSGACG00000008429,ENSGACP00000022681_ENSGACG00000017166
AmnPhylome_0000639_sub_003	elusive	9	9	0	0	0	0	0	0	0	0	0	0	0	1	1	1	1	1	1	1	0	1	1	heat shock cognate 71 kDa protein-like (LOC107115689)										Parpi0020638.p1	Gekko_japonicus_XP_015272933.1	ENSACAP00000023104_ENSACAG00000028324	Python_bivittatus_XP_007435291.1	Thamnophis_sirtalis_XP_013917057.1	ENSXETP00000008857_ENSXETG00000004097	ENSLACP00000006856_ENSLACG00000006085		ENSDARP00000039324_ENSDARG00000012381	ENSGACP00000010056_ENSGACG00000007569
AmnPhylome_0000639_sub_004	non-elusive	21	18	-	-	1	1	2	1	1	1	1	1	1	1	1	1	1	1	1	1	0	2	2	heat shock 70kDa protein 8 (HSPA8)	ENSP00000432083_ENSG00000109971	ENSCAFP00000017166_ENSCAFG00000011666	ENSMODP00000016211_ENSMODG00000012958,ENSMODP00000016048_ENSMODG00000012827	Gallus_gallus_NP_990334.1	ENSTGUP00000000503_ENSTGUG00000000491	Alligator_mississippiensis_NP_001274222.1	Alligator_sinensis_XP_006020453.1	ENSPSIP00000013985_ENSPSIG00000012450	Chelonia_mydas_XP_007067024.1	Parpi0010705.p1	Gekko_japonicus_XP_015261898.1	ENSACAP00000004798_ENSACAG00000004884	Python_bivittatus_XP_007436571.1	Thamnophis_sirtalis_XP_013932029.1	ENSXETP00000028570_ENSXETG00000013038	ENSLACP00000001312_ENSLACG00000001177		ENSDARP00000043742_ENSDARG00000037403,ENSDARP00000090766_ENSDARG00000068992	ENSGACP00000013930_ENSGACG00000010517,ENSGACP00000026579_ENSGACG00000020117
AmnPhylome_0000646_sub_001	elusive	14	12	0	0	0	0	0	0	0	1	1	1	1	1	2	2	1	1	0	0	1	1	1	dual specificity protein phosphatase 13 isoform A-like (LOC102558773)						Alligator_mississippiensis_XP_006267449.1	Alligator_sinensis_XP_006016355.1	ENSPSIP00000018936_ENSPSIG00000016818	Chelonia_mydas_XP_007067585.1	Parpi0024994.p1	Gekko_japonicus_XP_015270010.1,Gekko_japonicus_XP_015281367.1	ENSACAP00000008461_ENSACAG00000008652,ENSACAP00000018439_ENSACAG00000025605	Python_bivittatus_XP_007437154.1	Thamnophis_sirtalis_XP_013918251.1			ENSLOCP00000005478_ENSLOCG00000004576	ENSDARP00000118419_ENSDARG00000092650	ENSGACP00000002854_ENSGACG00000002195
AmnPhylome_0000646_sub_003	non-elusive	20	19	-	-	1	1	1	1	1	1	1	1	1	1	1	1	1	1	1	1	1	1	2	dual specificity phosphatase 26 (putative) (DUSP26), partial	ENSP00000256261_ENSG00000133878	ENSCAFP00000038741_ENSCAFG00000029801	ENSMODP00000013839_ENSMODG00000011051	ENSGALP00000002492_ENSGALG00000001633	Taeniopygia_guttata_XP_002188097.2	Alligator_mississippiensis_XP_006265561.1	Alligator_sinensis_XP_006023036.1	ENSPSIP00000012456_ENSPSIG00000011237	Chelonia_mydas_XP_007066378.1	Parpi0010877.p1	Gekko_japonicus_XP_015274498.1	Anolis_carolinensis_XP_008114239.1	Python_bivittatus_XP_007433790.1	Thamnophis_sirtalis_XP_013910784.1	ENSXETP00000054067_ENSXETG00000025288	ENSLACP00000021304_ENSLACG00000018721	ENSLOCP00000018639_ENSLOCG00000015143	ENSDARP00000131844_ENSDARG00000103752	ENSGACP00000015546_ENSGACG00000011757,ENSGACP00000001107_ENSGACG00000000859
AmnPhylome_0000646_sub_002	elusive	9	9	0	0	0	0	0	0	0	1	1	0	1	0	1	1	1	0	0	1	0	1	1	dual specificity protein phosphatase 26-like (LOC102560161)						Alligator_mississippiensis_XP_006267455.2	Alligator_sinensis_XP_006016367.2		Chelonia_mydas_XP_007067588.1		Gekko_japonicus_XP_015270011.1	ENSACAP00000022484_ENSACAG00000028780	Python_bivittatus_XP_007437155.1			ENSLACP00000006577_ENSLACG00000005831		ENSDARP00000092048_ENSDARG00000069529	ENSGACP00000008679_ENSGACG00000006565
AmnPhylome_0000646_sub_003	non-elusive	20	19	-	-	1	1	1	1	1	1	1	1	1	1	1	1	1	1	1	1	1	1	2	dual specificity phosphatase 26 (putative) (DUSP26), partial	ENSP00000256261_ENSG00000133878	ENSCAFP00000038741_ENSCAFG00000029801	ENSMODP00000013839_ENSMODG00000011051	ENSGALP00000002492_ENSGALG00000001633	Taeniopygia_guttata_XP_002188097.2	Alligator_mississippiensis_XP_006265561.1	Alligator_sinensis_XP_006023036.1	ENSPSIP00000012456_ENSPSIG00000011237	Chelonia_mydas_XP_007066378.1	Parpi0010877.p1	Gekko_japonicus_XP_015274498.1	Anolis_carolinensis_XP_008114239.1	Python_bivittatus_XP_007433790.1	Thamnophis_sirtalis_XP_013910784.1	ENSXETP00000054067_ENSXETG00000025288	ENSLACP00000021304_ENSLACG00000018721	ENSLOCP00000018639_ENSLOCG00000015143	ENSDARP00000131844_ENSDARG00000103752	ENSGACP00000015546_ENSGACG00000011757,ENSGACP00000001107_ENSGACG00000000859
AmnPhylome_0000647_sub_001	elusive	5	5	34	0	0	0	0	0	0	1	1	0	0	0	0	1	0	0	0	0	0	1	1	RAB37, member RAS oncogene family (RAB37), transcript variant X1						Alligator_mississippiensis_XP_014457328.1	Alligator_sinensis_XP_014373570.1					ENSACAP00000005304_ENSACAG00000005376						ENSDARP00000140736_ENSDARG00000105254	ENSGACP00000020096_ENSGACG00000015233
AmnPhylome_0000647_sub_004	non-elusive	20	18	-	-	1	1	1	1	1	1	1	1	1	1	1	2	1	1	1	0	1	1	2	RAB26, member RAS oncogene family (RAB26)	ENSP00000210187_ENSG00000167964	ENSCAFP00000028667_ENSCAFG00000019392	ENSMODP00000019905_ENSMODG00000015950	ENSGALP00000039626_ENSGALG00000005751	ENSTGUP00000006534_ENSTGUG00000006353	Alligator_mississippiensis_XP_006268460.1	Alligator_sinensis_XP_006027204.2	ENSPSIP00000006230_ENSPSIG00000005750	Chelonia_mydas_XP_007058634.1	Parpi0029657.p1	Gekko_japonicus_XP_015264367.1	ENSACAP00000000474_ENSACAG00000000487,Anolis_carolinensis_XP_003229725.2	Python_bivittatus_XP_007443369.1	Thamnophis_sirtalis_XP_013918595.1	ENSXETP00000034846_ENSXETG00000015963		ENSLOCP00000002071_ENSLOCG00000001791	ENSDARP00000139314_ENSDARG00000104259	ENSGACP00000014846_ENSGACG00000011215,ENSGACP00000007403_ENSGACG00000005583
AmnPhylome_0000651_sub_003	elusive	13	7	0	0	0	0	0	0	0	0	0	0	0	0	1	1	2	2	0	0	1	5	1	chemokine-like receptor 1 (LOC107105653)											Gekko_japonicus_XP_015261136.1	ENSACAP00000004236_ENSACAG00000004373	Python_bivittatus_XP_007435303.1,Python_bivittatus_XP_007435297.1	Thamnophis_sirtalis_XP_013914465.1,Thamnophis_sirtalis_XP_013914470.1			ENSLOCP00000021780_ENSLOCG00000017675	ENSDARP00000114884_ENSDARG00000076574,ENSDARP00000086359_ENSDARG00000019093,ENSDARP00000053335_ENSDARG00000063111,ENSDARP00000118340_ENSDARG00000036728,ENSDARP00000086347_ENSDARG00000058547	ENSGACP00000012326_ENSGACG00000009338
AmnPhylome_0000651_sub_011	non-elusive	33	18	-	-	1	1	0	1	1	1	1	1	1	1	1	1	1	1	1	1	1	16	1	chemerin chemokine-like receptor 1 (CMKLR1)	ENSP00000311733_ENSG00000174600	ENSCAFP00000039427_ENSCAFG00000011383		Gallus_gallus_NP_001269336.1	Taeniopygia_guttata_XP_004186182.1	Alligator_mississippiensis_XP_006264233.1	Alligator_sinensis_XP_006015219.1	ENSPSIP00000000309_ENSPSIG00000000309	Chelonia_mydas_XP_007058443.1	Parpi0017366.p1	Gekko_japonicus_XP_015268729.1	ENSACAP00000002714_ENSACAG00000002825	Python_bivittatus_XP_007433578.1	Thamnophis_sirtalis_XP_013909617.1	ENSXETP00000025049_ENSXETG00000011474	ENSLACP00000012870_ENSLACG00000011331	ENSLOCP00000022269_ENSLOCG00000018168	ENSDARP00000129329_ENSDARG00000011083,ENSDARP00000128962_ENSDARG00000097838,ENSDARP00000129606_ENSDARG00000029993,ENSDARP00000129755_ENSDARG00000097917,ENSDARP00000129425_ENSDARG00000053911,ENSDARP00000127945_ENSDARG00000097840,ENSDARP00000059608_ENSDARG00000053928,ENSDARP00000127962_ENSDARG00000097872,ENSDARP00000098151_ENSDARG00000076710,ENSDARP00000129823_ENSDARG00000097698,ENSDARP00000129577_…	ENSGACP00000010073_ENSGACG00000007597
AmnPhylome_0000666_sub_002	elusive	8	8	0	0	0	0	0	0	0	1	0	0	0	1	1	1	1	1	1	1	0	0	0	suppressor of cytokine signaling 3-like (LOC102570761), transcript variant X1						Alligator_mississippiensis_XP_006277698.1				Parpi0016466.p1	Gekko_japonicus_XP_015269902.1	Anolis_carolinensis_XP_008116655.1	Python_bivittatus_XP_007439936.1	Thamnophis_sirtalis_XP_013908358.1	ENSXETP00000053490_ENSXETG00000024882	ENSLACP00000012878_ENSLACG00000011338
AmnPhylome_0000666_sub_001	non-elusive	22	19	-	-	1	1	1	1	1	1	1	1	1	1	1	1	1	1	1	1	1	3	2	suppressor of cytokine signaling 3 (SOCS3)	ENSP00000330341_ENSG00000184557	ENSCAFP00000007917_ENSCAFG00000005306	ENSMODP00000002295_ENSMODG00000001881	Gallus_gallus_NP_989931.1	ENSTGUP00000003446_ENSTGUG00000003345	Alligator_mississippiensis_XP_006270709.1	Alligator_sinensis_XP_014381883.1	Pelodiscus_sinensis_XP_006121110.1	Chelonia_mydas_XP_007063413.1	Parpi0012394.p1	Gekko_japonicus_XP_015272482.1	ENSACAP00000016418_ENSACAG00000016701	Python_bivittatus_XP_007428564.1	Thamnophis_sirtalis_XP_013908427.1	ENSXETP00000053080_ENSXETG00000024632	ENSLACP00000019685_ENSLACG00000017308	ENSLOCP00000021862_ENSLOCG00000017758	ENSDARP00000096314_ENSDARG00000026611,ENSDARP00000135834_ENSDARG00000104400,ENSDARP00000038723_ENSDARG00000025428	ENSGACP00000003891_ENSGACG00000002975,ENSGACP00000014573_ENSGACG00000011015
AmnPhylome_0000666_sub_007	elusive	7	6	0	0	0	0	0	0	0	0	0	1	1	0	0	0	0	0	0	1	1	2	1	cytokine-inducible SH2-containing protein-like (LOC102945560)								ENSPSIP00000005131_ENSPSIG00000004791	Chelonia_mydas_XP_007063567.1							ENSLACP00000006515_ENSLACG00000005775	ENSLOCP00000012158_ENSLOCG00000009945	ENSDARP00000079296_ENSDARG00000060316,ENSDARP00000129995_ENSDARG00000016773	ENSGACP00000001662_ENSGACG00000001275
AmnPhylome_0000666_sub_006	non-elusive	35	19	-	-	2	2	2	2	2	2	2	2	2	2	2	2	2	2	2	2	1	1	1	cytokine inducible SH2-containing protein (CISH)	ENSP00000409346_ENSG00000114737,ENSP00000481249_ENSG00000120833	ENSCAFP00000015107_ENSCAFG00000010293,ENSCAFP00000009276_ENSCAFG00000006180	ENSMODP00000015001_ENSMODG00000011974,ENSMODP00000011801_ENSMODG00000009444	Gallus_gallus_NP_989957.1,ENSGALP00000037532_ENSGALG00000011295	Taeniopygia_guttata_XP_002190768.2,ENSTGUP00000008527_ENSTGUG00000008281	Alligator_mississippiensis_XP_014455607.1,Alligator_mississippiensis_XP_006269351.1	Alligator_sinensis_XP_014375511.1,Alligator_sinensis_XP_014377001.1	Pelodiscus_sinensis_XP_006139727.1,ENSPSIP00000012177_ENSPSIG00000010986	Chelonia_mydas_XP_007061913.1,Chelonia_mydas_XP_007069294.1	Parpi0017554.p1,Parpi0016329.p1	Gekko_japonicus_XP_015276466.1,Gekko_japonicus_XP_015282684.1	ENSACAP00000012364_ENSACAG00000012616,ENSACAP00000006994_ENSACAG00000007162	Python_bivittatus_XP_007435782.1,Python_bivittatus_XP_007430802.1	Thamnophis_sirtalis_XP_013911971.1,Thamnophis_sirtalis_XP_013927388.1	ENSXETP00000053945_ENSXETG00000000078,ENSXETP00000051346_ENSXETG00000023815	ENSLACP00000020099_ENSLACG00000017665,ENSLACP00000010580_ENSLACG00000009323	ENSLOCP00000019417_ENSLOCG00000015773	ENSDARP00000114987_ENSDARG00000045557	ENSGACP00000000818_ENSGACG00000000635
AmnPhylome_0000681_sub_007	elusive	5	4	0	0	0	0	0	0	0	0	0	1	1	0	0	0	0	0	1	2	0	0	0	putative nuclease HARBI1-like (LOC102946532)								ENSPSIP00000005298_ENSPSIG00000004939	Chelonia_mydas_XP_007056959.1						ENSXETP00000012436_ENSXETG00000005639	ENSLACP00000023206_ENSLACG00000022267,ENSLACP00000022817_ENSLACG00000022168
AmnPhylome_0000681_sub_006	non-elusive	18	18	-	-	1	1	1	1	1	1	1	1	1	1	1	1	1	1	1	0	1	1	1	harbinger transposase derived 1 (HARBI1), transcript variant X1	ENSP00000317743_ENSG00000180423	ENSCAFP00000013509_ENSCAFG00000009186	ENSMODP00000024819_ENSMODG00000019892	Gallus_gallus_XP_015142731.1	Taeniopygia_guttata_XP_012429537.1	Alligator_mississippiensis_XP_006261446.1	Alligator_sinensis_XP_006026980.1	ENSPSIP00000007649_ENSPSIG00000007035	Chelonia_mydas_XP_007069801.1	Parpi0005977.p1	Gekko_japonicus_XP_015264194.1	ENSACAP00000003949_ENSACAG00000004077	Python_bivittatus_XP_007421824.1	Thamnophis_sirtalis_XP_013925986.1	ENSXETP00000004235_ENSXETG00000001981		ENSLOCP00000006832_ENSLOCG00000005661	ENSDARP00000108392_ENSDARG00000036038	ENSGACP00000019566_ENSGACG00000014817
AmnPhylome_0000681_sub_009	elusive	5	4	8	0	0	0	0	0	0	0	1	0	0	1	0	0	0	0	0	1	0	2	0	putative nuclease HARBI1 (LOC102373869)							Alligator_sinensis_XP_006037398.1			Parpi0017992.p1						ENSLACP00000013970_ENSLACG00000012301		ENSDARP00000093476_ENSDARG00000052288,ENSDARP00000068598_ENSDARG00000052286
AmnPhylome_0000681_sub_006	non-elusive	18	18	-	-	1	1	1	1	1	1	1	1	1	1	1	1	1	1	1	0	1	1	1	harbinger transposase derived 1 (HARBI1), transcript variant X1	ENSP00000317743_ENSG00000180423	ENSCAFP00000013509_ENSCAFG00000009186	ENSMODP00000024819_ENSMODG00000019892	Gallus_gallus_XP_015142731.1	Taeniopygia_guttata_XP_012429537.1	Alligator_mississippiensis_XP_006261446.1	Alligator_sinensis_XP_006026980.1	ENSPSIP00000007649_ENSPSIG00000007035	Chelonia_mydas_XP_007069801.1	Parpi0005977.p1	Gekko_japonicus_XP_015264194.1	ENSACAP00000003949_ENSACAG00000004077	Python_bivittatus_XP_007421824.1	Thamnophis_sirtalis_XP_013925986.1	ENSXETP00000004235_ENSXETG00000001981		ENSLOCP00000006832_ENSLOCG00000005661	ENSDARP00000108392_ENSDARG00000036038	ENSGACP00000019566_ENSGACG00000014817
AmnPhylome_0000708_sub_001	elusive	27	8	0	0	0	0	0	0	0	0	0	0	0	1	1	0	8	3	2	0	1	8	3	cytochrome P450 2J2-like (LOC107126184)										Parpi0005451.p1	Gekko_japonicus_XP_015285195.1		Python_bivittatus_XP_007444619.1,Python_bivittatus_XP_007444646.1,Python_bivittatus_XP_007438388.1,Python_bivittatus_XP_007444457.1,Python_bivittatus_XP_007445057.1,Python_bivittatus_XP_007434298.1,Python_bivittatus_XP_007445003.1,Python_bivittatus_XP_007438389.1	Thamnophis_sirtalis_XP_013926312.1,Thamnophis_sirtalis_XP_013929469.1,Thamnophis_sirtalis_XP_013911210.1	ENSXETP00000062738_ENSXETG00000032034,ENSXETP00000027678_ENSXETG00000012640		ENSLOCP00000007595_ENSLOCG00000006287	ENSDARP00000089694_ENSDARG00000092091,ENSDARP00000089476_ENSDARG00000068290,ENSDARP00000089461_ENSDARG00000068283,ENSDARP00000052053_ENSDARG00000006501,ENSDARP00000094991_ENSDARG00000070775,ENSDARP00000064585_ENSDARG00000044002,ENSDARP00000064595_ENSDARG00000043997,ENSDARP00000064590_ENSDARG00000079653	ENSGACP00000003654_ENSGACG00000002749,ENSGACP00000018499_ENSGACG00000013996,ENSGACP00000001642_ENSGACG00000001261
AmnPhylome_0000708_sub_002	non-elusive	32	12	-	-	1	2	4	1	0	3	1	4	0	0	1	8	0	0	5	1	1	0	0	cytochrome P450 2A13-like (LOC102576707)	ENSP00000308032_ENSG00000167600	ENSCAFP00000007531_ENSCAFG00000031823,ENSCAFP00000007528_ENSCAFG00000005049	ENSMODP00000010210_ENSMODG00000008215,ENSMODP00000010468_ENSMODG00000008416,ENSMODP00000006747_ENSMODG00000005459,ENSMODP00000003940_ENSMODG00000002772	ENSGALP00000039280_ENSGALG00000025721		Alligator_mississippiensis_XP_014460313.1,Alligator_mississippiensis_XP_014460311.1,Alligator_mississippiensis_XP_014460805.1	Alligator_sinensis_XP_014379039.1	ENSPSIP00000019613_ENSPSIG00000017245,ENSPSIP00000009039_ENSPSIG00000008252,Pelodiscus_sinensis_XP_006128803.1,ENSPSIP00000008465_ENSPSIG00000007757			Gekko_japonicus_XP_015262506.1	ENSACAP00000014565_ENSACAG00000014804,ENSACAP00000016311_ENSACAG00000025222,Anolis_carolinensis_XP_008123273.1,Anolis_carolinensis_XP_008115234.1,ENSACAP00000013287_ENSACAG00000013536,ENSACAP00000016047_ENSACAG00000016338,ENSACAP00000015940_ENSACAG00000016059,ENSACAP00000019875_ENSACAG00000026831			ENSXETP00000036522_ENSXETG00000016734,ENSXETP00000059851_ENSXETG00000006517,ENSXETP00000036494_ENSXETG00000006924,ENSXETP00000024136_ENSXETG00000011033,ENSXETP00000011566_ENSXETG00000005288	ENSLACP00000012865_ENSLACG00000011327	ENSLOCP00000021174_ENSLOCG00000017132
AmnPhylome_0000749_sub_001	elusive	11	11	0	0	0	0	0	0	0	1	1	1	1	1	1	0	1	0	0	1	1	1	1	phospholipase D3-like (LOC102565685), transcript variant X1						Alligator_mississippiensis_XP_014461901.1	Alligator_sinensis_XP_014379954.1	Pelodiscus_sinensis_XP_006113627.1	Chelonia_mydas_XP_007056966.1	Parpi0005791.p1	Gekko_japonicus_XP_015267668.1		Python_bivittatus_XP_007442263.1			ENSLACP00000007491_ENSLACG00000006642	ENSLOCP00000001654_ENSLOCG00000001445	ENSDARP00000083110_ENSDARG00000061845	ENSGACP00000024759_ENSGACG00000018727
AmnPhylome_0000749_sub_004	non-elusive	15	15	-	-	1	1	1	1	1	1	1	1	1	1	0	1	1	0	0	1	1	0	1	phospholipase D family, member 4 (PLD4)	ENSP00000438677_ENSG00000166428	ENSCAFP00000027161_ENSCAFG00000018386	ENSMODP00000017239_ENSMODG00000013788	Gallus_gallus_XP_421399.4	Taeniopygia_guttata_XP_012429504.1	Alligator_mississippiensis_XP_006276013.2	Alligator_sinensis_XP_006036415.1	Pelodiscus_sinensis_XP_006132489.1	Chelonia_mydas_XP_007068053.1	Parpi0013212.p1		Anolis_carolinensis_XP_008102561.1	Python_bivittatus_XP_007424015.1			ENSLACP00000009678_ENSLACG00000008533	ENSLOCP00000015732_ENSLOCG00000012785		ENSGACP00000008375_ENSGACG00000006330
AmnPhylome_0000750_sub_003	elusive	13	11	0	0	0	0	0	0	0	0	0	1	0	1	1	1	1	1	1	1	1	2	2	sodium/calcium exchanger 1-like (LOC107115194), transcript variant X1								ENSPSIP00000017971_ENSPSIG00000015969		Parpi0005742.p1	Gekko_japonicus_XP_015272315.1	ENSACAP00000001577_ENSACAG00000001570	Python_bivittatus_XP_007434430.1	Thamnophis_sirtalis_XP_013920318.1	ENSXETP00000015659_ENSXETG00000007204	ENSLACP00000012636_ENSLACG00000011133	ENSLOCP00000002321_ENSLOCG00000001997	ENSDARP00000115491_ENSDARG00000055154,ENSDARP00000054006_ENSDARG00000037145	ENSGACP00000026802_ENSGACG00000020282,ENSGACP00000026125_ENSGACG00000019764
AmnPhylome_0000750_sub_002	non-elusive	22	19	-	-	1	1	1	1	1	1	1	1	1	1	1	1	1	1	1	2	1	2	2	solute carrier family 8 (sodium/calcium exchanger), member 1 (SLC8A1)	ENSP00000384763_ENSG00000183023	ENSCAFP00000009692_ENSCAFG00000023592	ENSMODP00000011430_ENSMODG00000009157	Gallus_gallus_NP_001072941.1	ENSTGUP00000002227_ENSTGUG00000002147	Alligator_mississippiensis_XP_014453722.1	Alligator_sinensis_XP_006024973.1	ENSPSIP00000005395_ENSPSIG00000005009	Chelonia_mydas_XP_007059011.1	Parpi0011400.p1	Gekko_japonicus_XP_015277907.1	Anolis_carolinensis_XP_008124160.1	Python_bivittatus_XP_007434651.1	Thamnophis_sirtalis_XP_013928013.1	ENSXETP00000019736_ENSXETG00000009012	ENSLACP00000002840_ENSLACG00000002538,ENSLACP00000008956_ENSLACG00000007910	ENSLOCP00000019381_ENSLOCG00000015740	ENSDARP00000046799_ENSDARG00000013422,ENSDARP00000001051_ENSDARG00000043406	ENSGACP00000026269_ENSGACG00000019885,ENSGACP00000017691_ENSGACG00000013387
AmnPhylome_0000755_sub_001	elusive	11	11	30	0	0	0	0	0	0	1	1	0	0	1	1	1	1	1	0	1	1	1	1	kelch-like protein 31 (LOC102566927), transcript variant X1						Alligator_mississippiensis_XP_006268034.1	Alligator_sinensis_XP_006019352.1			Parpi0002491.p1	Gekko_japonicus_XP_015269171.1	ENSACAP00000004969_ENSACAG00000005097	Python_bivittatus_XP_007430566.1	Thamnophis_sirtalis_XP_013926812.1		ENSLACP00000012080_ENSLACG00000010634	ENSLOCP00000001091_ENSLOCG00000000972	ENSDARP00000070382_ENSDARG00000053803	ENSGACP00000002742_ENSGACG00000002089
AmnPhylome_0000755_sub_002	non-elusive	19	19	-	-	1	1	1	1	1	1	1	1	1	1	1	1	1	1	1	1	1	1	1	kelch-like family member 31 (KLHL31)	ENSP00000359942_ENSG00000124743	ENSCAFP00000003341_ENSCAFG00000002300	ENSMODP00000023445_ENSMODG00000018798	Gallus_gallus_XP_419909.1	ENSTGUP00000013234_ENSTGUG00000012853	Alligator_mississippiensis_XP_006262478.1	Alligator_sinensis_XP_006024532.1	ENSPSIP00000013736_ENSPSIG00000012338	Chelonia_mydas_XP_007055125.1	Parpi0004210.p1	Gekko_japonicus_XP_015279475.1	ENSACAP00000008221_ENSACAG00000008404	Python_bivittatus_XP_007441604.1	Thamnophis_sirtalis_XP_013925788.1	ENSXETP00000003402_ENSXETG00000001616	ENSLACP00000003563_ENSLACG00000003173	ENSLOCP00000020885_ENSLOCG00000016896	ENSDARP00000093566_ENSDARG00000039066	ENSGACP00000008423_ENSGACG00000006367
AmnPhylome_0000766_sub_003	elusive	9	9	19	4	0	0	0	0	0	0	0	1	1	1	1	1	1	0	1	1	1	0	0	KAT8 regulatory NSL complex subunit 1-like (LOC102460602)								Pelodiscus_sinensis_XP_006127859.1	Chelonia_mydas_XP_007066466.1	Parpi0016167.p1	Gekko_japonicus_XP_015270443.1	Anolis_carolinensis_XP_008120143.1	Python_bivittatus_XP_007436601.1		ENSXETP00000060352_ENSXETG00000032104	ENSLACP00000006731_ENSLACG00000005970	ENSLOCP00000005302_ENSLOCG00000004436
AmnPhylome_0000766_sub_002	non-elusive	20	19	-	-	1	1	1	1	1	1	1	1	1	1	1	1	1	1	1	1	1	2	1	KAT8 regulatory NSL complex subunit 1 (KANSL1), transcript variant X1	ENSP00000262419_ENSG00000120071	ENSCAFP00000020198_ENSCAFG00000013708	ENSMODP00000013687_ENSMODG00000010935	Gallus_gallus_XP_015154856.1	Taeniopygia_guttata_XP_012426503.1	Alligator_mississippiensis_XP_006271619.1	Alligator_sinensis_XP_006017907.1	ENSPSIP00000009964_ENSPSIG00000009049	Chelonia_mydas_XP_007061957.1	Parpi0017043.p1	Gekko_japonicus_XP_015273763.1	ENSACAP00000017077_ENSACAG00000017346	Python_bivittatus_XP_007422442.1	Thamnophis_sirtalis_XP_013918205.1	ENSXETP00000007041_ENSXETG00000003239	ENSLACP00000016849_ENSLACG00000014841	ENSLOCP00000016293_ENSLOCG00000013228	ENSDARP00000108384_ENSDARG00000088238,ENSDARP00000112084_ENSDARG00000090895	ENSGACP00000005618_ENSGACG00000004258
AmnPhylome_0000782_sub_001	elusive	12	11	0	0	0	0	0	0	0	1	1	0	0	1	1	1	1	1	0	2	1	1	1	ATPase family AAA domain-containing protein 1-A-like (LOC106737808)						Alligator_mississippiensis_XP_014466113.1	Alligator_sinensis_XP_006028971.1			Parpi0003630.p1	Gekko_japonicus_XP_015269695.1	ENSACAP00000010452_ENSACAG00000010635	Python_bivittatus_XP_007440784.1	Thamnophis_sirtalis_XP_013913817.1		ENSLACP00000019027_ENSLACG00000016742,ENSLACP00000000285_ENSLACG00000000255	ENSLOCP00000018951_ENSLOCG00000015404	ENSDARP00000035974_ENSDARG00000023267	ENSGACP00000016992_ENSGACG00000012861
AmnPhylome_0000782_sub_002	non-elusive	18	18	-	-	1	1	1	1	1	1	1	1	1	1	1	1	1	0	1	1	1	1	1	ATPase family, AAA domain containing 1 (ATAD1), transcript variant X1	ENSP00000339017_ENSG00000138138	ENSCAFP00000023025_ENSCAFG00000015667	ENSMODP00000020603_ENSMODG00000016503	Gallus_gallus_XP_004942050.1	ENSTGUP00000005157_ENSTGUG00000005005	Alligator_mississippiensis_XP_014463337.1	Alligator_sinensis_XP_006029061.1	ENSPSIP00000009849_ENSPSIG00000008883	Chelonia_mydas_XP_007071644.1	Parpi0003396.p1	Gekko_japonicus_XP_015278145.1	ENSACAP00000014883_ENSACAG00000015140	Python_bivittatus_XP_007422553.1		ENSXETP00000020353_ENSXETG00000009266	ENSLACP00000008272_ENSLACG00000007321	ENSLOCP00000007483_ENSLOCG00000006195	ENSDARP00000073585_ENSDARG00000056609	ENSGACP00000013246_ENSGACG00000010001
AmnPhylome_0000012_sub_002	elusive	7	7	16	0	0	0	0	0	0	1	1	0	1	1	0	0	0	0	0	1	1	1	0	forkhead box protein D3-B-like (LOC102563465)						Alligator_mississippiensis_XP_006278756.2	Alligator_sinensis_XP_006017660.1		Chelonia_mydas_XP_007072296.1	Parpi0016347.p1						ENSLACP00000012288_ENSLACG00000010819	ENSLOCP00000007180_ENSLOCG00000005947	ENSDARP00000119225_ENSDARG00000071394
AmnPhylome_0000012_sub_001	non-elusive	22	19	-	-	1	1	1	1	3	1	1	1	1	1	1	1	1	1	1	1	2	1	1	forkhead box M1 (FOXM1), transcript variant X5	ENSP00000342307_ENSG00000111206	ENSCAFP00000023001_ENSCAFG00000015642	ENSMODP00000022880_ENSMODG00000018349	Gallus_gallus_XP_015148145.1	Taeniopygia_guttata_XP_002191165.2,ENSTGUP00000014223_ENSTGUG00000013811,ENSTGUP00000013547_ENSTGUG00000013153	Alligator_mississippiensis_XP_014461888.1	Alligator_sinensis_XP_006035179.1	ENSPSIP00000018500_ENSPSIG00000016445	Chelonia_mydas_XP_007055690.1	Parpi0021484.p1	Gekko_japonicus_XP_015282024.1	ENSACAP00000015074_ENSACAG00000015333	Python_bivittatus_XP_007442652.1	Thamnophis_sirtalis_XP_013911335.1	ENSXETP00000002814_ENSXETG00000001315	ENSLACP00000009026_ENSLACG00000007969	ENSLOCP00000004139_ENSLOCG00000003497,ENSLOCP00000020448_ENSLOCG00000016556	ENSDARP00000009248_ENSDARG00000003200	ENSGACP00000026330_ENSGACG00000019929
AmnPhylome_0000791_sub_001	elusive	3	3	0	0	0	0	0	0	0	0	0	1	1	0	0	0	0	0	0	1	0	0	0	atypical kinase ADCK3, mitochondrial-like (LOC102451947)								Pelodiscus_sinensis_XP_006136616.1	Chelonia_mydas_XP_007070416.1							ENSLACP00000020576_ENSLACG00000018084
AmnPhylome_0000791_sub_002	non-elusive	21	19	-	-	1	1	1	1	1	1	1	1	1	1	1	1	1	1	1	1	1	2	2	aarF domain containing kinase 3 (ADCK3), transcript variant X1	ENSP00000355741_ENSG00000163050	ENSCAFP00000023606_ENSCAFG00000016023	ENSMODP00000035115_ENSMODG00000006151	Gallus_gallus_NP_001186342.1	ENSTGUP00000004484_ENSTGUG00000004345	Alligator_mississippiensis_XP_014453633.1	Alligator_sinensis_XP_006016618.1	ENSPSIP00000019547_ENSPSIG00000017351	Chelonia_mydas_XP_007071819.1	Parpi0016105.p1	Gekko_japonicus_XP_015269228.1	ENSACAP00000006463_ENSACAG00000006522	Python_bivittatus_XP_007431595.1	Thamnophis_sirtalis_XP_013908800.1	ENSXETP00000048894_ENSXETG00000022587	ENSLACP00000008020_ENSLACG00000007098	ENSLOCP00000020742_ENSLOCG00000016780	ENSDARP00000049616_ENSDARG00000032426,ENSDARP00000024635_ENSDARG00000020123	ENSGACP00000015496_ENSGACG00000011714,ENSGACP00000017388_ENSGACG00000013145
AmnPhylome_0000799_sub_001	elusive	5	5	0	0	0	0	0	0	0	0	0	0	0	0	1	1	1	0	0	1	1	0	0	SPARC-related modular calcium-binding protein 1-like (LOC107106829), partial											Gekko_japonicus_XP_015262528.1	ENSACAP00000009592_ENSACAG00000009748	Python_bivittatus_XP_007436167.1			ENSLACP00000021271_ENSLACG00000018691	ENSLOCP00000017630_ENSLOCG00000014319
AmnPhylome_0000799_sub_002	non-elusive	18	18	-	-	1	1	1	1	1	1	1	1	1	1	1	1	1	1	0	1	1	1	1	SPARC related modular calcium binding 1 (SMOC1), transcript variant X1	ENSP00000355110_ENSG00000198732	ENSCAFP00000024414_ENSCAFG00000016602	ENSMODP00000008985_ENSMODG00000007249	Gallus_gallus_XP_001231761.2	Taeniopygia_guttata_XP_012429347.1	Alligator_mississippiensis_XP_006259451.1	Alligator_sinensis_XP_014382581.1	ENSPSIP00000015399_ENSPSIG00000013656	Chelonia_mydas_XP_007054379.1	Parpi0013834.p1	Gekko_japonicus_XP_015262338.1	ENSACAP00000020346_ENSACAG00000003213	Python_bivittatus_XP_007427775.1	Thamnophis_sirtalis_XP_013927743.1		ENSLACP00000012411_ENSLACG00000010931	ENSLOCP00000017505_ENSLOCG00000014213	ENSDARP00000112037_ENSDARG00000088255	ENSGACP00000016408_ENSGACG00000012411
AmnPhylome_0000799_sub_001	elusive	5	5	0	0	0	0	0	0	0	0	0	0	0	0	1	1	1	0	0	1	1	0	0	SPARC-related modular calcium-binding protein 1-like (LOC107106829), partial											Gekko_japonicus_XP_015262528.1	ENSACAP00000009592_ENSACAG00000009748	Python_bivittatus_XP_007436167.1			ENSLACP00000021271_ENSLACG00000018691	ENSLOCP00000017630_ENSLOCG00000014319
AmnPhylome_0000799_sub_003	non-elusive	19	19	-	-	1	1	1	1	1	1	1	1	1	1	1	1	1	1	1	1	1	1	1	SPARC related modular calcium binding 2 (SMOC2), transcript variant X1	ENSP00000346537_ENSG00000112562	ENSCAFP00000001236_ENSCAFG00000000868	ENSMODP00000007185_ENSMODG00000005807	Gallus_gallus_XP_004935569.1	Taeniopygia_guttata_XP_012427917.1	Alligator_mississippiensis_XP_014457584.1	Alligator_sinensis_XP_006025261.1	Pelodiscus_sinensis_XP_006122031.1	Chelonia_mydas_XP_007071187.1	Parpi0005894.p1	Gekko_japonicus_XP_015263460.1	Anolis_carolinensis_XP_003225708.2	Python_bivittatus_XP_007433381.1	Thamnophis_sirtalis_XP_013915727.1	ENSXETP00000062756_ENSXETG00000030085	ENSLACP00000014368_ENSLACG00000012645	ENSLOCP00000019975_ENSLOCG00000016200	ENSDARP00000108925_ENSDARG00000088157	ENSGACP00000004715_ENSGACG00000003595
AmnPhylome_0000813_sub_002	elusive	6	6	0	0	0	0	0	0	0	0	0	0	0	1	0	1	0	0	0	1	1	1	1											Parpi0012725.p1		ENSACAP00000018860_ENSACAG00000025738				ENSLACP00000007813_ENSLACG00000006920	ENSLOCP00000002317_ENSLOCG00000002004	ENSDARP00000118305_ENSDARG00000057881	ENSGACP00000006505_ENSGACG00000004925
AmnPhylome_0000813_sub_001	non-elusive	20	18	-	-	1	1	1	1	1	1	1	1	0	1	1	1	1	1	1	1	1	2	2	neurofilament, light polypeptide (NEFL)	ENSP00000482169_ENSG00000277586	ENSCAFP00000013255_ENSCAFG00000009014	ENSMODP00000027974_ENSMODG00000016731	Gallus_gallus_XP_417679.1	Taeniopygia_guttata_XP_002197486.1	Alligator_mississippiensis_XP_006276872.1	Alligator_sinensis_XP_014377770.1	Pelodiscus_sinensis_XP_006114258.1		Parpi0003658.p1	Gekko_japonicus_XP_015283273.1	ENSACAP00000011090_ENSACAG00000011170	Python_bivittatus_XP_007428209.1	Thamnophis_sirtalis_XP_013922283.1	ENSXETP00000022374_ENSXETG00000010142	ENSLACP00000018738_ENSLACG00000016495	ENSLOCP00000019291_ENSLOCG00000015672	ENSDARP00000017029_ENSDARG00000012426,ENSDARP00000114456_ENSDARG00000057568	ENSGACP00000016498_ENSGACG00000012479,ENSGACP00000023376_ENSGACG00000017687
AmnPhylome_0000813_sub_006	elusive	11	11	0	0	0	0	0	0	0	1	1	1	1	1	1	0	0	0	1	1	1	1	1	low molecular weight neuronal intermediate filament-like (LOC102563844)						Alligator_mississippiensis_XP_006272073.2	Alligator_sinensis_XP_014381208.1	ENSPSIP00000016523_ENSPSIG00000014711	Chelonia_mydas_XP_007065546.1	Parpi0003513.p1	Gekko_japonicus_XP_015276568.1				ENSXETP00000018642_ENSXETG00000008516	ENSLACP00000020065_ENSLACG00000017637	ENSLOCP00000018854_ENSLOCG00000015323	ENSDARP00000012500_ENSDARG00000012281	ENSGACP00000017489_ENSGACG00000013231
AmnPhylome_0000813_sub_001	non-elusive	20	18	-	-	1	1	1	1	1	1	1	1	0	1	1	1	1	1	1	1	1	2	2	neurofilament, light polypeptide (NEFL)	ENSP00000482169_ENSG00000277586	ENSCAFP00000013255_ENSCAFG00000009014	ENSMODP00000027974_ENSMODG00000016731	Gallus_gallus_XP_417679.1	Taeniopygia_guttata_XP_002197486.1	Alligator_mississippiensis_XP_006276872.1	Alligator_sinensis_XP_014377770.1	Pelodiscus_sinensis_XP_006114258.1		Parpi0003658.p1	Gekko_japonicus_XP_015283273.1	ENSACAP00000011090_ENSACAG00000011170	Python_bivittatus_XP_007428209.1	Thamnophis_sirtalis_XP_013922283.1	ENSXETP00000022374_ENSXETG00000010142	ENSLACP00000018738_ENSLACG00000016495	ENSLOCP00000019291_ENSLOCG00000015672	ENSDARP00000017029_ENSDARG00000012426,ENSDARP00000114456_ENSDARG00000057568	ENSGACP00000016498_ENSGACG00000012479,ENSGACP00000023376_ENSGACG00000017687
AmnPhylome_0000821_sub_007	elusive	22	11	0	1	0	0	0	0	0	1	1	1	0	2	3	2	2	0	1	2	0	5	2	carbonic anhydrase 4-like (LOC102565572)						Alligator_mississippiensis_XP_006278938.2	Alligator_sinensis_XP_006038785.1	Pelodiscus_sinensis_XP_006131434.1		Parpi0021554.p1,Parpi0021553.p1	Gekko_japonicus_XP_015261807.1,Gekko_japonicus_XP_015261310.1,Gekko_japonicus_XP_015261312.1	Anolis_carolinensis_XP_008122875.1,ENSACAP00000011856_ENSACAG00000012103	Python_bivittatus_XP_007436071.1,Python_bivittatus_XP_007436068.1		ENSXETP00000040743_ENSXETG00000018800	ENSLACP00000022916_ENSLACG00000022455,ENSLACP00000006533_ENSLACG00000005790		ENSDARP00000108369_ENSDARG00000087756,ENSDARP00000126698_ENSDARG00000040510,ENSDARP00000019816_ENSDARG00000015654,ENSDARP00000102637_ENSDARG00000002259,ENSDARP00000088814_ENSDARG00000074666	ENSGACP00000010460_ENSGACG00000007890,ENSGACP00000010446_ENSGACG00000007849
AmnPhylome_0000821_sub_009	non-elusive	18	18	-	-	0	1	1	1	1	1	1	1	1	1	1	1	1	1	1	1	1	1	1	carbonic anhydrase 15-like (LOC416927)		ENSCAFP00000038159_ENSCAFG00000031943	ENSMODP00000012572_ENSMODG00000010040	Gallus_gallus_XP_415218.3	Taeniopygia_guttata_XP_002195938.2	Alligator_mississippiensis_XP_006260181.1	Alligator_sinensis_XP_014374405.1	ENSPSIP00000006547_ENSPSIG00000006032	Chelonia_mydas_XP_007055071.1	Parpi0011638.p1	Gekko_japonicus_XP_015263362.1	ENSACAP00000002669_ENSACAG00000002755	Python_bivittatus_XP_007438902.1	Thamnophis_sirtalis_XP_013929026.1	ENSXETP00000048444_ENSXETG00000022384	ENSLACP00000004971_ENSLACG00000004420	ENSLOCP00000005981_ENSLOCG00000004958	ENSDARP00000062023_ENSDARG00000042293	ENSGACP00000014865_ENSGACG00000011230
AmnPhylome_0000848_sub_002	elusive	6	5	13	20	0	0	0	0	0	0	0	2	0	0	0	1	0	0	0	1	1	1	0	calcium channel, voltage-dependent, P/Q type, alpha 1A subunit (cacna1a)								ENSPSIP00000012535_ENSPSIG00000011300,ENSPSIP00000005379_ENSPSIG00000005012				Anolis_carolinensis_XP_008115700.1				ENSLACP00000011857_ENSLACG00000010434	ENSLOCP00000021269_ENSLOCG00000017205	ENSDARP00000084404_ENSDARG00000062346
AmnPhylome_0000848_sub_007	non-elusive	21	19	-	-	1	1	1	1	1	1	1	1	1	1	2	1	2	1	1	1	1	1	1	sodium leak channel, non-selective (NALCN), transcript variant X1	ENSP00000251127_ENSG00000102452	ENSCAFP00000008853_ENSCAFG00000005902	ENSMODP00000009131_ENSMODG00000007346	Gallus_gallus_XP_015130472.1	ENSTGUP00000011239_ENSTGUG00000010876	Alligator_mississippiensis_XP_014455943.1	Alligator_sinensis_XP_014381826.1	ENSPSIP00000011028_ENSPSIG00000009830	Chelonia_mydas_XP_007066299.1	Parpi0003253.p1	Gekko_japonicus_XP_015270591.1,Gekko_japonicus_XP_015278682.1	Anolis_carolinensis_XP_008105175.1	Python_bivittatus_XP_007427029.1,Python_bivittatus_XP_007425713.1	Thamnophis_sirtalis_XP_013919556.1	ENSXETP00000044681_ENSXETG00000024584	ENSLACP00000001047_ENSLACG00000000937	ENSLOCP00000003372_ENSLOCG00000002812	ENSDARP00000048468_ENSDARG00000001835	ENSGACP00000002520_ENSGACG00000001926
AmnPhylome_0000852_sub_004	elusive	8	8	0	0	0	0	0	0	0	0	0	1	1	0	1	1	1	1	0	1	1	0	0	pituitary homeobox 3-like (LOC102947119)								ENSPSIP00000013228_ENSPSIG00000011893	Chelonia_mydas_XP_007070826.1		Gekko_japonicus_XP_015276304.1	ENSACAP00000000485_ENSACAG00000000559	Python_bivittatus_XP_007430450.1	Thamnophis_sirtalis_XP_013925063.1		ENSLACP00000006142_ENSLACG00000005447	ENSLOCP00000018839_ENSLOCG00000015311
AmnPhylome_0000852_sub_005	non-elusive	19	19	-	-	1	1	1	1	1	1	1	1	1	1	1	1	1	1	1	1	1	1	1	paired-like homeodomain 3 (PITX3)	ENSP00000359019_ENSG00000107859	ENSCAFP00000042514_ENSCAFG00000031758	ENSMODP00000014230_ENSMODG00000011378	Gallus_gallus_XP_421631.2	ENSTGUP00000007627_ENSTGUG00000007407	Alligator_mississippiensis_XP_006272400.1	Alligator_sinensis_XP_006014861.1	ENSPSIP00000019217_ENSPSIG00000017078	Chelonia_mydas_XP_007053439.1	Parpi0026092.p1	Gekko_japonicus_XP_015279784.1	ENSACAP00000014248_ENSACAG00000014532	Python_bivittatus_XP_007441936.1	Thamnophis_sirtalis_XP_013930266.1	ENSXETP00000022087_ENSXETG00000010022	ENSLACP00000017785_ENSLACG00000015664	ENSLOCP00000011690_ENSLOCG00000009566	ENSDARP00000093314_ENSDARG00000070069	ENSGACP00000019301_ENSGACG00000014620
AmnPhylome_0000865_sub_002	elusive	9	9	0	0	0	0	0	0	0	0	0	1	1	1	1	1	1	1	1	1	0	0	0	alpha-N-acetylgalactosaminidase-like (LOC102938681)								ENSPSIP00000014201_ENSPSIG00000012654	Chelonia_mydas_XP_007058215.1	Parpi0015584.p1	Gekko_japonicus_XP_015265368.1	Anolis_carolinensis_XP_003228708.2	Python_bivittatus_XP_007440887.1	Thamnophis_sirtalis_XP_013925122.1	ENSXETP00000036240_ENSXETG00000016614	ENSLACP00000007293_ENSLACG00000006467
AmnPhylome_0000865_sub_003	non-elusive	19	18	-	-	1	1	1	1	1	1	1	1	1	1	1	1	1	1	0	1	1	1	2	N-acetylgalactosaminidase, alpha- (NAGA)	ENSP00000379680_ENSG00000198951	ENSCAFP00000001401_ENSCAFG00000000988	ENSMODP00000008741_ENSMODG00000007050	Gallus_gallus_NP_001161200.1	Taeniopygia_guttata_XP_002192599.1	Alligator_mississippiensis_XP_006259957.2	Alligator_sinensis_XP_006027700.1	ENSPSIP00000012146_ENSPSIG00000010820	Chelonia_mydas_XP_007072771.1	Parpi0006680.p1	Gekko_japonicus_XP_015282997.1	Anolis_carolinensis_XP_008108973.1	Python_bivittatus_XP_007428498.1	Thamnophis_sirtalis_XP_013907532.1		ENSLACP00000006979_ENSLACG00000006196	ENSLOCP00000014681_ENSLOCG00000011942	ENSDARP00000134512_ENSDARG00000099313	ENSGACP00000018624_ENSGACG00000014083,ENSGACP00000017699_ENSGACG00000013389
AmnPhylome_0000879_sub_003	elusive	3	3	0	0	0	0	0	0	0	1	1	0	0	0	0	0	0	0	0	0	0	1	0	sulfotransferase family cytosolic 1B member 1-like (LOC102570148)						Alligator_mississippiensis_XP_006260660.1	Alligator_sinensis_XP_006038512.1											ENSDARP00000046932_ENSDARG00000003475
AmnPhylome_0000879_sub_006	non-elusive	65	18	-	-	3	3	5	1	1	2	2	2	3	4	6	12	5	2	4	3	0	6	1	sulfotransferase family, cytosolic, 1C, member 4 (SULT1C4)	ENSP00000319622_ENSG00000198203,ENSP00000272452_ENSG00000198075,ENSP00000333310_ENSG00000196228	ENSCAFP00000003029_ENSCAFG00000002041,ENSCAFP00000003010_ENSCAFG00000023655,ENSCAFP00000003032_ENSCAFG00000023398	ENSMODP00000038262_ENSMODG00000025481,ENSMODP00000003342_ENSMODG00000002745,ENSMODP00000038264_ENSMODG00000025482,ENSMODP00000003365_ENSMODG00000002764,ENSMODP00000003279_ENSMODG00000002703	Gallus_gallus_NP_989932.1	Taeniopygia_guttata_XP_012425042.1	Alligator_mississippiensis_XP_006261570.1,Alligator_mississippiensis_XP_006265779.1	Alligator_sinensis_XP_006031945.1,Alligator_sinensis_XP_006037635.1	ENSPSIP00000012415_ENSPSIG00000011119,ENSPSIP00000010852_ENSPSIG00000009743	Chelonia_mydas_XP_007054671.1,Chelonia_mydas_XP_007071842.1,Chelonia_mydas_XP_007071312.1	Parpi0000549.p1,Parpi0018931.p1,Parpi0018930.p1,Parpi0026646.p1	Gekko_japonicus_XP_015276933.1,Gekko_japonicus_XP_015278116.1,Gekko_japonicus_XP_015277292.1,Gekko_japonicus_XP_015277293.1,Gekko_japonicus_XP_015275521.1,Gekko_japonicus_XP_015260915.1	ENSACAP00000006793_ENSACAG00000006913,Anolis_carolinensis_XP_003225295.1,ENSACAP00000006200_ENSACAG00000006327,Anolis_carolinensis_XP_003225267.1,Anolis_carolinensis_XP_008115731.1,Anolis_carolinensis_XP_008115736.1,Anolis_carolinensis_XP_008115764.1,Anolis_carolinensis_XP_003225301.1,ENSACAP00000006203_ENSACAG00000006355,Anolis_carolinensis_XP_003225266.1,Anolis_carolinensis_XP_008115765.1,Anoli…	Python_bivittatus_XP_007427683.1,Python_bivittatus_XP_007445480.1,Python_bivittatus_XP_007424050.1,Python_bivittatus_XP_007421487.1,Python_bivittatus_XP_007421515.1	Thamnophis_sirtalis_XP_013917559.1,Thamnophis_sirtalis_XP_013931661.1	ENSXETP00000020356_ENSXETG00000009267,ENSXETP00000044738_ENSXETG00000020702,ENSXETP00000001252_ENSXETG00000009265,ENSXETP00000063913_ENSXETG00000033000	ENSLACP00000008039_ENSLACG00000007114,ENSLACP00000004847_ENSLACG00000004310,ENSLACP00000003765_ENSLACG00000003354		ENSDARP00000119108_ENSDARG00000094996,ENSDARP00000100395_ENSDARG00000079079,ENSDARP00000035957_ENSDARG00000003181,ENSDARP00000034116_ENSDARG00000028275,ENSDARP00000030476_ENSDARG00000041540,ENSDARP00000006665_ENSDARG00000018361	ENSGACP00000003811_ENSGACG00000002907
AmnPhylome_0000879_sub_005	elusive	11	6	1	0	0	0	0	0	0	0	0	0	0	3	4	1	1	1	0	1	0	0	0	sulfotransferase family cytosolic 1B member 1-like (LOC107125859), transcript variant X1										Parpi0018928.p1,Parpi0027929.p1,Parpi0018929.p1	Gekko_japonicus_XP_015284807.1,Gekko_japonicus_XP_015284806.1,Gekko_japonicus_XP_015272088.1,Gekko_japonicus_XP_015284809.1	ENSACAP00000020377_ENSACAG00000025639	Python_bivittatus_XP_007421488.1	Thamnophis_sirtalis_XP_013931684.1		ENSLACP00000010460_ENSLACG00000009215
AmnPhylome_0000879_sub_006	non-elusive	65	18	-	-	3	3	5	1	1	2	2	2	3	4	6	12	5	2	4	3	0	6	1	sulfotransferase family, cytosolic, 1C, member 4 (SULT1C4)	ENSP00000319622_ENSG00000198203,ENSP00000272452_ENSG00000198075,ENSP00000333310_ENSG00000196228	ENSCAFP00000003029_ENSCAFG00000002041,ENSCAFP00000003010_ENSCAFG00000023655,ENSCAFP00000003032_ENSCAFG00000023398	ENSMODP00000038262_ENSMODG00000025481,ENSMODP00000003342_ENSMODG00000002745,ENSMODP00000038264_ENSMODG00000025482,ENSMODP00000003365_ENSMODG00000002764,ENSMODP00000003279_ENSMODG00000002703	Gallus_gallus_NP_989932.1	Taeniopygia_guttata_XP_012425042.1	Alligator_mississippiensis_XP_006261570.1,Alligator_mississippiensis_XP_006265779.1	Alligator_sinensis_XP_006031945.1,Alligator_sinensis_XP_006037635.1	ENSPSIP00000012415_ENSPSIG00000011119,ENSPSIP00000010852_ENSPSIG00000009743	Chelonia_mydas_XP_007054671.1,Chelonia_mydas_XP_007071842.1,Chelonia_mydas_XP_007071312.1	Parpi0000549.p1,Parpi0018931.p1,Parpi0018930.p1,Parpi0026646.p1	Gekko_japonicus_XP_015276933.1,Gekko_japonicus_XP_015278116.1,Gekko_japonicus_XP_015277292.1,Gekko_japonicus_XP_015277293.1,Gekko_japonicus_XP_015275521.1,Gekko_japonicus_XP_015260915.1	ENSACAP00000006793_ENSACAG00000006913,Anolis_carolinensis_XP_003225295.1,ENSACAP00000006200_ENSACAG00000006327,Anolis_carolinensis_XP_003225267.1,Anolis_carolinensis_XP_008115731.1,Anolis_carolinensis_XP_008115736.1,Anolis_carolinensis_XP_008115764.1,Anolis_carolinensis_XP_003225301.1,ENSACAP00000006203_ENSACAG00000006355,Anolis_carolinensis_XP_003225266.1,Anolis_carolinensis_XP_008115765.1,Anoli…	Python_bivittatus_XP_007427683.1,Python_bivittatus_XP_007445480.1,Python_bivittatus_XP_007424050.1,Python_bivittatus_XP_007421487.1,Python_bivittatus_XP_007421515.1	Thamnophis_sirtalis_XP_013917559.1,Thamnophis_sirtalis_XP_013931661.1	ENSXETP00000020356_ENSXETG00000009267,ENSXETP00000044738_ENSXETG00000020702,ENSXETP00000001252_ENSXETG00000009265,ENSXETP00000063913_ENSXETG00000033000	ENSLACP00000008039_ENSLACG00000007114,ENSLACP00000004847_ENSLACG00000004310,ENSLACP00000003765_ENSLACG00000003354		ENSDARP00000119108_ENSDARG00000094996,ENSDARP00000100395_ENSDARG00000079079,ENSDARP00000035957_ENSDARG00000003181,ENSDARP00000034116_ENSDARG00000028275,ENSDARP00000030476_ENSDARG00000041540,ENSDARP00000006665_ENSDARG00000018361	ENSGACP00000003811_ENSGACG00000002907
AmnPhylome_0000900_sub_001	elusive	12	11	0	0	0	0	0	0	0	1	1	0	0	0	1	1	1	1	1	2	1	1	1	brain-specific angiogenesis inhibitor 1-associated protein 2-like (LOC102575023)						Alligator_mississippiensis_XP_014463766.1	Alligator_sinensis_XP_014383196.1				Gekko_japonicus_XP_015269881.1	ENSACAP00000016360_ENSACAG00000016602	Python_bivittatus_XP_007441282.1	Thamnophis_sirtalis_XP_013908355.1	ENSXETP00000010000_ENSXETG00000004593	ENSLACP00000007134_ENSLACG00000006329,ENSLACP00000000271_ENSLACG00000000243	ENSLOCP00000000012_ENSLOCG00000000011	ENSDARP00000117948_ENSDARG00000017785	ENSGACP00000015218_ENSGACG00000011507
AmnPhylome_0000900_sub_002	non-elusive	24	19	-	-	1	1	1	1	1	1	1	1	1	3	1	1	1	2	1	1	1	2	2	BAI1-associated protein 2 (BAIAP2), transcript variant X1	ENSP00000316338_ENSG00000175866	ENSCAFP00000008527_ENSCAFG00000005700	ENSMODP00000003064_ENSMODG00000002521	Gallus_gallus_XP_015151108.1	Taeniopygia_guttata_XP_012433857.1	Alligator_mississippiensis_XP_014460762.1	Alligator_sinensis_XP_014380741.1	ENSPSIP00000019661_ENSPSIG00000017421	Chelonia_mydas_XP_007056112.1	Parpi0012435.p1,Parpi0012434.p1,Parpi0027430.p1	Gekko_japonicus_XP_015264116.1	Anolis_carolinensis_XP_003217094.2	Python_bivittatus_XP_007419926.1	Thamnophis_sirtalis_XP_013925272.1,Thamnophis_sirtalis_XP_013915198.1	ENSXETP00000029390_ENSXETG00000013408	ENSLACP00000017063_ENSLACG00000015035	ENSLOCP00000015917_ENSLOCG00000012924	ENSDARP00000140469_ENSDARG00000103333,ENSDARP00000129938_ENSDARG00000062799	ENSGACP00000018973_ENSGACG00000014383,ENSGACP00000014393_ENSGACG00000010875
AmnPhylome_0000946_sub_001	elusive	9	9	0	0	0	0	0	0	0	0	0	0	0	1	1	1	1	1	0	1	1	1	1	bone morphogenetic protein 2 (BMP2)										Parpi0021733.p1	Gekko_japonicus_XP_015282750.1	Anolis_carolinensis_XP_008112056.1	Python_bivittatus_XP_007421559.1	Thamnophis_sirtalis_XP_013910558.1		ENSLACP00000009064_ENSLACG00000008002	ENSLOCP00000018301_ENSLOCG00000014862	ENSDARP00000133018_ENSDARG00000103679	ENSGACP00000012690_ENSGACG00000009621
AmnPhylome_0000946_sub_002	non-elusive	21	19	-	-	1	1	1	1	1	1	1	1	1	1	2	1	1	1	1	1	1	2	1	bone morphogenetic protein 2 (BMP2), transcript variant X1	ENSP00000368104_ENSG00000125845	ENSCAFP00000040280_ENSCAFG00000031497	ENSMODP00000004813_ENSMODG00000003928	Gallus_gallus_XP_015138921.1	ENSTGUP00000006614_ENSTGUG00000006434	Alligator_mississippiensis_XP_006278681.1	Alligator_sinensis_XP_006015503.1	ENSPSIP00000006011_ENSPSIG00000005580	Chelonia_mydas_XP_007068860.1	Parpi0013240.p1	Gekko_japonicus_XP_015276557.1,Gekko_japonicus_XP_015261084.1	ENSACAP00000003024_ENSACAG00000003113	Python_bivittatus_XP_007427091.1	Thamnophis_sirtalis_XP_013923898.1	ENSXETP00000012124_ENSXETG00000005519	ENSLACP00000016168_ENSLACG00000014241	ENSLOCP00000020307_ENSLOCG00000016442	ENSDARP00000107417_ENSDARG00000041430,ENSDARP00000013686_ENSDARG00000013409	ENSGACP00000016506_ENSGACG00000012487
AmnPhylome_0000952_sub_005	elusive	12	12	0	0	0	0	0	0	0	1	1	1	1	1	1	0	1	1	0	1	1	1	1	small nuclear RNA activating complex polypeptide 2 (SNAPC2), partial						Alligator_mississippiensis_XP_014465554.1	Alligator_sinensis_XP_006029687.2	Pelodiscus_sinensis_XP_014431611.1	Chelonia_mydas_XP_007071452.1	Parpi0008622.p1	Gekko_japonicus_XP_015272337.1		Python_bivittatus_XP_007420957.1	Thamnophis_sirtalis_XP_013920415.1		ENSLACP00000006601_ENSLACG00000005853	ENSLOCP00000021661_ENSLOCG00000017556	ENSDARP00000098277_ENSDARG00000077644	ENSGACP00000026536_ENSGACG00000020084
AmnPhylome_0000952_sub_002	non-elusive	20	19	-	-	1	1	1	1	1	1	1	1	1	1	1	1	1	1	2	1	1	1	1	lysophosphatidic acid receptor 4 (LPAR4), transcript variant X3	ENSP00000408205_ENSG00000147145	ENSCAFP00000025466_ENSCAFG00000017290	ENSMODP00000027595_ENSMODG00000022866	Gallus_gallus_NP_001264978.1	ENSTGUP00000002659_ENSTGUG00000002588	Alligator_mississippiensis_XP_006265375.1	Alligator_sinensis_XP_006028401.1	ENSPSIP00000000341_ENSPSIG00000000341	Chelonia_mydas_XP_007055332.1	Parpi0017192.p1	Gekko_japonicus_XP_015279765.1	ENSACAP00000000793_ENSACAG00000000902	Python_bivittatus_XP_007426669.1	Thamnophis_sirtalis_XP_013923040.1	ENSXETP00000039948_ENSXETG00000018445,ENSXETP00000026874_ENSXETG00000012294	ENSLACP00000014852_ENSLACG00000013073	ENSLOCP00000021593_ENSLOCG00000017488	ENSDARP00000131790_ENSDARG00000089824	ENSGACP00000024554_ENSGACG00000018574
AmnPhylome_0000952_sub_020	elusive	7	7	0	0	0	0	0	0	0	0	0	1	0	1	1	1	1	1	0	0	1	0	0	uracil nucleotide/cysteinyl leukotriene receptor-like (LOC102462439), partial								Pelodiscus_sinensis_XP_006127330.1		Parpi0024975.p1	Gekko_japonicus_XP_015283969.1	Anolis_carolinensis_XP_003230203.2	Python_bivittatus_XP_007441828.1	Thamnophis_sirtalis_XP_013927917.1			ENSLOCP00000017309_ENSLOCG00000014045
AmnPhylome_0000952_sub_018	non-elusive	19	19	-	-	1	1	1	1	1	1	1	1	1	1	1	1	1	1	1	1	1	1	1	G protein-coupled receptor 17 (GPR17)	ENSP00000442982_ENSG00000144230	ENSCAFP00000039878_ENSCAFG00000004362	ENSMODP00000036378_ENSMODG00000024957	Gallus_gallus_XP_001231870.1	Taeniopygia_guttata_XP_012431028.1	Alligator_mississippiensis_XP_006261869.1	Alligator_sinensis_XP_006016076.1	ENSPSIP00000001515_ENSPSIG00000001519	Chelonia_mydas_XP_007052649.1	Parpi0000164.p1	Gekko_japonicus_XP_015282344.1	Anolis_carolinensis_XP_003218435.1	Python_bivittatus_XP_007422031.1	Thamnophis_sirtalis_XP_013911669.1	ENSXETP00000061745_ENSXETG00000030217	ENSLACP00000018488_ENSLACG00000016279	ENSLOCP00000021502_ENSLOCG00000017397	ENSDARP00000083628_ENSDARG00000062030	ENSGACP00000004999_ENSGACG00000003810
AmnPhylome_0000952_sub_021	elusive	4	4	0	0	0	0	0	0	0	0	0	0	0	0	0	1	1	1	0	0	1	0	0	lysophosphatidic acid receptor 6-like (LOC103277905)												Anolis_carolinensis_XP_008103177.1	Python_bivittatus_XP_007420405.1	Thamnophis_sirtalis_XP_013927168.1			ENSLOCP00000014648_ENSLOCG00000011914
AmnPhylome_0000952_sub_018	non-elusive	19	19	-	-	1	1	1	1	1	1	1	1	1	1	1	1	1	1	1	1	1	1	1	G protein-coupled receptor 17 (GPR17)	ENSP00000442982_ENSG00000144230	ENSCAFP00000039878_ENSCAFG00000004362	ENSMODP00000036378_ENSMODG00000024957	Gallus_gallus_XP_001231870.1	Taeniopygia_guttata_XP_012431028.1	Alligator_mississippiensis_XP_006261869.1	Alligator_sinensis_XP_006016076.1	ENSPSIP00000001515_ENSPSIG00000001519	Chelonia_mydas_XP_007052649.1	Parpi0000164.p1	Gekko_japonicus_XP_015282344.1	Anolis_carolinensis_XP_003218435.1	Python_bivittatus_XP_007422031.1	Thamnophis_sirtalis_XP_013911669.1	ENSXETP00000061745_ENSXETG00000030217	ENSLACP00000018488_ENSLACG00000016279	ENSLOCP00000021502_ENSLOCG00000017397	ENSDARP00000083628_ENSDARG00000062030	ENSGACP00000004999_ENSGACG00000003810
AmnPhylome_0000952_sub_026	elusive	12	9	23	0	0	0	0	0	0	1	1	1	1	1	1	3	0	0	0	0	1	2	0	P2Y purinoceptor 2-like (LOC102567168)						Alligator_mississippiensis_XP_006273925.1	Alligator_sinensis_XP_006029762.1	ENSPSIP00000019803_ENSPSIG00000017565	Chelonia_mydas_XP_007067696.1	Parpi0011600.p1	Gekko_japonicus_XP_015276636.1	Anolis_carolinensis_XP_003228390.1,Anolis_carolinensis_XP_008120177.1,Anolis_carolinensis_XP_008120171.1					ENSLOCP00000001967_ENSLOCG00000001708	ENSDARP00000141943_ENSDARG00000100923,ENSDARP00000103411_ENSDARG00000078410
AmnPhylome_0000952_sub_027	non-elusive	21	18	-	-	1	1	1	1	1	1	1	1	1	1	1	0	1	1	1	1	1	3	2	purinergic receptor P2Y, G-protein coupled, 2 (P2RY2), transcript variant X1	ENSP00000310305_ENSG00000175591	ENSCAFP00000008396_ENSCAFG00000005630	ENSMODP00000009522_ENSMODG00000007664	Gallus_gallus_XP_004939055.2	Taeniopygia_guttata_XP_002189177.1	Alligator_mississippiensis_XP_006267904.1	Alligator_sinensis_XP_006028128.1	ENSPSIP00000000565_ENSPSIG00000000565	Chelonia_mydas_XP_007062366.1	Parpi0020499.p1	Gekko_japonicus_XP_015279861.1		Python_bivittatus_XP_007442535.1	Thamnophis_sirtalis_XP_013925558.1	ENSXETP00000023462_ENSXETG00000010723	ENSLACP00000002628_ENSLACG00000002350	ENSLOCP00000022318_ENSLOCG00000018217	ENSDARP00000140696_ENSDARG00000099915,ENSDARP00000137242_ENSDARG00000104425,ENSDARP00000135198_ENSDARG00000104927	ENSGACP00000010887_ENSGACG00000008233,ENSGACP00000010882_ENSGACG00000008228
AmnPhylome_0000958_sub_001	elusive	9	8	17	0	0	0	0	0	0	1	1	0	1	0	0	1	0	0	0	1	1	2	1	protein FAM107B-like (LOC106739807)						Alligator_mississippiensis_XP_014460917.1	Alligator_sinensis_XP_006039032.1		Chelonia_mydas_XP_007061330.1			Anolis_carolinensis_XP_003220472.2				ENSLACP00000011723_ENSLACG00000010320	ENSLOCP00000012545_ENSLOCG00000010251	ENSDARP00000076946_ENSDARG00000059399,ENSDARP00000116316_ENSDARG00000078917	ENSGACP00000010893_ENSGACG00000008236
AmnPhylome_0000958_sub_003	non-elusive	17	16	-	-	1	1	0	1	1	1	1	1	1	1	1	1	1	0	1	1	1	2	0	family with sequence similarity 107, member B (FAM107B), transcript variant X2	ENSP00000419124_ENSG00000168309	ENSCAFP00000030967_ENSCAFG00000007225		Gallus_gallus_XP_015154720.1	ENSTGUP00000002389_ENSTGUG00000002322	Alligator_mississippiensis_XP_006260350.1	Alligator_sinensis_XP_006019689.1	Pelodiscus_sinensis_XP_006117178.1	Chelonia_mydas_XP_007060978.1	Parpi0002320.p1	Gekko_japonicus_XP_015267771.1	Anolis_carolinensis_XP_003228032.2	Python_bivittatus_XP_007439815.1		ENSXETP00000020001_ENSXETG00000009120	ENSLACP00000013407_ENSLACG00000011805	ENSLOCP00000017828_ENSLOCG00000014487	ENSDARP00000106182_ENSDARG00000086300,ENSDARP00000100265_ENSDARG00000079869
AmnPhylome_0000982_sub_001	elusive	6	6	0	0	0	0	0	0	0	1	1	0	0	0	0	0	0	0	1	1	1	0	1	potassium channel subfamily T member 2 (LOC102557640), transcript variant X1						Alligator_mississippiensis_XP_014461765.1	Alligator_sinensis_XP_014375282.1								ENSXETP00000004813_ENSXETG00000002262	ENSLACP00000019366_ENSLACG00000017035	ENSLOCP00000010927_ENSLOCG00000008961		ENSGACP00000013700_ENSGACG00000010356
AmnPhylome_0000982_sub_003	non-elusive	19	17	-	-	1	1	1	1	1	1	1	1	1	0	1	1	1	0	1	1	1	2	2	potassium channel, subfamily T, member 1 (KCNT1), transcript variant X1	ENSP00000360822_ENSG00000107147	ENSCAFP00000029219_ENSCAFG00000019737	ENSMODP00000021871_ENSMODG00000017531	Gallus_gallus_XP_015134792.1	Taeniopygia_guttata_XP_012433840.1	Alligator_mississippiensis_XP_014459217.1	Alligator_sinensis_XP_006016943.1	Pelodiscus_sinensis_XP_014427855.1	Chelonia_mydas_XP_007061050.1		Gekko_japonicus_XP_015276641.1	ENSACAP00000012167_ENSACAG00000012267	Python_bivittatus_XP_007421530.1		ENSXETP00000007472_ENSXETG00000003449	ENSLACP00000017582_ENSLACG00000015488	ENSLOCP00000003898_ENSLOCG00000003283	ENSDARP00000135924_ENSDARG00000104868,ENSDARP00000101809_ENSDARG00000079484	ENSGACP00000018478_ENSGACG00000013992,ENSGACP00000021211_ENSGACG00000016074
AmnPhylome_0000994_sub_003	elusive	7	7	0	0	0	0	0	0	0	0	0	0	0	1	1	0	1	0	0	1	1	1	1	transforming growth factor beta-2-like (LOC107115203)										Parpi0005750.p1	Gekko_japonicus_XP_015272328.1		Python_bivittatus_XP_007434440.1			ENSLACP00000019574_ENSLACG00000017213	ENSLOCP00000001327_ENSLOCG00000001175	ENSDARP00000097449_ENSDARG00000071879	ENSGACP00000022416_ENSGACG00000016971
AmnPhylome_0000994_sub_004	non-elusive	19	19	-	-	1	1	1	1	1	1	1	1	1	1	1	1	1	1	1	1	1	1	1	transforming growth factor, beta 2 (TGFB2)	ENSP00000355896_ENSG00000092969	ENSCAFP00000015925_ENSCAFG00000010815	ENSMODP00000005302_ENSMODG00000004307	Gallus_gallus_NP_001026216.2	Taeniopygia_guttata_XP_004175147.1	Alligator_mississippiensis_XP_006265110.1	Alligator_sinensis_XP_006022407.1	ENSPSIP00000009346_ENSPSIG00000008491	Chelonia_mydas_XP_007064806.1	Parpi0008041.p1	Gekko_japonicus_XP_015266485.1	Anolis_carolinensis_XP_003216034.1	Python_bivittatus_XP_007424024.1	Thamnophis_sirtalis_XP_013908976.1	ENSXETP00000033545_ENSXETG00000015347	ENSLACP00000007733_ENSLACG00000006847	ENSLOCP00000019603_ENSLOCG00000015921	ENSDARP00000123937_ENSDARG00000027087	ENSGACP00000018585_ENSGACG00000014061
AmnPhylome_0001004_sub_002	elusive	7	6	0	0	0	0	0	0	0	0	0	1	1	0	0	0	0	0	0	1	1	2	1	UDP-GlcNAc:betaGal beta-1,3-N-acetylglucosaminyltransferase 2-like (LOC102933292)								ENSPSIP00000000838_ENSPSIG00000000838	Chelonia_mydas_XP_007070370.1							ENSLACP00000012548_ENSLACG00000011057	ENSLOCP00000002003_ENSLOCG00000001735	ENSDARP00000120940_ENSDARG00000088601,ENSDARP00000134925_ENSDARG00000089094	ENSGACP00000024693_ENSGACG00000018683
AmnPhylome_0001004_sub_003	non-elusive	20	19	-	-	1	1	1	1	1	1	1	1	1	1	1	1	1	1	1	1	1	2	1	UDP-GlcNAc:betaGal beta-1,3-N-acetylglucosaminyltransferase 2 (B3GNT2), transcript variant X1	ENSP00000305595_ENSG00000170340	ENSCAFP00000004599_ENSCAFG00000003094	ENSMODP00000028484_ENSMODG00000023125	Gallus_gallus_NP_001008457.1	ENSTGUP00000002286_ENSTGUG00000002218	Alligator_mississippiensis_XP_006260332.1	Alligator_sinensis_XP_006016808.1	ENSPSIP00000001210_ENSPSIG00000001211	Chelonia_mydas_XP_007062943.1	Parpi0017630.p1	Gekko_japonicus_XP_015280457.1	ENSACAP00000005590_ENSACAG00000005727	Python_bivittatus_XP_007437771.1	Thamnophis_sirtalis_XP_013911768.1	ENSXETP00000004765_ENSXETG00000002237	ENSLACP00000020360_ENSLACG00000017889	ENSLOCP00000019817_ENSLOCG00000016084	ENSDARP00000122566_ENSDARG00000091902,ENSDARP00000130246_ENSDARG00000052376	ENSGACP00000015837_ENSGACG00000011971
AmnPhylome_0001017_sub_001	elusive	11	11	0	0	0	0	0	0	0	1	1	0	1	1	1	1	0	0	1	1	1	1	1	excitatory amino acid transporter 2-like (LOC102566951)						Alligator_mississippiensis_XP_006274964.1	Alligator_sinensis_XP_014372555.1		Chelonia_mydas_XP_007054983.1	Parpi0019656.p1	Gekko_japonicus_XP_015274008.1	ENSACAP00000017119_ENSACAG00000017351			ENSXETP00000045897_ENSXETG00000021225	ENSLACP00000016559_ENSLACG00000014592	ENSLOCP00000008314_ENSLOCG00000006878	ENSDARP00000140209_ENSDARG00000098269	ENSGACP00000019392_ENSGACG00000014685
AmnPhylome_0001017_sub_002	non-elusive	21	19	-	-	1	1	1	1	1	1	1	1	1	1	1	1	1	1	1	1	1	2	2	solute carrier family 1 (glial high affinity glutamate transporter), member 2 (SLC1A2), transcript variant X2	ENSP00000278379_ENSG00000110436	ENSCAFP00000039035_ENSCAFG00000006881	ENSMODP00000024743_ENSMODG00000019823	Gallus_gallus_XP_015142477.1	Taeniopygia_guttata_XP_004174492.2	Alligator_mississippiensis_XP_006262518.2	Alligator_sinensis_XP_006014712.2	ENSPSIP00000011137_ENSPSIG00000010002	Chelonia_mydas_XP_007055307.1	Parpi0010217.p1	Gekko_japonicus_XP_015265781.1	ENSACAP00000004406_ENSACAG00000004365	Python_bivittatus_XP_007426482.1	Thamnophis_sirtalis_XP_013927616.1	ENSXETP00000016454_ENSXETG00000007555	ENSLACP00000013672_ENSLACG00000012033	ENSLOCP00000001580_ENSLOCG00000001388	ENSDARP00000134622_ENSDARG00000102453,ENSDARP00000136807_ENSDARG00000052138	ENSGACP00000015109_ENSGACG00000011397,ENSGACP00000022614_ENSGACG00000017121
AmnPhylome_0001022_sub_008	elusive	8	8	0	0	0	0	0	0	0	1	1	1	1	1	1	1	0	0	0	0	1	0	0	tripartite motif containing 56 (TRIM56)						Alligator_mississippiensis_XP_006261798.2	Alligator_sinensis_XP_006015869.1	ENSPSIP00000001670_ENSPSIG00000001675	Chelonia_mydas_XP_007061571.1	Parpi0003897.p1	Gekko_japonicus_XP_015262047.1	Anolis_carolinensis_XP_008107669.1					ENSLOCP00000022198_ENSLOCG00000018097
AmnPhylome_0001022_sub_006	non-elusive	16	16	-	-	1	1	1	1	1	1	1	1	1	1	1	0	0	0	1	1	1	1	1	tripartite motif containing 45 (TRIM45)	ENSP00000256649_ENSG00000134253	ENSCAFP00000014481_ENSCAFG00000009851	ENSMODP00000006350_ENSMODG00000005160	Gallus_gallus_XP_015150651.1	Taeniopygia_guttata_XP_002187583.1	Alligator_mississippiensis_XP_006277255.2	Alligator_sinensis_XP_006032743.1	Pelodiscus_sinensis_XP_014433963.1	Chelonia_mydas_XP_007062125.1	Parpi0022920.p1	Gekko_japonicus_XP_015282883.1				ENSXETP00000037144_ENSXETG00000017042	ENSLACP00000016861_ENSLACG00000014852	ENSLOCP00000013636_ENSLOCG00000011099	ENSDARP00000130751_ENSDARG00000076781	ENSGACP00000010960_ENSGACG00000008289
AmnPhylome_0001034_sub_005	elusive	3	3	0	0	0	0	0	0	0	0	0	0	0	0	1	1	0	0	0	0	1	0	0	integrin alpha-X-like (LOC107106258)											Gekko_japonicus_XP_015261862.1	ENSACAP00000010387_ENSACAG00000010509					ENSLOCP00000017763_ENSLOCG00000014415
AmnPhylome_0001034_sub_003	non-elusive	18	18	-	-	1	1	1	1	1	1	1	1	1	1	1	1	1	0	1	1	1	1	1	integrin, alpha 2 (CD49B, alpha 2 subunit of VLA-2 receptor) (ITGA2), transcript variant X1	ENSP00000296585_ENSG00000164171	ENSCAFP00000027208_ENSCAFG00000018423	ENSMODP00000024269_ENSMODG00000019454	Gallus_gallus_XP_003643030.2	Taeniopygia_guttata_XP_002195054.3	Alligator_mississippiensis_XP_014449526.1	Alligator_sinensis_XP_014383384.1	ENSPSIP00000007606_ENSPSIG00000006995	Chelonia_mydas_XP_007052897.1	Parpi0001717.p1	Gekko_japonicus_XP_015274491.1	ENSACAP00000003950_ENSACAG00000003947	Python_bivittatus_XP_007429855.1		ENSXETP00000009062_ENSXETG00000004177	ENSLACP00000015364_ENSLACG00000013529	ENSLOCP00000008347_ENSLOCG00000006872	ENSDARP00000118073_ENSDARG00000062974	ENSGACP00000006039_ENSGACG00000004543
AmnPhylome_0001065_sub_002	elusive	13	11	0	0	0	0	0	0	0	1	1	0	0	1	1	1	0	1	1	1	1	2	2	synaptotagmin V (SYT5), transcript variant X1						Alligator_mississippiensis_XP_014454434.1	Alligator_sinensis_XP_014372744.1			Parpi0019631.p1	Gekko_japonicus_XP_015276258.1	ENSACAP00000016860_ENSACAG00000017137		Thamnophis_sirtalis_XP_013908753.1	ENSXETP00000007003_ENSXETG00000003212	ENSLACP00000005970_ENSLACG00000005299	ENSLOCP00000012076_ENSLOCG00000009878	ENSDARP00000121161_ENSDARG00000025206,ENSDARP00000016769_ENSDARG00000014169	ENSGACP00000004397_ENSGACG00000003359,ENSGACP00000006625_ENSGACG00000005015
AmnPhylome_0001065_sub_001	non-elusive	19	19	-	-	1	1	1	1	1	1	1	1	1	1	1	1	1	1	1	1	1	1	1	synaptotagmin I (SYT1), transcript variant X1	ENSP00000261205_ENSG00000067715	ENSCAFP00000008632_ENSCAFG00000005766	ENSMODP00000025612_ENSMODG00000020467	ENSGALP00000042359_ENSGALG00000010319	ENSTGUP00000007815_ENSTGUG00000007572	Alligator_mississippiensis_XP_006275023.2	Alligator_sinensis_XP_006021175.2	ENSPSIP00000008259_ENSPSIG00000007501	Chelonia_mydas_XP_007057315.1	Parpi0005100.p1	Gekko_japonicus_XP_015270696.1	ENSACAP00000013720_ENSACAG00000013826	Python_bivittatus_XP_007434709.1	Thamnophis_sirtalis_XP_013916502.1	ENSXETP00000008811_ENSXETG00000004068	ENSLACP00000011319_ENSLACG00000009958	ENSLOCP00000020091_ENSLOCG00000016283	ENSDARP00000041860_ENSDARG00000030614	ENSGACP00000026445_ENSGACG00000020017
AmnPhylome_0001068_sub_002	elusive	5	5	0	0	0	0	0	0	0	0	0	0	0	1	1	1	1	0	0	1	0	0	0	probable cation-transporting ATPase 13A3 (LOC107124422)										Parpi0017971.p1	Gekko_japonicus_XP_015283373.1	Anolis_carolinensis_XP_008121705.1	Python_bivittatus_XP_007442657.1			ENSLACP00000014276_ENSLACG00000012564
AmnPhylome_0001068_sub_001	non-elusive	21	19	-	-	1	1	1	1	1	1	1	1	1	2	1	1	1	1	1	1	1	1	2	ATPase type 13A3 (ATP13A3), transcript variant X2	ENSP00000416508_ENSG00000133657	ENSCAFP00000019820_ENSCAFG00000013458	ENSMODP00000027463_ENSMODG00000019830	Gallus_gallus_XP_015147080.1	Taeniopygia_guttata_XP_012431183.1	Alligator_mississippiensis_XP_014462797.1	Alligator_sinensis_XP_006030043.2	ENSPSIP00000006862_ENSPSIG00000006122	Chelonia_mydas_XP_007071406.1	Parpi0021912.p1,Parpi0021913.p1	Gekko_japonicus_XP_015264767.1	ENSACAP00000004086_ENSACAG00000004144	Python_bivittatus_XP_007442874.1	Thamnophis_sirtalis_XP_013931997.1	ENSXETP00000006317_ENSXETG00000003447	ENSLACP00000013923_ENSLACG00000012258	ENSLOCP00000005966_ENSLOCG00000004949	ENSDARP00000100026_ENSDARG00000076622	ENSGACP00000012284_ENSGACG00000009295,ENSGACP00000020806_ENSGACG00000015764
AmnPhylome_0001070_sub_001	elusive	11	11	0	0	0	0	0	0	0	1	1	1	1	0	1	1	1	1	1	0	0	1	1	ras-related protein Rab-35-like (LOC102564638), transcript variant X1						Alligator_mississippiensis_XP_006277596.1	Alligator_sinensis_XP_014381368.1	Pelodiscus_sinensis_XP_006116294.2	Chelonia_mydas_XP_007071684.1		Gekko_japonicus_XP_015275252.1	Anolis_carolinensis_XP_003227754.2	Python_bivittatus_XP_007432282.1	Thamnophis_sirtalis_XP_013914760.1	ENSXETP00000024836_ENSXETG00000011370			ENSDARP00000055338_ENSDARG00000037967	ENSGACP00000019689_ENSGACG00000014915
AmnPhylome_0001070_sub_002	non-elusive	20	18	-	-	1	1	1	1	1	1	1	2	1	1	1	1	1	0	1	1	1	2	1	RAB35, member RAS oncogene family (RAB35)	ENSP00000229340_ENSG00000111737	ENSCAFP00000014902_ENSCAFG00000010145	ENSMODP00000019019_ENSMODG00000015226	Gallus_gallus_NP_001025840.1	ENSTGUP00000009649_ENSTGUG00000009359	Alligator_mississippiensis_XP_006276426.1	Alligator_sinensis_XP_006039512.1	ENSPSIP00000019555_ENSPSIG00000017335,ENSPSIP00000006867_ENSPSIG00000006286	Chelonia_mydas_XP_007071840.1	Parpi0002246.p1	Gekko_japonicus_XP_015280799.1	ENSACAP00000003561_ENSACAG00000003643	Python_bivittatus_XP_007439217.1		ENSXETP00000056541_ENSXETG00000026943	ENSLACP00000020991_ENSLACG00000018444	ENSLOCP00000001889_ENSLOCG00000001637	ENSDARP00000039450_ENSDARG00000058425,ENSDARP00000139143_ENSDARG00000102078	ENSGACP00000017919_ENSGACG00000013548
AmnPhylome_0001102_sub_001	elusive	15	6	0	0	0	0	0	0	0	2	2	0	1	0	0	0	0	0	0	2	2	6	0	guanylate-binding protein 1-like (LOC102573746), transcript variant X2						Alligator_mississippiensis_XP_006270329.1,Alligator_mississippiensis_XP_006270342.1	Alligator_sinensis_XP_006038165.1,Alligator_sinensis_XP_014382495.1		Chelonia_mydas_XP_007069733.1							ENSLACP00000015494_ENSLACG00000013642,ENSLACP00000014950_ENSLACG00000013158	ENSLOCP00000004022_ENSLOCG00000003392,ENSLOCP00000004075_ENSLOCG00000003436	ENSDARP00000014294_ENSDARG00000005627,ENSDARP00000135031_ENSDARG00000038668,ENSDARP00000136771_ENSDARG00000068857,ENSDARP00000139426_ENSDARG00000103564,ENSDARP00000132261_ENSDARG00000099382,ENSDARP00000020089_ENSDARG00000034063
AmnPhylome_0001102_sub_003	non-elusive	42	16	-	-	7	3	7	7	0	1	3	1	1	2	1	1	1	0	1	3	1	2	0	guanylate binding protein 7 (GBP7)	ENSP00000294671_ENSG00000213512,ENSP00000359485_ENSG00000183347,ENSP00000359490_ENSG00000162654,ENSP00000359497_ENSG00000162645,ENSP00000359488_ENSG00000154451,ENSP00000359512_ENSG00000117226,ENSP00000359504_ENSG00000117228	ENSCAFP00000029960_ENSCAFG00000020200,ENSCAFP00000029966_ENSCAFG00000020204,ENSCAFP00000029965_ENSCAFG00000024540	ENSMODP00000040081_ENSMODG00000028149,ENSMODP00000015392_ENSMODG00000012290,ENSMODP00000040533_ENSMODG00000028867,ENSMODP00000015154_ENSMODG00000012097,ENSMODP00000038470_ENSMODG00000025650,ENSMODP00000038471_ENSMODG00000025651,ENSMODP00000015302_ENSMODG00000012376	ENSGALP00000014827_ENSGALG00000009117,Gallus_gallus_XP_015129485.1,ENSGALP00000042271_ENSGALG00000026451,Gallus_gallus_XP_015148387.1,Gallus_gallus_XP_417710.3,Gallus_gallus_XP_015148388.1,ENSGALP00000035062_ENSGALG00000013542		Alligator_mississippiensis_XP_014453369.1	Alligator_sinensis_XP_014382500.1,Alligator_sinensis_XP_006038183.1,Alligator_sinensis_XP_006038167.1	Pelodiscus_sinensis_XP_006112127.2	Chelonia_mydas_XP_007069734.1	Parpi0018179.p1,Parpi0018178.p1	Gekko_japonicus_XP_015264866.1	Anolis_carolinensis_XP_008122701.1	Python_bivittatus_XP_007444632.1		ENSXETP00000003003_ENSXETG00000001415	ENSLACP00000015097_ENSLACG00000013285,ENSLACP00000015354_ENSLACG00000013519,ENSLACP00000015211_ENSLACG00000013391	ENSLOCP00000019111_ENSLOCG00000015527	ENSDARP00000131019_ENSDARG00000003244,ENSDARP00000114509_ENSDARG00000038669
AmnPhylome_0001102_sub_002	elusive	31	8	5	0	0	0	0	0	0	0	0	0	0	2	7	3	2	3	8	5	1	0	0	guanylate-binding protein 1-like (LOC107107003), partial										Parpi0020890.p1,Parpi0018177.p1	Gekko_japonicus_XP_015262704.1,Gekko_japonicus_XP_015264871.1,Gekko_japonicus_XP_015279115.1,Gekko_japonicus_XP_015264391.1,Gekko_japonicus_XP_015264875.1,Gekko_japonicus_XP_015264892.1,Gekko_japonicus_XP_015264865.1	Anolis_carolinensis_XP_008122788.1,ENSACAP00000006716_ENSACAG00000006626,Anolis_carolinensis_XP_008122702.1	Python_bivittatus_XP_007444669.1,Python_bivittatus_XP_007427328.1	Thamnophis_sirtalis_XP_013914576.1,Thamnophis_sirtalis_XP_013929686.1,Thamnophis_sirtalis_XP_013923177.1	ENSXETP00000062891_ENSXETG00000001412,ENSXETP00000026822_ENSXETG00000027208,ENSXETP00000060019_ENSXETG00000012343,ENSXETP00000059790_ENSXETG00000012345,ENSXETP00000033022_ENSXETG00000015092,ENSXETP00000059700_ENSXETG00000012274,ENSXETP00000033044_ENSXETG00000015094,ENSXETP00000004047_ENSXETG00000034057	ENSLACP00000006379_ENSLACG00000005661,ENSLACP00000010524_ENSLACG00000009273,ENSLACP00000005540_ENSLACG00000004925,ENSLACP00000007564_ENSLACG00000006702,ENSLACP00000000264_ENSLACG00000000237	ENSLOCP00000004056_ENSLOCG00000003417
AmnPhylome_0001102_sub_003	non-elusive	42	16	-	-	7	3	7	7	0	1	3	1	1	2	1	1	1	0	1	3	1	2	0	guanylate binding protein 7 (GBP7)	ENSP00000294671_ENSG00000213512,ENSP00000359485_ENSG00000183347,ENSP00000359490_ENSG00000162654,ENSP00000359497_ENSG00000162645,ENSP00000359488_ENSG00000154451,ENSP00000359512_ENSG00000117226,ENSP00000359504_ENSG00000117228	ENSCAFP00000029960_ENSCAFG00000020200,ENSCAFP00000029966_ENSCAFG00000020204,ENSCAFP00000029965_ENSCAFG00000024540	ENSMODP00000040081_ENSMODG00000028149,ENSMODP00000015392_ENSMODG00000012290,ENSMODP00000040533_ENSMODG00000028867,ENSMODP00000015154_ENSMODG00000012097,ENSMODP00000038470_ENSMODG00000025650,ENSMODP00000038471_ENSMODG00000025651,ENSMODP00000015302_ENSMODG00000012376	ENSGALP00000014827_ENSGALG00000009117,Gallus_gallus_XP_015129485.1,ENSGALP00000042271_ENSGALG00000026451,Gallus_gallus_XP_015148387.1,Gallus_gallus_XP_417710.3,Gallus_gallus_XP_015148388.1,ENSGALP00000035062_ENSGALG00000013542		Alligator_mississippiensis_XP_014453369.1	Alligator_sinensis_XP_014382500.1,Alligator_sinensis_XP_006038183.1,Alligator_sinensis_XP_006038167.1	Pelodiscus_sinensis_XP_006112127.2	Chelonia_mydas_XP_007069734.1	Parpi0018179.p1,Parpi0018178.p1	Gekko_japonicus_XP_015264866.1	Anolis_carolinensis_XP_008122701.1	Python_bivittatus_XP_007444632.1		ENSXETP00000003003_ENSXETG00000001415	ENSLACP00000015097_ENSLACG00000013285,ENSLACP00000015354_ENSLACG00000013519,ENSLACP00000015211_ENSLACG00000013391	ENSLOCP00000019111_ENSLOCG00000015527	ENSDARP00000131019_ENSDARG00000003244,ENSDARP00000114509_ENSDARG00000038669
AmnPhylome_0001134_sub_002	elusive	10	10	3	0	0	0	0	0	0	1	1	1	1	1	1	0	0	0	0	1	1	1	1	repulsive guidance molecule A-like (LOC102562245), transcript variant X1						Alligator_mississippiensis_XP_014460418.1	Alligator_sinensis_XP_014372328.1	ENSPSIP00000004305_ENSPSIG00000004053	Chelonia_mydas_XP_007072271.1	Parpi0032223.p1	Gekko_japonicus_XP_015266776.1					ENSLACP00000008334_ENSLACG00000007377	ENSLOCP00000006589_ENSLOCG00000005465	ENSDARP00000112483_ENSDARG00000034013	ENSGACP00000017013_ENSGACG00000012876
AmnPhylome_0001134_sub_001	non-elusive	19	19	-	-	1	1	1	1	1	1	1	1	1	1	1	1	1	1	1	1	1	1	1	repulsive guidance molecule family member b (RGMB)	ENSP00000308219_ENSG00000174136	ENSCAFP00000039695_ENSCAFG00000031933	ENSMODP00000019494_ENSMODG00000015621	ENSGALP00000024623_ENSGALG00000015284	Taeniopygia_guttata_XP_012432927.1	Alligator_mississippiensis_XP_014452707.1	Alligator_sinensis_XP_014381071.1	Pelodiscus_sinensis_XP_006128841.1	Chelonia_mydas_XP_007054151.1	Parpi0004090.p1	Gekko_japonicus_XP_015270237.1	ENSACAP00000011574_ENSACAG00000011827	Python_bivittatus_XP_007436582.1	Thamnophis_sirtalis_XP_013926302.1	ENSXETP00000051475_ENSXETG00000023880	ENSLACP00000021013_ENSLACG00000018463	ENSLOCP00000007720_ENSLOCG00000006395	ENSDARP00000017606_ENSDARG00000079323	ENSGACP00000012891_ENSGACG00000009766
AmnPhylome_0001143_sub_002	elusive	11	10	0	0	0	0	0	0	0	0	0	0	0	2	1	1	1	1	1	1	1	1	1	zinc finger protein 436-like (LOC107114123)										Parpi0006914.p1,Parpi0006915.p1	Gekko_japonicus_XP_015271081.1	Anolis_carolinensis_XP_008103725.1	Python_bivittatus_XP_007427825.1	Thamnophis_sirtalis_XP_013910111.1	ENSXETP00000058584_ENSXETG00000030392	ENSLACP00000011819_ENSLACG00000010404	ENSLOCP00000007241_ENSLOCG00000005993	ENSDARP00000083448_ENSDARG00000039899	ENSGACP00000016816_ENSGACG00000012730
AmnPhylome_0001143_sub_001	non-elusive	20	19	-	-	1	2	1	1	1	1	1	1	1	1	1	1	1	1	1	1	1	1	1	zinc finger and BTB domain containing 7C (ZBTB7C), transcript variant X5	ENSP00000468782_ENSG00000184828	ENSCAFP00000028146_ENSCAFG00000019080,ENSCAFP00000040869_ENSCAFG00000029343	ENSMODP00000004175_ENSMODG00000003412	Gallus_gallus_XP_429131.3	Taeniopygia_guttata_XP_004174749.1	Alligator_mississippiensis_XP_006269007.1	Alligator_sinensis_XP_006037239.1	ENSPSIP00000007122_ENSPSIG00000006571	Chelonia_mydas_XP_007055224.1	Parpi0008389.p1	Gekko_japonicus_XP_015276479.1	ENSACAP00000017730_ENSACAG00000018007	Python_bivittatus_XP_007425559.1	Thamnophis_sirtalis_XP_013912270.1	ENSXETP00000043805_ENSXETG00000020303	ENSLACP00000005888_ENSLACG00000005229	ENSLOCP00000014395_ENSLOCG00000011712	ENSDARP00000137843_ENSDARG00000100985	ENSGACP00000021807_ENSGACG00000016516
AmnPhylome_0000013_sub_002	elusive	8	7	0	0	0	0	0	0	0	0	0	2	1	1	1	0	1	1	1	0	0	0	0	zinc transporter ZIP1-like (LOC102942672)								ENSPSIP00000000267_ENSPSIG00000000268,Pelodiscus_sinensis_XP_006136745.2	Chelonia_mydas_XP_007059627.1	Parpi0023313.p1	Gekko_japonicus_XP_015265879.1		Python_bivittatus_XP_007439631.1	Thamnophis_sirtalis_XP_013917602.1	ENSXETP00000010103_ENSXETG00000004651
AmnPhylome_0000013_sub_003	non-elusive	16	16	-	-	1	1	1	1	0	1	1	1	1	1	1	1	1	1	1	0	1	1	0	solute carrier family 39 (zinc transporter), member 1 (SLC39A1)	ENSP00000357612_ENSG00000143570	ENSCAFP00000025629_ENSCAFG00000017398	ENSMODP00000021591_ENSMODG00000017303	Gallus_gallus_XP_015154092.1		Alligator_mississippiensis_XP_006264396.1	Alligator_sinensis_XP_006031021.1	Pelodiscus_sinensis_XP_006111235.2	Chelonia_mydas_XP_007072816.1	Parpi0018257.p1	Gekko_japonicus_XP_015267211.1	ENSACAP00000010210_ENSACAG00000010411	Python_bivittatus_XP_007429163.1	Thamnophis_sirtalis_XP_013926735.1	ENSXETP00000043086_ENSXETG00000019914		ENSLOCP00000010565_ENSLOCG00000008689	ENSDARP00000133420_ENSDARG00000101434
AmnPhylome_0001202_sub_001	elusive	11	11	0	0	0	0	0	0	0	0	1	0	0	1	1	1	1	1	1	1	1	1	1	tetraspanin-4-like (LOC102388392), transcript variant X1							Alligator_sinensis_XP_006014959.1			Parpi0018904.p1	Gekko_japonicus_XP_015274027.1	ENSACAP00000004824_ENSACAG00000004926	Python_bivittatus_XP_007435595.1	Thamnophis_sirtalis_XP_013918958.1	ENSXETP00000006293_ENSXETG00000002879	ENSLACP00000018327_ENSLACG00000016143	ENSLOCP00000021216_ENSLOCG00000017164	ENSDARP00000094016_ENSDARG00000070391	ENSGACP00000006355_ENSGACG00000004802
AmnPhylome_0001202_sub_004	non-elusive	20	18	-	-	1	1	1	1	1	1	1	1	1	1	1	1	1	0	1	1	1	2	2	tetraspanin 9 (TSPAN9), transcript variant X1	ENSP00000011898_ENSG00000011105	ENSCAFP00000022775_ENSCAFG00000015466	ENSMODP00000022861_ENSMODG00000018335	ENSGALP00000023131_ENSGALG00000014346	ENSTGUP00000013560_ENSTGUG00000013167	Alligator_mississippiensis_XP_006265452.1	Alligator_sinensis_XP_006036006.1	Pelodiscus_sinensis_XP_006123093.1	Chelonia_mydas_XP_007055694.1	Parpi0021481.p1	Gekko_japonicus_XP_015282026.1	ENSACAP00000009168_ENSACAG00000009352	Python_bivittatus_XP_007443699.1		ENSXETP00000063035_ENSXETG00000016985	ENSLACP00000015788_ENSLACG00000013904	ENSLOCP00000020817_ENSLOCG00000016841	ENSDARP00000067189_ENSDARG00000045706,ENSDARP00000040499_ENSDARG00000025299	ENSGACP00000026493_ENSGACG00000020053,ENSGACP00000017961_ENSGACG00000013579
AmnPhylome_0001215_sub_001	elusive	6	6	0	0	0	0	0	0	0	1	1	0	0	0	0	0	0	0	1	1	1	0	1	protein S100-B-like (LOC106737459)						Alligator_mississippiensis_XP_014451997.1	Alligator_sinensis_XP_006035291.1								ENSXETP00000060119_ENSXETG00000032515	ENSLACP00000018965_ENSLACG00000016685	ENSLOCP00000005111_ENSLOCG00000004277		ENSGACP00000000565_ENSGACG00000000441
AmnPhylome_0001215_sub_006	non-elusive	89	18	-	-	8	7	6	6	2	5	6	7	8	6	12	3	7	2	0	1	1	1	1	S100 calcium binding protein A1 (S100A1), transcript variant X1	ENSP00000357697_ENSG00000196754,ENSP00000357727_ENSG00000163220,ENSP00000357707_ENSG00000196420,ENSP00000357709_ENSG00000197956,ENSP00000357705_ENSG00000196154,ENSP00000357726_ENSG00000163221,ENSP00000357702_ENSG00000188015,ENSP00000292169_ENSG00000160678	ENSCAFP00000040657_ENSCAFG00000032326,ENSCAFP00000041467_ENSCAFG00000029470,ENSCAFP00000025864_ENSCAFG00000017552,ENSCAFP00000025867_ENSCAFG00000017553,ENSCAFP00000025862_ENSCAFG00000017550,ENSCAFP00000025855_ENSCAFG00000023324,ENSCAFP00000025859_ENSCAFG00000017548	ENSMODP00000034118_ENSMODG00000017400,ENSMODP00000021713_ENSMODG00000017397,ENSMODP00000021730_ENSMODG00000017410,ENSMODP00000021724_ENSMODG00000017406,ENSMODP00000021709_ENSMODG00000017395,ENSMODP00000021678_ENSMODG00000017368	Gallus_gallus_NP_989479.1,ENSGALP00000041430_ENSGALG00000026613,Gallus_gallus_XP_003642677.1,ENSGALP00000022671_ENSGALG00000024272,Gallus_gallus_XP_004948276.1,Gallus_gallus_XP_004948278.1	ENSTGUP00000017701_ENSTGUG00000017422,Taeniopygia_guttata_XP_012426305.1	Alligator_mississippiensis_XP_006264409.1,Alligator_mississippiensis_XP_006278580.2,Alligator_mississippiensis_XP_006264406.1,Alligator_mississippiensis_XP_006264402.2,Alligator_mississippiensis_XP_014451269.1	Alligator_sinensis_XP_006031031.1,Alligator_sinensis_XP_006031036.1,Alligator_sinensis_XP_006031033.1,Alligator_sinensis_XP_006031030.1,Alligator_sinensis_XP_006031026.1,Alligator_sinensis_XP_006031077.2	ENSPSIP00000017017_ENSPSIG00000015148,ENSPSIP00000017217_ENSPSIG00000015325,Pelodiscus_sinensis_XP_006127212.1,ENSPSIP00000017502_ENSPSIG00000015576,ENSPSIP00000014508_ENSPSIG00000012996,ENSPSIP00000017331_ENSPSIG00000015427,Pelodiscus_sinensis_XP_014433499.1	Chelonia_mydas_XP_007067868.1,Chelonia_mydas_XP_007067900.1,Chelonia_mydas_XP_007067867.1,Chelonia_mydas_XP_007067872.1,Chelonia_mydas_XP_007067898.1,Chelonia_mydas_XP_007067902.1,Chelonia_mydas_XP_007067901.1,Chelonia_mydas_XP_007067869.1	Parpi0024734.p1,Parpi0007874.p1,Parpi0018808.p1,Parpi0018809.p1,Parpi0024738.p1,Parpi0024735.p1	Gekko_japonicus_XP_015267225.1,Gekko_japonicus_XP_015284546.1,Gekko_japonicus_XP_015284753.1,Gekko_japonicus_XP_015284754.1,Gekko_japonicus_XP_015267220.1,Gekko_japonicus_XP_015266494.1,Gekko_japonicus_XP_015265128.1,Gekko_japonicus_XP_015265127.1,Gekko_japonicus_XP_015265129.1,Gekko_japonicus_XP_015284756.1,Gekko_japonicus_XP_015267210.1,Gekko_japonicus_XP_015269604.1	Anolis_carolinensis_XP_003229666.1,Anolis_carolinensis_XP_003229669.1,ENSACAP00000013620_ENSACAG00000013902	Python_bivittatus_XP_007429156.1,Python_bivittatus_XP_007429160.1,Python_bivittatus_XP_007429152.1,Python_bivittatus_XP_007443023.1,Python_bivittatus_XP_007429159.1,Python_bivittatus_XP_007429177.1,Python_bivittatus_XP_007429157.1	Thamnophis_sirtalis_XP_013919458.1,Thamnophis_sirtalis_XP_013919453.1		ENSLACP00000023285_ENSLACG00000022205	ENSLOCP00000008643_ENSLOCG00000007141	ENSDARP00000124401_ENSDARG00000025254	ENSGACP00000004450_ENSGACG00000003403
AmnPhylome_0001224_sub_001	elusive	40	11	0	0	0	0	0	0	0	1	1	0	1	1	1	1	0	0	1	1	14	7	11	zona pellucida sperm-binding protein 3-like (LOC102564601), transcript variant X1						Alligator_mississippiensis_XP_014449062.1	Alligator_sinensis_XP_006016894.1		Chelonia_mydas_XP_007068605.1	Parpi0002212.p1	Gekko_japonicus_XP_015261501.1	Anolis_carolinensis_XP_008118026.1			ENSXETP00000035217_ENSXETG00000016148	ENSLACP00000008991_ENSLACG00000007941	ENSLOCP00000016022_ENSLOCG00000013009,ENSLOCP00000016211_ENSLOCG00000013158,ENSLOCP00000015961_ENSLOCG00000012961,ENSLOCP00000017837_ENSLOCG00000014492,ENSLOCP00000000417_ENSLOCG00000000381,ENSLOCP00000017400_ENSLOCG00000014122,ENSLOCP00000016572_ENSLOCG00000013441,ENSLOCP00000009172_ENSLOCG00000007560,ENSLOCP00000009155_ENSLOCG00000007546,ENSLOCP00000002275_ENSLOCG00000001954,ENSLOCP00000002480_…	ENSDARP00000058255_ENSDARG00000039828,ENSDARP00000061676_ENSDARG00000054313,ENSDARP00000116459_ENSDARG00000038720,ENSDARP00000123495_ENSDARG00000077845,ENSDARP00000058619_ENSDARG00000040081,ENSDARP00000123019_ENSDARG00000092919,ENSDARP00000093573_ENSDARG00000070178	ENSGACP00000018276_ENSGACG00000013837,ENSGACP00000016310_ENSGACG00000012343,ENSGACP00000016308_ENSGACG00000012338,ENSGACP00000016319_ENSGACG00000012347,ENSGACP00000016301_ENSGACG00000012332,ENSGACP00000018746_ENSGACG00000014189,ENSGACP00000020135_ENSGACG00000015267,ENSGACP00000005445_ENSGACG00000004144,ENSGACP00000018731_ENSGACG00000014185,ENSGACP00000026696_ENSGACG00000020211,ENSGACP00000025519_…
AmnPhylome_0001224_sub_002	non-elusive	39	16	-	-	2	1	1	2	0	5	5	1	0	2	2	3	1	1	0	4	1	4	4	zona pellucida sperm-binding protein 3-like (ZP3L2), transcript variant X1	ENSP00000309233_ENSG00000146707,ENSP00000378326_ENSG00000188372	ENSCAFP00000020101_ENSCAFG00000013648	ENSMODP00000038840_ENSMODG00000013650	Gallus_gallus_XP_413701.4,Gallus_gallus_NP_989720.3		Alligator_mississippiensis_XP_014461517.1,Alligator_mississippiensis_XP_014461100.1,Alligator_mississippiensis_XP_006269198.1,Alligator_mississippiensis_XP_014449084.1,Alligator_mississippiensis_XP_014448932.1	Alligator_sinensis_XP_006029143.1,Alligator_sinensis_XP_006038391.1,Alligator_sinensis_XP_006026322.1,Alligator_sinensis_XP_006016893.1,Alligator_sinensis_XP_006026098.1	Pelodiscus_sinensis_XP_006110398.1		Parpi0018491.p1,Parpi0008305.p1	Gekko_japonicus_XP_015267776.1,Gekko_japonicus_XP_015275183.1	Anolis_carolinensis_XP_008118943.1,Anolis_carolinensis_XP_008118025.1,Anolis_carolinensis_XP_008108877.1	Python_bivittatus_XP_007421802.1	Thamnophis_sirtalis_XP_013915428.1		ENSLACP00000002790_ENSLACG00000002494,ENSLACP00000002189_ENSLACG00000001956,ENSLACP00000005205_ENSLACG00000004624,ENSLACP00000000661_ENSLACG00000000590	ENSLOCP00000017018_ENSLOCG00000013794	ENSDARP00000105815_ENSDARG00000090768,ENSDARP00000070667_ENSDARG00000016908,ENSDARP00000061750_ENSDARG00000042130,ENSDARP00000061743_ENSDARG00000042129	ENSGACP00000016362_ENSGACG00000012381,ENSGACP00000019930_ENSGACG00000015107,ENSGACP00000011741_ENSGACG00000008891,ENSGACP00000017838_ENSGACG00000013494
AmnPhylome_0001241_sub_004	elusive	10	10	0	0	0	0	0	0	0	0	0	1	1	1	1	1	1	1	0	1	0	1	1	heparan sulfate glucosamine 3-O-sulfotransferase 1-like (LOC102444953)								Pelodiscus_sinensis_XP_006134612.1	Chelonia_mydas_XP_007069923.1	Parpi0003587.p1	Gekko_japonicus_XP_015263666.1	Anolis_carolinensis_XP_008118828.1	Python_bivittatus_XP_007430052.1	Thamnophis_sirtalis_XP_013921018.1		ENSLACP00000012927_ENSLACG00000011385		ENSDARP00000051585_ENSDARG00000035578	ENSGACP00000019303_ENSGACG00000014626
AmnPhylome_0001241_sub_002	non-elusive	17	17	-	-	1	1	0	1	1	1	1	1	1	1	1	1	1	0	1	1	1	1	1	heparan sulfate (glucosamine) 3-O-sulfotransferase 1 (HS3ST1), transcript variant X1	ENSP00000002596_ENSG00000002587	ENSCAFP00000041327_ENSCAFG00000015450		Gallus_gallus_XP_420786.1	Taeniopygia_guttata_XP_002195381.1	Alligator_mississippiensis_XP_014463123.1	Alligator_sinensis_XP_006016829.1	ENSPSIP00000000891_ENSPSIG00000000891	Chelonia_mydas_XP_007063005.1	Parpi0022859.p1	Gekko_japonicus_XP_015276667.1	ENSACAP00000005436_ENSACAG00000005574	Python_bivittatus_XP_007439152.1		ENSXETP00000036185_ENSXETG00000006969	ENSLACP00000005604_ENSLACG00000004982	ENSLOCP00000012106_ENSLOCG00000009907	ENSDARP00000022348_ENSDARG00000012249	ENSGACP00000023214_ENSGACG00000017567
AmnPhylome_0001257_sub_001	elusive	10	10	0	0	0	0	0	0	0	0	0	1	1	1	1	1	1	1	0	1	1	1	0	E3 ubiquitin-protein ligase MARCH5-like (LOC102945078)								ENSPSIP00000006248_ENSPSIG00000005794	Chelonia_mydas_XP_007070817.1	Parpi0003581.p1	Gekko_japonicus_XP_015263653.1	ENSACAP00000005964_ENSACAG00000006090	Python_bivittatus_XP_007442419.1	Thamnophis_sirtalis_XP_013923696.1		ENSLACP00000018184_ENSLACG00000016018	ENSLOCP00000018524_ENSLOCG00000015049	ENSDARP00000037207_ENSDARG00000028559
AmnPhylome_0001257_sub_002	non-elusive	20	19	-	-	1	1	1	1	2	1	1	1	1	1	1	1	1	1	1	1	1	1	1	membrane-associated ring finger (C3HC4) 5 (MARCH5)	ENSP00000351813_ENSG00000198060	ENSCAFP00000011037_ENSCAFG00000007428	ENSMODP00000008234_ENSMODG00000006639	Gallus_gallus_NP_001012924.1	ENSTGUP00000017366_ENSTGUG00000017080,Taeniopygia_guttata_XP_002191245.1	Alligator_mississippiensis_XP_014463329.1	Alligator_sinensis_XP_014378112.1	ENSPSIP00000015105_ENSPSIG00000013485	Chelonia_mydas_XP_007053073.1	Parpi0003961.p1	Gekko_japonicus_XP_015266483.1	Anolis_carolinensis_XP_003224783.1	Python_bivittatus_XP_007429214.1	Thamnophis_sirtalis_XP_013909708.1	ENSXETP00000026625_ENSXETG00000012197	ENSLACP00000014008_ENSLACG00000012331	ENSLOCP00000008610_ENSLOCG00000007112	ENSDARP00000043068_ENSDARG00000032552	ENSGACP00000003859_ENSGACG00000002949
AmnPhylome_0001274_sub_001	elusive	8	8	0	0	0	0	0	0	0	1	1	0	0	1	0	1	0	1	0	1	0	1	1	beta-2-glycoprotein 1-like (LOC102574323)						Alligator_mississippiensis_XP_014453749.1	Alligator_sinensis_XP_014372866.1			Parpi0016460.p1		ENSACAP00000016073_ENSACAG00000016361		Thamnophis_sirtalis_XP_013907920.1		ENSLACP00000023028_ENSLACG00000001106		ENSDARP00000139329_ENSDARG00000040944	ENSGACP00000014119_ENSGACG00000010664
AmnPhylome_0001274_sub_002	non-elusive	21	16	-	-	1	1	1	2	2	1	1	1	1	0	2	2	0	1	1	1	1	0	2	apolipoprotein H (beta-2-glycoprotein I) (APOH)	ENSP00000205948_ENSG00000091583	ENSCAFP00000016597_ENSCAFG00000011281	ENSMODP00000005139_ENSMODG00000004169	ENSGALP00000006298_ENSGALG00000003957,ENSGALP00000040876_ENSGALG00000027412	ENSTGUP00000016097_ENSTGUG00000015769,ENSTGUP00000004372_ENSTGUG00000004239	Alligator_mississippiensis_XP_006273063.1	Alligator_sinensis_XP_006017415.1	ENSPSIP00000017928_ENSPSIG00000015913	Chelonia_mydas_XP_007055148.1		Gekko_japonicus_XP_015282840.1,Gekko_japonicus_XP_015270400.1	ENSACAP00000017981_ENSACAG00000022602,ENSACAP00000001274_ENSACAG00000001370		Thamnophis_sirtalis_XP_013919815.1	ENSXETP00000062300_ENSXETG00000025262	ENSLACP00000022592_ENSLACG00000017788	ENSLOCP00000016844_ENSLOCG00000013660		ENSGACP00000024479_ENSGACG00000018518,ENSGACP00000024478_ENSGACG00000018516
AmnPhylome_0001275_sub_001	elusive	8	8	0	0	0	0	0	0	0	0	0	0	0	1	1	1	1	0	0	1	1	1	1	vigilin-like (LOC107118185), transcript variant X1										Parpi0023286.p1	Gekko_japonicus_XP_015275950.1	ENSACAP00000003753_ENSACAG00000003606	Python_bivittatus_XP_007434968.1			ENSLACP00000008666_ENSLACG00000007661	ENSLOCP00000017166_ENSLOCG00000013909	ENSDARP00000127252_ENSDARG00000061864	ENSGACP00000025587_ENSGACG00000019361
AmnPhylome_0001275_sub_002	non-elusive	19	19	-	-	1	1	1	1	1	1	1	1	1	1	1	1	1	1	1	1	1	1	1	high density lipoprotein binding protein (HDLBP)	ENSP00000375836_ENSG00000115677	ENSCAFP00000019070_ENSCAFG00000012913	ENSMODP00000034634_ENSMODG00000016033	Gallus_gallus_NP_990427.2	Taeniopygia_guttata_XP_004176480.1	Alligator_mississippiensis_XP_006267102.1	Alligator_sinensis_XP_006034941.1	Pelodiscus_sinensis_XP_014425113.1	Chelonia_mydas_XP_007067431.1	Parpi0000261.p1	Gekko_japonicus_XP_015271568.1	ENSACAP00000001672_ENSACAG00000001556	Python_bivittatus_XP_007431879.1	Thamnophis_sirtalis_XP_013932057.1	ENSXETP00000026545_ENSXETG00000012164	ENSLACP00000004034_ENSLACG00000003592	ENSLOCP00000007593_ENSLOCG00000006278	ENSDARP00000017412_ENSDARG00000009830	ENSGACP00000006151_ENSGACG00000004648
AmnPhylome_0001277_sub_003	elusive	4	4	0	0	0	0	0	0	0	0	0	0	0	1	1	1	0	0	0	0	0	0	1	complexin-3-like (LOC107117504)										Parpi0005619.p1	Gekko_japonicus_XP_015275124.1	Anolis_carolinensis_XP_008119259.1							ENSGACP00000015424_ENSGACG00000011666
AmnPhylome_0001277_sub_002	non-elusive	19	18	-	-	1	1	1	1	1	1	1	1	1	1	1	1	1	0	1	1	1	2	1	complexin 4 (CPLX4)	ENSP00000299721_ENSG00000166569	ENSCAFP00000000134_ENSCAFG00000000096	ENSMODP00000025552_ENSMODG00000020426	Gallus_gallus_XP_001231727.1	ENSTGUP00000017762_ENSTGUG00000017479	Alligator_mississippiensis_XP_006276101.1	Alligator_sinensis_XP_006039463.1	ENSPSIP00000008809_ENSPSIG00000008036	Chelonia_mydas_XP_007069486.1	Parpi0018875.p1	Gekko_japonicus_XP_015261329.1	ENSACAP00000007443_ENSACAG00000007605	Python_bivittatus_XP_007421772.1		ENSXETP00000045742_ENSXETG00000021157	ENSLACP00000022615_ENSLACG00000022230	ENSLOCP00000014659_ENSLOCG00000011926	ENSDARP00000123091_ENSDARG00000059486,ENSDARP00000078446_ENSDARG00000059978	ENSGACP00000021718_ENSGACG00000016445
AmnPhylome_0001282_sub_003	elusive	15	10	0	0	0	0	0	0	0	0	0	1	1	0	1	1	1	0	1	1	2	2	4	uncharacterized LOC102931059 (LOC102931059)								ENSPSIP00000017215_ENSPSIG00000015266	Chelonia_mydas_XP_007054001.1		Gekko_japonicus_XP_015275915.1	Anolis_carolinensis_XP_008118597.1	Python_bivittatus_XP_007434969.1		ENSXETP00000032679_ENSXETG00000014953	ENSLACP00000017137_ENSLACG00000015100	ENSLOCP00000021245_ENSLOCG00000017190,ENSLOCP00000021239_ENSLOCG00000017184	ENSDARP00000141683_ENSDARG00000017188,ENSDARP00000091393_ENSDARG00000069251	ENSGACP00000012920_ENSGACG00000009788,ENSGACP00000012906_ENSGACG00000009775,ENSGACP00000012895_ENSGACG00000009750,ENSGACP00000012851_ENSGACG00000009723
AmnPhylome_0001282_sub_005	non-elusive	18	15	-	-	1	1	1	1	1	1	1	2	1	0	1	2	1	0	1	1	2	0	0	zona pellucida glycoprotein 2 (sperm receptor) (ZP2)	ENSP00000460971_ENSG00000103310	ENSCAFP00000026286_ENSCAFG00000017814	ENSMODP00000008971_ENSMODG00000007237	ENSGALP00000038302_ENSGALG00000002428	ENSTGUP00000009426_ENSTGUG00000009115	Alligator_mississippiensis_XP_006273761.2	Alligator_sinensis_XP_014376554.1	Pelodiscus_sinensis_XP_006123889.1,Pelodiscus_sinensis_XP_006123888.1	Chelonia_mydas_XP_007064445.1		Gekko_japonicus_XP_015273796.1	ENSACAP00000006889_ENSACAG00000007046,Anolis_carolinensis_XP_003230397.2	Python_bivittatus_XP_007425053.1		ENSXETP00000036429_ENSXETG00000016704	ENSLACP00000005918_ENSLACG00000005253	ENSLOCP00000009782_ENSLOCG00000008055,ENSLOCP00000009768_ENSLOCG00000008044
AmnPhylome_0001303_sub_011	elusive	7	7	0	0	0	0	0	0	0	0	0	1	0	1	0	1	1	1	1	1	0	0	0	free fatty acid receptor 3-like (LOC102456774)								Pelodiscus_sinensis_XP_006118192.1		Parpi0023011.p1		Anolis_carolinensis_XP_008115500.1	Python_bivittatus_XP_007440658.1	Thamnophis_sirtalis_XP_013918816.1	ENSXETP00000055467_ENSXETG00000026258	ENSLACP00000002775_ENSLACG00000002481
AmnPhylome_0001303_sub_010	non-elusive	32	16	-	-	2	1	1	3	0	2	1	1	1	3	5	3	1	2	2	2	2	0	0	free fatty acid receptor 2-like (LOC101747502)	ENSP00000328230_ENSG00000185897,ENSP00000473212_ENSG00000126251	ENSCAFP00000010437_ENSCAFG00000007029	ENSMODP00000031581_ENSMODG00000023772	Gallus_gallus_XP_015129352.1,Gallus_gallus_XP_015129912.1,Gallus_gallus_XP_015129083.1		Alligator_mississippiensis_XP_014450019.1,Alligator_mississippiensis_XP_014456840.1	Alligator_sinensis_XP_006034575.1	Pelodiscus_sinensis_XP_006110328.1	Chelonia_mydas_XP_007071472.1	Parpi0023012.p1,Parpi0023015.p1,Parpi0023016.p1	Gekko_japonicus_XP_015270475.1,Gekko_japonicus_XP_015263166.1,Gekko_japonicus_XP_015263155.1,Gekko_japonicus_XP_015263187.1,Gekko_japonicus_XP_015263176.1	ENSACAP00000018342_ENSACAG00000025676,Anolis_carolinensis_XP_008115526.1,Anolis_carolinensis_XP_003225139.1	Python_bivittatus_XP_007445275.1	Thamnophis_sirtalis_XP_013918815.1,Thamnophis_sirtalis_XP_013918813.1	ENSXETP00000055469_ENSXETG00000032827,ENSXETP00000055468_ENSXETG00000001157	ENSLACP00000002016_ENSLACG00000001802,ENSLACP00000000345_ENSLACG00000000312	ENSLOCP00000021779_ENSLOCG00000017674,ENSLOCP00000006477_ENSLOCG00000005374
AmnPhylome_0001303_sub_015	elusive	12	12	0	0	0	0	0	0	0	1	1	1	1	1	1	1	1	1	1	1	1	0	0	P2Y purinoceptor 8-like (LOC102577391), transcript variant X1						Alligator_mississippiensis_XP_006269123.1	Alligator_sinensis_XP_006027380.1	ENSPSIP00000009116_ENSPSIG00000008311	Chelonia_mydas_XP_007063293.1	Parpi0000663.p1	Gekko_japonicus_XP_015278558.1	Anolis_carolinensis_XP_008105352.1	Python_bivittatus_XP_007440114.1	Thamnophis_sirtalis_XP_013928130.1	ENSXETP00000053196_ENSXETG00000024707	ENSLACP00000003967_ENSLACG00000003532	ENSLOCP00000021876_ENSLOCG00000017772
AmnPhylome_0001303_sub_014	non-elusive	18	18	-	-	1	1	1	1	1	1	1	1	0	1	1	1	1	1	1	1	1	1	1	P2Y purinoceptor 8-like (LOC102576236), transcript variant X2	ENSP00000370697_ENSG00000182162	ENSCAFP00000016280_ENSCAFG00000011053	ENSMODP00000000090_ENSMODG00000000086	Gallus_gallus_NP_001008679.1	ENSTGUP00000011053_ENSTGUG00000010727	Alligator_mississippiensis_XP_006269119.1	Alligator_sinensis_XP_006027369.1	ENSPSIP00000000387_ENSPSIG00000000384		Parpi0000662.p1	Gekko_japonicus_XP_015278560.1	ENSACAP00000018375_ENSACAG00000027507	Python_bivittatus_XP_007444176.1	Thamnophis_sirtalis_XP_013913567.1	ENSXETP00000053195_ENSXETG00000032801	ENSLACP00000007341_ENSLACG00000006513	ENSLOCP00000021875_ENSLOCG00000017771	ENSDARP00000072403_ENSDARG00000055560	ENSGACP00000002567_ENSGACG00000001975
AmnPhylome_0001310_sub_001	elusive	6	6	0	0	0	0	0	0	0	1	1	0	1	0	0	0	0	0	0	1	1	0	1	collagen and calcium-binding EGF domain-containing protein 1-like (LOC102574304)						Alligator_mississippiensis_XP_014455364.1	Alligator_sinensis_XP_014373865.1		Chelonia_mydas_XP_007065925.1							ENSLACP00000021839_ENSLACG00000012489	ENSLOCP00000018012_ENSLOCG00000014634		ENSGACP00000019396_ENSGACG00000014688
AmnPhylome_0001310_sub_002	non-elusive	20	19	-	-	1	1	1	1	1	1	1	1	1	1	1	2	1	1	1	1	1	1	1	collagen and calcium binding EGF domains 1 (CCBE1), transcript variant X1	ENSP00000404464_ENSG00000183287	ENSCAFP00000000129_ENSCAFG00000000093	ENSMODP00000025548_ENSMODG00000020423	Gallus_gallus_XP_015132982.1	Taeniopygia_guttata_XP_002191224.1	Alligator_mississippiensis_XP_014449595.1	Alligator_sinensis_XP_014373202.1	Pelodiscus_sinensis_XP_014425689.1	Chelonia_mydas_XP_007069495.1	Parpi0018873.p1	Gekko_japonicus_XP_015261320.1	ENSACAP00000007564_ENSACAG00000007721,ENSACAP00000005166_ENSACAG00000005291	Python_bivittatus_XP_007421774.1	Thamnophis_sirtalis_XP_013929860.1	ENSXETP00000045752_ENSXETG00000021161	ENSLACP00000001053_ENSLACG00000000942	ENSLOCP00000014692_ENSLOCG00000011947	ENSDARP00000106577_ENSDARG00000086158	ENSGACP00000021685_ENSGACG00000016425
AmnPhylome_0001319_sub_001	elusive	13	13	0	0	0	0	0	0	0	1	1	1	1	1	1	1	1	0	1	1	1	1	1	dnaJ homolog subfamily C member 3-like (LOC102562897)						Alligator_mississippiensis_XP_006271914.2	Alligator_sinensis_XP_014382449.1	ENSPSIP00000007946_ENSPSIG00000007304	Chelonia_mydas_XP_007072455.1	Parpi0023297.p1	Gekko_japonicus_XP_015275938.1	ENSACAP00000017289_ENSACAG00000017545	Python_bivittatus_XP_007435869.1		ENSXETP00000061162_ENSXETG00000021053	ENSLACP00000005444_ENSLACG00000004843	ENSLOCP00000017237_ENSLOCG00000013984	ENSDARP00000007090_ENSDARG00000017874	ENSGACP00000025471_ENSGACG00000019265
AmnPhylome_0001319_sub_002	non-elusive	20	19	-	-	1	1	1	1	2	1	1	1	1	1	1	1	1	1	1	1	1	1	1	DnaJ (Hsp40) homolog, subfamily C, member 3 (DNAJC3), transcript variant X1	ENSP00000473631_ENSG00000102580	ENSCAFP00000008195_ENSCAFG00000005480	ENSMODP00000011210_ENSMODG00000008985	Gallus_gallus_XP_015129950.1	ENSTGUP00000015709_ENSTGUG00000015360,ENSTGUP00000011514_ENSTGUG00000011161	Alligator_mississippiensis_XP_006259051.1	Alligator_sinensis_XP_014374029.1	Pelodiscus_sinensis_XP_006128202.1	Chelonia_mydas_XP_007066312.1	Parpi0003177.p1	Gekko_japonicus_XP_015272618.1	ENSACAP00000001827_ENSACAG00000001832	Python_bivittatus_XP_007441083.1	Thamnophis_sirtalis_XP_013910750.1	ENSXETP00000014161_ENSXETG00000006458	ENSLACP00000003239_ENSLACG00000002896	ENSLOCP00000006188_ENSLOCG00000005118	ENSDARP00000060245_ENSDARG00000041110	ENSGACP00000005504_ENSGACG00000004166
AmnPhylome_0001322_sub_001	elusive	13	13	0	0	0	0	0	0	0	1	1	1	1	0	1	1	1	1	1	1	1	1	1	NAD(P) transhydrogenase, mitochondrial-like (LOC102565872)						Alligator_mississippiensis_XP_006278217.1	Alligator_sinensis_XP_006038530.1	ENSPSIP00000008885_ENSPSIG00000008100	Chelonia_mydas_XP_007066872.1		Gekko_japonicus_XP_015267278.1	ENSACAP00000015592_ENSACAG00000015749	Python_bivittatus_XP_007424346.1	Thamnophis_sirtalis_XP_013926811.1	ENSXETP00000019304_ENSXETG00000008788	ENSLACP00000016707_ENSLACG00000014716	ENSLOCP00000015121_ENSLOCG00000012282	ENSDARP00000118867_ENSDARG00000095765	ENSGACP00000022219_ENSGACG00000016813
AmnPhylome_0001322_sub_002	non-elusive	20	19	-	-	1	1	1	1	1	1	1	1	1	1	1	1	1	1	1	1	1	2	1	nicotinamide nucleotide transhydrogenase (NNT), transcript variant X1	ENSP00000264663_ENSG00000112992	ENSCAFP00000027381_ENSCAFG00000018546	ENSMODP00000025360_ENSMODG00000020275	Gallus_gallus_XP_004937277.1	ENSTGUP00000002398_ENSTGUG00000002303	Alligator_mississippiensis_XP_014449507.1	Alligator_sinensis_XP_006026776.2	ENSPSIP00000020633_ENSPSIG00000018252	Chelonia_mydas_XP_007052884.1	Parpi0001692.p1	Gekko_japonicus_XP_015279968.1	ENSACAP00000010889_ENSACAG00000010913	Python_bivittatus_XP_007434777.1	Thamnophis_sirtalis_XP_013915026.1	ENSXETP00000036191_ENSXETG00000016591	ENSLACP00000006734_ENSLACG00000005973	ENSLOCP00000016192_ENSLOCG00000013143	ENSDARP00000032730_ENSDARG00000023536,ENSDARP00000114052_ENSDARG00000092522	ENSGACP00000022845_ENSGACG00000017293
AmnPhylome_0001327_sub_001	elusive	13	11	0	0	0	0	0	0	0	1	1	1	0	1	1	1	1	1	0	1	0	2	2	nuclear receptor subfamily 1 group D member 1-like (LOC102574174), partial						Alligator_mississippiensis_XP_014459016.1	Alligator_sinensis_XP_014378636.1	Pelodiscus_sinensis_XP_014437020.1		Parpi0017929.p1	Gekko_japonicus_XP_015276873.1	ENSACAP00000006630_ENSACAG00000006765	Python_bivittatus_XP_007434183.1	Thamnophis_sirtalis_XP_013919939.1		ENSLACP00000016868_ENSLACG00000014857		ENSDARP00000076910_ENSDARG00000059370,ENSDARP00000093945_ENSDARG00000031161	ENSGACP00000000793_ENSGACG00000000614,ENSGACP00000012345_ENSGACG00000009356
AmnPhylome_0001327_sub_003	non-elusive	21	19	-	-	1	1	1	1	1	1	1	1	2	1	1	1	1	1	1	1	1	2	1	nuclear receptor subfamily 1, group D, member 2 (NR1D2)	ENSP00000310006_ENSG00000174738	ENSCAFP00000008613_ENSCAFG00000005754	ENSMODP00000018624_ENSMODG00000014892	Gallus_gallus_NP_990536.2	Taeniopygia_guttata_XP_012427048.1	Alligator_mississippiensis_XP_006264345.1	Alligator_sinensis_XP_006021254.1	ENSPSIP00000009409_ENSPSIG00000008488	Chelonia_mydas_XP_007072843.1,Chelonia_mydas_XP_007068595.1	Parpi0006152.p1	Gekko_japonicus_XP_015276719.1	ENSACAP00000011193_ENSACAG00000011374	Python_bivittatus_XP_007421746.1	Thamnophis_sirtalis_XP_013931373.1	ENSXETP00000008395_ENSXETG00000003869	ENSLACP00000003604_ENSLACG00000003212	ENSLOCP00000008260_ENSLOCG00000006818	ENSDARP00000104933_ENSDARG00000033160,ENSDARP00000129310_ENSDARG00000003820	ENSGACP00000017128_ENSGACG00000012958
AmnPhylome_0001335_sub_002	elusive	11	10	0	0	0	0	0	0	0	0	0	1	0	1	1	1	1	1	0	1	1	1	2	dual specificity protein phosphatase 14-like (LOC107117427), transcript variant X1								ENSPSIP00000013803_ENSPSIG00000012394		Parpi0016372.p1	Gekko_japonicus_XP_015275026.1	Anolis_carolinensis_XP_008120013.1	Python_bivittatus_XP_007424400.1	Thamnophis_sirtalis_XP_013923929.1		ENSLACP00000001852_ENSLACG00000001652	ENSLOCP00000011113_ENSLOCG00000009112	ENSDARP00000098678_ENSDARG00000078598	ENSGACP00000006134_ENSGACG00000004650,ENSGACP00000002065_ENSGACG00000001581
AmnPhylome_0001335_sub_001	non-elusive	17	17	-	-	1	1	1	1	1	1	1	1	1	1	1	1	1	1	0	1	1	1	0	dual specificity phosphatase 14 (DUSP14)	ENSP00000477653_ENSG00000276023	ENSCAFP00000026801_ENSCAFG00000018142	ENSMODP00000034129_ENSMODG00000024437	Gallus_gallus_XP_415902.2	ENSTGUP00000008507_ENSTGUG00000008264	Alligator_mississippiensis_XP_006276533.2	Alligator_sinensis_XP_006016137.1	ENSPSIP00000012089_ENSPSIG00000010913	Chelonia_mydas_XP_007057675.1	Parpi0019522.p1	Gekko_japonicus_XP_015279559.1	ENSACAP00000014105_ENSACAG00000014395	Python_bivittatus_XP_007438857.1	Thamnophis_sirtalis_XP_013932036.1		ENSLACP00000013381_ENSLACG00000011781	ENSLOCP00000021544_ENSLOCG00000017439	ENSDARP00000074788_ENSDARG00000057625
AmnPhylome_0001345_sub_001	elusive	5	5	0	0	0	0	0	0	0	0	0	0	0	0	1	1	1	0	0	0	1	1	0	protein jagged-1b-like (LOC107117545)											Gekko_japonicus_XP_015275168.1	ENSACAP00000000341_ENSACAG00000000392	Python_bivittatus_XP_007432502.1				ENSLOCP00000018035_ENSLOCG00000014652	ENSDARP00000089069_ENSDARG00000068104
AmnPhylome_0001345_sub_002	non-elusive	21	18	-	-	1	1	1	1	1	1	1	1	1	0	1	2	1	1	1	1	1	2	2	notch 1 (NOTCH1)	ENSP00000277541_ENSG00000148400	ENSCAFP00000029073_ENSCAFG00000019633	ENSMODP00000021946_ENSMODG00000017591	Gallus_gallus_NP_001025466.1	Taeniopygia_guttata_XP_012433797.1	Alligator_mississippiensis_XP_006278609.2	Alligator_sinensis_XP_006016926.2	Pelodiscus_sinensis_XP_014427833.1	Chelonia_mydas_XP_007061060.1		Gekko_japonicus_XP_015269662.1	ENSACAP00000011064_ENSACAG00000011132,Anolis_carolinensis_XP_008122346.1	Python_bivittatus_XP_007439775.1	Thamnophis_sirtalis_XP_013909768.1	ENSXETP00000001676_ENSXETG00000000757	ENSLACP00000020474_ENSLACG00000017995	ENSLOCP00000004070_ENSLOCG00000003419	ENSDARP00000137615_ENSDARG00000052094,ENSDARP00000131914_ENSDARG00000103554	ENSGACP00000018457_ENSGACG00000013973,ENSGACP00000021217_ENSGACG00000016083
AmnPhylome_0001374_sub_002	elusive	5	5	0	0	0	0	0	0	0	0	0	0	0	0	1	1	0	0	0	0	1	1	1	ubiquitin carboxyl-terminal hydrolase CYLD-like (LOC107112272)											Gekko_japonicus_XP_015268883.1	Anolis_carolinensis_XP_008108218.1					ENSLOCP00000005409_ENSLOCG00000004523	ENSDARP00000107136_ENSDARG00000089724	ENSGACP00000013429_ENSGACG00000010167
AmnPhylome_0001374_sub_004	non-elusive	18	18	-	-	1	1	1	1	1	1	1	1	1	0	1	1	1	1	1	1	1	1	1	cylindromatosis (turban tumor syndrome) (CYLD), transcript variant X2	ENSP00000392025_ENSG00000083799	ENSCAFP00000014406_ENSCAFG00000009802	ENSMODP00000016409_ENSMODG00000013111	Gallus_gallus_XP_414091.2	ENSTGUP00000007768_ENSTGUG00000007517	Alligator_mississippiensis_XP_006273277.1	Alligator_sinensis_XP_006023762.1	Pelodiscus_sinensis_XP_014428047.1	Chelonia_mydas_XP_007059722.1		Gekko_japonicus_XP_015282111.1	ENSACAP00000014104_ENSACAG00000014388	Python_bivittatus_XP_007423626.1	Thamnophis_sirtalis_XP_013911472.1	ENSXETP00000061720_ENSXETG00000031250	ENSLACP00000011027_ENSLACG00000009704	ENSLOCP00000008861_ENSLOCG00000007312	ENSDARP00000123913_ENSDARG00000060058	ENSGACP00000022059_ENSGACG00000016705
AmnPhylome_0001374_sub_003	elusive	11	10	0	0	0	0	0	0	0	1	1	0	1	1	1	2	1	1	0	1	0	0	1	ubiquitin carboxyl-terminal hydrolase CYLD (LOC102564689), transcript variant X1						Alligator_mississippiensis_XP_006273280.2	Alligator_sinensis_XP_006037957.1		Chelonia_mydas_XP_007069380.1	Parpi0018699.p1	Gekko_japonicus_XP_015268204.1	Anolis_carolinensis_XP_008123673.1,Anolis_carolinensis_XP_008113669.1	Python_bivittatus_XP_007435452.1	Thamnophis_sirtalis_XP_013922484.1		ENSLACP00000006306_ENSLACG00000005595			ENSGACP00000024956_ENSGACG00000018872
AmnPhylome_0001374_sub_004	non-elusive	18	18	-	-	1	1	1	1	1	1	1	1	1	0	1	1	1	1	1	1	1	1	1	cylindromatosis (turban tumor syndrome) (CYLD), transcript variant X2	ENSP00000392025_ENSG00000083799	ENSCAFP00000014406_ENSCAFG00000009802	ENSMODP00000016409_ENSMODG00000013111	Gallus_gallus_XP_414091.2	ENSTGUP00000007768_ENSTGUG00000007517	Alligator_mississippiensis_XP_006273277.1	Alligator_sinensis_XP_006023762.1	Pelodiscus_sinensis_XP_014428047.1	Chelonia_mydas_XP_007059722.1		Gekko_japonicus_XP_015282111.1	ENSACAP00000014104_ENSACAG00000014388	Python_bivittatus_XP_007423626.1	Thamnophis_sirtalis_XP_013911472.1	ENSXETP00000061720_ENSXETG00000031250	ENSLACP00000011027_ENSLACG00000009704	ENSLOCP00000008861_ENSLOCG00000007312	ENSDARP00000123913_ENSDARG00000060058	ENSGACP00000022059_ENSGACG00000016705
AmnPhylome_0001394_sub_001	elusive	11	11	0	0	0	0	0	0	0	0	0	1	1	1	1	1	1	1	0	1	1	1	1	transitional endoplasmic reticulum ATPase-like (LOC102930670)								ENSPSIP00000009195_ENSPSIG00000008343	Chelonia_mydas_XP_007069232.1	Parpi0011340.p1	Gekko_japonicus_XP_015270687.1	ENSACAP00000016727_ENSACAG00000016953	Python_bivittatus_XP_007442015.1	Thamnophis_sirtalis_XP_013929152.1		ENSLACP00000018103_ENSLACG00000015950	ENSLOCP00000012188_ENSLOCG00000009961	ENSDARP00000138876_ENSDARG00000011983	ENSGACP00000024902_ENSGACG00000018832
AmnPhylome_0001394_sub_002	non-elusive	16	16	-	-	1	1	1	1	1	1	1	1	1	0	0	1	1	0	1	1	1	1	1	valosin containing protein (VCP)	ENSP00000351777_ENSG00000165280	ENSCAFP00000002927_ENSCAFG00000001976	ENSMODP00000009699_ENSMODG00000007809	ENSGALP00000003089_ENSGALG00000001986	Taeniopygia_guttata_XP_004177198.1	Alligator_mississippiensis_XP_014460872.1	Alligator_sinensis_XP_006026624.1	Pelodiscus_sinensis_XP_014433876.1	Chelonia_mydas_XP_007055980.1			ENSACAP00000011651_ENSACAG00000011733	Python_bivittatus_XP_007442861.1		ENSXETP00000054726_ENSXETG00000025788	ENSLACP00000013937_ENSLACG00000012271	ENSLOCP00000007960_ENSLOCG00000006589	ENSDARP00000012048_ENSDARG00000020008	ENSGACP00000012770_ENSGACG00000009640
AmnPhylome_0001443_sub_008	elusive	8	8	0	0	0	0	0	0	0	0	0	1	1	1	1	0	0	0	0	1	1	1	1	immunoglobulin superfamily member 11-like (LOC102943388)								ENSPSIP00000009533_ENSPSIG00000008677	Chelonia_mydas_XP_007052916.1	Parpi0005857.p1	Gekko_japonicus_XP_015263818.1					ENSLACP00000008613_ENSLACG00000007614	ENSLOCP00000003319_ENSLOCG00000002821	ENSDARP00000120058_ENSDARG00000021241	ENSGACP00000027311_ENSGACG00000020649
AmnPhylome_0001443_sub_007	non-elusive	19	19	-	-	1	1	1	1	1	1	1	1	1	1	1	1	1	1	1	1	1	1	1	immunoglobulin superfamily, member 11 (IGSF11), transcript variant X1	ENSP00000377370_ENSG00000144847	ENSCAFP00000015995_ENSCAFG00000010879	ENSMODP00000022678_ENSMODG00000018186	Gallus_gallus_XP_416568.3	Taeniopygia_guttata_XP_012425414.1	Alligator_mississippiensis_XP_014459399.1	Alligator_sinensis_XP_006036432.2	ENSPSIP00000002688_ENSPSIG00000002621	Chelonia_mydas_XP_007062180.1	Parpi0001514.p1	Gekko_japonicus_XP_015265037.1	Anolis_carolinensis_XP_008106092.1	Python_bivittatus_XP_007429558.1	Thamnophis_sirtalis_XP_013918286.1	ENSXETP00000049789_ENSXETG00000023033	ENSLACP00000008564_ENSLACG00000007575	ENSLOCP00000003131_ENSLOCG00000002662	ENSDARP00000089974_ENSDARG00000017217	ENSGACP00000008145_ENSGACG00000006157
AmnPhylome_0001461_sub_004	elusive	8	8	0	0	0	0	0	0	0	1	1	1	0	1	1	1	0	1	0	1	0	0	0	TNF receptor-associated factor 1-like (LOC102567048)						Alligator_mississippiensis_XP_006258752.1	Alligator_sinensis_XP_006037718.1	ENSPSIP00000008451_ENSPSIG00000007734		Parpi0021935.p1	Gekko_japonicus_XP_015276059.1	Anolis_carolinensis_XP_008119760.1		Thamnophis_sirtalis_XP_013927966.1		ENSLACP00000017949_ENSLACG00000015814
AmnPhylome_0001461_sub_001	non-elusive	24	19	-	-	1	1	1	1	1	1	1	1	1	1	1	1	1	1	1	1	2	3	3	TNF receptor-associated factor 2 (TRAF2), transcript variant X2	ENSP00000247668_ENSG00000127191	ENSCAFP00000028894_ENSCAFG00000019541	ENSMODP00000021625_ENSMODG00000017325	Gallus_gallus_XP_015135105.1	Taeniopygia_guttata_XP_012433652.1	Alligator_mississippiensis_XP_006267621.2	Alligator_sinensis_XP_014374981.1	Pelodiscus_sinensis_XP_006134818.1	Chelonia_mydas_XP_007067720.1	Parpi0015870.p1	Gekko_japonicus_XP_015272279.1	ENSACAP00000006987_ENSACAG00000007135	Python_bivittatus_XP_007427125.1	Thamnophis_sirtalis_XP_013913033.1	ENSXETP00000008559_ENSXETG00000003950	ENSLACP00000011356_ENSLACG00000009991	ENSLOCP00000000941_ENSLOCG00000000840,ENSLOCP00000001624_ENSLOCG00000001420	ENSDARP00000140601_ENSDARG00000101036,ENSDARP00000043465_ENSDARG00000030173,ENSDARP00000016657_ENSDARG00000078378	ENSGACP00000022084_ENSGACG00000016724,ENSGACP00000006974_ENSGACG00000005251,ENSGACP00000020860_ENSGACG00000015808
AmnPhylome_0001473_sub_002	elusive	17	13	0	0	0	0	0	0	0	1	1	0	1	1	1	2	1	1	1	1	1	3	2	solute carrier family 12 member 3 (LOC102569535)						Alligator_mississippiensis_XP_014465463.1	Alligator_sinensis_XP_014382284.1		Chelonia_mydas_XP_007072050.1	Parpi0018660.p1	Gekko_japonicus_XP_015273526.1	ENSACAP00000018635_ENSACAG00000025607,ENSACAP00000008108_ENSACAG00000008135	Python_bivittatus_XP_007438549.1	Thamnophis_sirtalis_XP_013923162.1	ENSXETP00000043250_ENSXETG00000033461	ENSLACP00000000967_ENSLACG00000000864	ENSLOCP00000001083_ENSLOCG00000000965	ENSDARP00000133887_ENSDARG00000055313,ENSDARP00000042954_ENSDARG00000055253,ENSDARP00000042060_ENSDARG00000071173	ENSGACP00000025069_ENSGACG00000018955,ENSGACP00000025052_ENSGACG00000018949
AmnPhylome_0001473_sub_001	non-elusive	19	19	-	-	1	1	1	1	1	1	1	1	1	1	1	1	1	1	1	1	1	1	1	solute carrier family 12 (sodium/chloride transporter), member 3 (SLC12A3), transcript variant X1	ENSP00000402152_ENSG00000070915	ENSCAFP00000013283_ENSCAFG00000009034	ENSMODP00000016814_ENSMODG00000013445	Gallus_gallus_XP_414059.4	Taeniopygia_guttata_XP_002188467.2	Alligator_mississippiensis_XP_014466479.1	Alligator_sinensis_XP_006039565.1	Pelodiscus_sinensis_XP_006114792.1	Chelonia_mydas_XP_007070634.1	Parpi0005497.p1	Gekko_japonicus_XP_015276881.1	ENSACAP00000007550_ENSACAG00000007601	Python_bivittatus_XP_007434297.1	Thamnophis_sirtalis_XP_013926311.1	ENSXETP00000043248_ENSXETG00000019997	ENSLACP00000011638_ENSLACG00000010242	ENSLOCP00000009529_ENSLOCG00000007841	ENSDARP00000025500_ENSDARG00000013855	ENSGACP00000003166_ENSGACG00000002419
AmnPhylome_0001481_sub_008	elusive	9	9	0	0	0	0	0	0	0	0	0	1	1	1	0	1	1	0	1	1	0	1	1	adenosine receptor A2a-like (LOC102946266)								Pelodiscus_sinensis_XP_014428260.1	Chelonia_mydas_XP_007069136.1	Parpi0022501.p1		ENSACAP00000016510_ENSACAG00000016785	Python_bivittatus_XP_007439532.1		ENSXETP00000039592_ENSXETG00000018263	ENSLACP00000004059_ENSLACG00000003614		ENSDARP00000123464_ENSDARG00000088165	ENSGACP00000014967_ENSGACG00000011324
AmnPhylome_0001481_sub_001	non-elusive	21	19	-	-	1	1	1	1	1	1	1	1	1	1	1	1	1	1	1	1	1	2	2	adenosine A2a receptor (ADORA2A), transcript variant X2	ENSP00000480012_ENSG00000128271	ENSCAFP00000020374_ENSCAFG00000013828	ENSMODP00000004893_ENSMODG00000003982	Gallus_gallus_XP_425280.2	Taeniopygia_guttata_XP_004176645.1	Alligator_mississippiensis_XP_006272268.1	Alligator_sinensis_XP_006019985.1	Pelodiscus_sinensis_XP_006136380.1	Chelonia_mydas_XP_007063840.1	Parpi0002133.p1	Gekko_japonicus_XP_015272161.1	ENSACAP00000003121_ENSACAG00000003228	Python_bivittatus_XP_007435444.1	Thamnophis_sirtalis_XP_013923443.1	ENSXETP00000009180_ENSXETG00000004222	ENSLACP00000017657_ENSLACG00000015554	ENSLOCP00000008543_ENSLOCG00000007058	ENSDARP00000136035_ENSDARG00000058488,ENSDARP00000121566_ENSDARG00000033706	ENSGACP00000023168_ENSGACG00000017534,ENSGACP00000017720_ENSGACG00000013408
AmnPhylome_0001518_sub_012	elusive	3	3	0	0	0	0	0	0	0	0	0	1	1	0	0	0	0	0	0	0	1	0	0	regulator of G-protein signaling 20-like (LOC102936139)								Pelodiscus_sinensis_XP_006112023.2	Chelonia_mydas_XP_007064931.1								ENSLOCP00000004402_ENSLOCG00000003703
AmnPhylome_0001518_sub_015	non-elusive	20	19	-	-	1	1	1	1	1	1	1	1	1	1	1	1	1	1	1	1	1	1	2	regulator of G-protein signaling 20 (RGS20), transcript variant X1	ENSP00000297313_ENSG00000147509	ENSCAFP00000010344_ENSCAFG00000006955	ENSMODP00000011741_ENSMODG00000009398	Gallus_gallus_XP_015138147.1	ENSTGUP00000011348_ENSTGUG00000011005	Alligator_mississippiensis_XP_006260000.1	Alligator_sinensis_XP_006023924.1	Pelodiscus_sinensis_XP_014432937.1	Chelonia_mydas_XP_007064176.1	Parpi0002857.p1	Gekko_japonicus_XP_015263200.1	ENSACAP00000017694_ENSACAG00000017971	Python_bivittatus_XP_007428278.1	Thamnophis_sirtalis_XP_013915540.1	ENSXETP00000017746_ENSXETG00000008098	ENSLACP00000018821_ENSLACG00000016566	ENSLOCP00000006930_ENSLOCG00000005737	ENSDARP00000056734_ENSDARG00000038859	ENSGACP00000005661_ENSGACG00000004297,ENSGACP00000022637_ENSGACG00000017139
AmnPhylome_0001544_sub_002	elusive	11	10	3	1	0	0	0	0	0	1	1	0	1	1	1	0	0	1	0	1	1	1	2	transmembrane protein 47-like (LOC102560818)						Alligator_mississippiensis_XP_006261504.1	Alligator_sinensis_XP_006025219.1		Chelonia_mydas_XP_007056301.1	Parpi0020226.p1	Gekko_japonicus_XP_015282019.1			Thamnophis_sirtalis_XP_013919711.1		ENSLACP00000012136_ENSLACG00000010683	ENSLOCP00000012435_ENSLOCG00000010155	ENSDARP00000104833_ENSDARG00000057322	ENSGACP00000013341_ENSGACG00000010104,ENSGACP00000020020_ENSGACG00000015180
AmnPhylome_0001544_sub_003	non-elusive	18	18	-	-	1	1	1	1	1	1	1	1	1	1	1	1	1	1	1	1	1	0	1	transmembrane protein 47 (TMEM47)	ENSP00000275954_ENSG00000147027	ENSCAFP00000020352_ENSCAFG00000013807	ENSMODP00000026404_ENSMODG00000021121	Gallus_gallus_XP_416786.1	Taeniopygia_guttata_XP_004174991.1	Alligator_mississippiensis_XP_014466661.1	Alligator_sinensis_XP_006015739.1	ENSPSIP00000016704_ENSPSIG00000014892	Chelonia_mydas_XP_007063179.1	Parpi0012210.p1	Gekko_japonicus_XP_015278089.1	ENSACAP00000015799_ENSACAG00000016078	Python_bivittatus_XP_007432454.1	Thamnophis_sirtalis_XP_013923426.1	ENSXETP00000056751_ENSXETG00000027069	ENSLACP00000016976_ENSLACG00000014950	ENSLOCP00000017091_ENSLOCG00000013859		ENSGACP00000027379_ENSGACG00000020706
AmnPhylome_0001569_sub_001	elusive	10	10	0	0	0	0	0	0	0	0	0	1	1	1	1	1	0	1	1	1	0	1	1	dual specificity protein phosphatase 10-like (LOC102936766)								ENSPSIP00000005665_ENSPSIG00000005267	Chelonia_mydas_XP_007070385.1	Parpi0005714.p1	Gekko_japonicus_XP_015276035.1	Anolis_carolinensis_XP_008120669.1		Thamnophis_sirtalis_XP_013927163.1	ENSXETP00000058746_ENSXETG00000033337	ENSLACP00000012178_ENSLACG00000010718		ENSDARP00000118895_ENSDARG00000078317	ENSGACP00000026803_ENSGACG00000020283
AmnPhylome_0001569_sub_002	non-elusive	19	19	-	-	1	1	1	1	1	1	1	1	1	1	1	1	1	1	1	1	1	1	1	dual specificity phosphatase 10 (DUSP10)	ENSP00000355866_ENSG00000143507	ENSCAFP00000020085_ENSCAFG00000013641	ENSMODP00000005757_ENSMODG00000004672	Gallus_gallus_NP_001026215.1	ENSTGUP00000002782_ENSTGUG00000002705	Alligator_mississippiensis_XP_014453665.1	Alligator_sinensis_XP_006029242.1	ENSPSIP00000016054_ENSPSIG00000014302	Chelonia_mydas_XP_007064803.1	Parpi0008021.p1	Gekko_japonicus_XP_015280548.1	ENSACAP00000002012_ENSACAG00000002102	Python_bivittatus_XP_007431753.1	Thamnophis_sirtalis_XP_013908721.1	ENSXETP00000005804_ENSXETG00000002699	ENSLACP00000018132_ENSLACG00000015974	ENSLOCP00000020246_ENSLOCG00000016394	ENSDARP00000068814_ENSDARG00000052465	ENSGACP00000013288_ENSGACG00000010062
AmnPhylome_0001612_sub_001	elusive	18	3	0	0	0	0	0	0	0	0	0	0	0	0	5	3	0	0	0	0	0	10	0	zinc finger protein 2-like (LOC107114317)											Gekko_japonicus_XP_015271250.1,Gekko_japonicus_XP_015272295.1,Gekko_japonicus_XP_015281460.1,Gekko_japonicus_XP_015277947.1,Gekko_japonicus_XP_015278334.1	Anolis_carolinensis_XP_008121311.1,ENSACAP00000016122_ENSACAG00000016415,ENSACAP00000021807_ENSACAG00000029375						ENSDARP00000110433_ENSDARG00000090020,ENSDARP00000137842_ENSDARG00000105295,ENSDARP00000136223_ENSDARG00000104017,ENSDARP00000119788_ENSDARG00000093157,ENSDARP00000134950_ENSDARG00000104904,ENSDARP00000131504_ENSDARG00000105176,ENSDARP00000135156_ENSDARG00000104783,ENSDARP00000107961_ENSDARG00000090836,ENSDARP00000140138_ENSDARG00000104807,ENSDARP00000126981_ENSDARG00000096528
AmnPhylome_0001612_sub_002	non-elusive	19	19	-	-	1	1	1	1	1	1	1	1	1	1	1	1	1	1	1	1	1	1	1	zinc finger protein 507 (ZNF507), transcript variant X1	ENSP00000312277_ENSG00000168813	ENSCAFP00000011259_ENSCAFG00000007590	ENSMODP00000015490_ENSMODG00000012367	ENSGALP00000007205_ENSGALG00000004532	ENSTGUP00000009295_ENSTGUG00000009020	Alligator_mississippiensis_XP_006263327.2	Alligator_sinensis_XP_006016664.2	Pelodiscus_sinensis_XP_006121279.1	Chelonia_mydas_XP_007058716.1	Parpi0021809.p1	Gekko_japonicus_XP_015268147.1	Anolis_carolinensis_XP_008115904.1	Python_bivittatus_XP_007430910.1	Thamnophis_sirtalis_XP_013917989.1	ENSXETP00000029814_ENSXETG00000013603	ENSLACP00000011670_ENSLACG00000010271	ENSLOCP00000006986_ENSLOCG00000005787	ENSDARP00000089712_ENSDARG00000052164	ENSGACP00000018800_ENSGACG00000014238
AmnPhylome_0001620_sub_003	elusive	10	10	19	0	0	0	0	0	0	1	1	1	1	1	1	1	0	0	1	1	1	0	0	growth hormone secretagogue receptor type 1-like (LOC102566769)						Alligator_mississippiensis_XP_006265378.1	Alligator_sinensis_XP_014377606.1	Pelodiscus_sinensis_XP_014424313.1	Chelonia_mydas_XP_007055354.1	Parpi0017198.p1	Gekko_japonicus_XP_015266826.1	ENSACAP00000015069_ENSACAG00000015346			ENSXETP00000022361_ENSXETG00000010137	ENSLACP00000009190_ENSLACG00000008111	ENSLOCP00000018444_ENSLOCG00000014982
AmnPhylome_0001620_sub_002	non-elusive	18	17	-	-	1	1	1	1	1	1	1	1	1	1	1	1	1	1	1	0	0	2	1	growth hormone secretagogue receptor (GHSR)	ENSP00000241256_ENSG00000121853	ENSCAFP00000022639_ENSCAFG00000015376	ENSMODP00000026651_ENSMODG00000021322	Gallus_gallus_NP_989725.1	ENSTGUP00000011153_ENSTGUG00000010823	Alligator_mississippiensis_XP_006259289.1	Alligator_sinensis_XP_006021792.1	Pelodiscus_sinensis_XP_006134697.1	Chelonia_mydas_XP_007067002.1	Parpi0008149.p1	Gekko_japonicus_XP_015270739.1	ENSACAP00000016116_ENSACAG00000016405	Python_bivittatus_XP_007424364.1	Thamnophis_sirtalis_XP_013910330.1	ENSXETP00000050945_ENSXETG00000023610			ENSDARP00000074173_ENSDARG00000057117,ENSDARP00000073156_ENSDARG00000056230	ENSGACP00000014489_ENSGACG00000010956
AmnPhylome_0001660_sub_003	elusive	13	5	0	0	0	0	0	0	0	1	2	0	0	0	0	0	1	1	0	8	0	0	0	52 kDa repressor of the inhibitor of the protein kinase-like (LOC102573716), transcript variant X2						Alligator_mississippiensis_XP_014461093.1	Alligator_sinensis_XP_006038395.2,Alligator_sinensis_XP_014372711.1						Python_bivittatus_XP_007427827.1	Thamnophis_sirtalis_XP_013910112.1		ENSLACP00000016468_ENSLACG00000014510,ENSLACP00000006890_ENSLACG00000006116,ENSLACP00000012997_ENSLACG00000011450,ENSLACP00000005074_ENSLACG00000004514,ENSLACP00000008170_ENSLACG00000007233,ENSLACP00000005875_ENSLACG00000005217,ENSLACP00000006122_ENSLACG00000005433,ENSLACP00000002583_ENSLACG00000002308
AmnPhylome_0001660_sub_005	non-elusive	22	19	-	-	1	1	1	1	1	1	1	1	1	1	1	1	1	1	1	2	1	2	2	52 kDa repressor of the inhibitor of the protein kinase-like (LOC100226861)	ENSP00000260045_ENSG00000137492	ENSCAFP00000007885_ENSCAFG00000005274	ENSMODP00000006552_ENSMODG00000005315	ENSGALP00000001227_ENSGALG00000000838	Taeniopygia_guttata_XP_012425516.1	Alligator_mississippiensis_XP_006260185.1	Alligator_sinensis_XP_006022037.1	Pelodiscus_sinensis_XP_014434296.1	Chelonia_mydas_XP_007061470.1	Parpi0021518.p1	Gekko_japonicus_XP_015271226.1	ENSACAP00000022682_ENSACAG00000017074	Python_bivittatus_XP_007442251.1	Thamnophis_sirtalis_XP_013929197.1	ENSXETP00000041676_ENSXETG00000019230	ENSLACP00000001802_ENSLACG00000001608,ENSLACP00000001154_ENSLACG00000001033	ENSLOCP00000005768_ENSLOCG00000004788	ENSDARP00000062308_ENSDARG00000042489,ENSDARP00000007187_ENSDARG00000020964	ENSGACP00000026676_ENSGACG00000020194,ENSGACP00000013791_ENSGACG00000010435
AmnPhylome_0001664_sub_011	elusive	12	5	59	0	0	0	0	0	0	1	0	0	1	0	0	0	0	0	1	0	1	8	0	protocadherin gamma-C5-like (LOC106739779)						Alligator_mississippiensis_XP_014460712.1			Chelonia_mydas_XP_007060329.1						ENSXETP00000005820_ENSXETG00000002703		ENSLOCP00000013795_ENSLOCG00000011229	ENSDARP00000138667_ENSDARG00000102198,ENSDARP00000132562_ENSDARG00000098566,ENSDARP00000140895_ENSDARG00000099487,ENSDARP00000133192_ENSDARG00000101667,ENSDARP00000132353_ENSDARG00000100424,ENSDARP00000131432_ENSDARG00000102095,ENSDARP00000104684_ENSDARG00000089562,ENSDARP00000101164_ENSDARG00000077023
AmnPhylome_0001664_sub_010	non-elusive	209	16	-	-	5	2	6	13	9	0	15	17	15	14	43	43	10	1	12	0	2	0	2	protocadherin alpha-2-like (LOC107056909)	ENSP00000429601_ENSG00000253731,ENSP00000378077_ENSG00000081853,ENSP00000431083_ENSG00000204956,ENSP00000436557_ENSG00000204965,ENSP00000436042_ENSG00000204961	ENSCAFP00000009148_ENSCAFG00000023682,ENSCAFP00000009032_ENSCAFG00000023254	ENSMODP00000031558_ENSMODG00000023763,ENSMODP00000013437_ENSMODG00000010724,ENSMODP00000031556_ENSMODG00000023761,ENSMODP00000031560_ENSMODG00000023764,ENSMODP00000013442_ENSMODG00000010729,ENSMODP00000040041_ENSMODG00000029307	ENSGALP00000040493_ENSGALG00000024400,Gallus_gallus_XP_015157360.1,ENSGALP00000042634_ENSGALG00000026094,Gallus_gallus_XP_015157359.1,Gallus_gallus_NP_001104599.1,Gallus_gallus_XP_015149019.1,Gallus_gallus_XP_015149047.1,Gallus_gallus_XP_015149049.1,ENSGALP00000041558_ENSGALG00000029127,Gallus_gallus_XP_015149045.1,Gallus_gallus_XP_015157379.1,Gallus_gallus_XP_015149044.1,ENSGALP00000004178_ENSGA…	Taeniopygia_guttata_XP_012430986.1,Taeniopygia_guttata_XP_012431052.1,Taeniopygia_guttata_XP_012431066.1,Taeniopygia_guttata_XP_012431057.1,Taeniopygia_guttata_XP_012431039.1,Taeniopygia_guttata_XP_012431073.1,Taeniopygia_guttata_XP_012431090.1,Taeniopygia_guttata_XP_012431081.1,Taeniopygia_guttata_XP_012431045.1		Alligator_sinensis_XP_014381057.1,Alligator_sinensis_XP_014381058.1,Alligator_sinensis_XP_014381059.1,Alligator_sinensis_XP_014383080.1,Alligator_sinensis_XP_014382578.1,Alligator_sinensis_XP_014382572.1,Alligator_sinensis_XP_014382577.1,Alligator_sinensis_XP_014382576.1,Alligator_sinensis_XP_014382580.1,Alligator_sinensis_XP_014382575.1,Alligator_sinensis_XP_014382571.1,Alligator_sinensis_XP_014…	ENSPSIP00000004023_ENSPSIG00000003792,Pelodiscus_sinensis_XP_006135174.1,Pelodiscus_sinensis_XP_006135170.1,Pelodiscus_sinensis_XP_006135175.1,ENSPSIP00000001279_ENSPSIG00000001281,Pelodiscus_sinensis_XP_014427797.1,Pelodiscus_sinensis_XP_014427791.1,Pelodiscus_sinensis_XP_014427788.1,Pelodiscus_sinensis_XP_014427794.1,ENSPSIP00000005170_ENSPSIG00000004827,Pelodiscus_sinensis_XP_006120762.1,ENSPS…	Chelonia_mydas_XP_007060346.1,Chelonia_mydas_XP_007060341.1,Chelonia_mydas_XP_007060342.1,Chelonia_mydas_XP_007060349.1,Chelonia_mydas_XP_007060347.1,Chelonia_mydas_XP_007060325.1,Chelonia_mydas_XP_007060345.1,Chelonia_mydas_XP_007060343.1,Chelonia_mydas_XP_007060340.1,Chelonia_mydas_XP_007060348.1,Chelonia_mydas_XP_007072765.1,Chelonia_mydas_XP_007060350.1,Chelonia_mydas_XP_007060335.1,Chelonia_…	Parpi0026873.p1,Parpi0026090.p1,Parpi0017010.p1,Parpi0017007.p1,Parpi0017008.p1,Parpi0017009.p1,Parpi0017004.p1,Parpi0016978.p1,Parpi0016979.p1,Parpi0016980.p1,Parpi0031903.p1,Parpi0016984.p1,Parpi0016983.p1,Parpi0016982.p1	Gekko_japonicus_XP_015266622.1,Gekko_japonicus_XP_015266642.1,Gekko_japonicus_XP_015266640.1,Gekko_japonicus_XP_015266647.1,Gekko_japonicus_XP_015266644.1,Gekko_japonicus_XP_015266637.1,Gekko_japonicus_XP_015266625.1,Gekko_japonicus_XP_015266629.1,Gekko_japonicus_XP_015266635.1,Gekko_japonicus_XP_015266631.1,Gekko_japonicus_XP_015266619.1,Gekko_japonicus_XP_015266636.1,Gekko_japonicus_XP_01526663…	ENSACAP00000012106_ENSACAG00000012353,ENSACAP00000012093_ENSACAG00000012349,ENSACAP00000023076_ENSACAG00000028317,ENSACAP00000020106_ENSACAG00000026891,ENSACAP00000019971_ENSACAG00000027406,ENSACAP00000018313_ENSACAG00000023499,ENSACAP00000019020_ENSACAG00000024944,Anolis_carolinensis_XP_008107222.1,ENSACAP00000019255_ENSACAG00000026732,ENSACAP00000018695_ENSACAG00000024780,ENSACAP00000018280_ENS…	Python_bivittatus_XP_007438863.1,Python_bivittatus_XP_007438860.1,Python_bivittatus_XP_007437191.1,Python_bivittatus_XP_007430709.1,Python_bivittatus_XP_007437189.1,Python_bivittatus_XP_007437190.1,Python_bivittatus_XP_007437188.1,Python_bivittatus_XP_007430711.1,Python_bivittatus_XP_007430710.1,Python_bivittatus_XP_007430708.1	Thamnophis_sirtalis_XP_013907278.1	ENSXETP00000005943_ENSXETG00000033036,ENSXETP00000005893_ENSXETG00000030202,ENSXETP00000005877_ENSXETG00000034084,ENSXETP00000018184_ENSXETG00000008295,ENSXETP00000009046_ENSXETG00000004170,ENSXETP00000005930_ENSXETG00000027157,ENSXETP00000005816_ENSXETG00000024520,ENSXETP00000055411_ENSXETG00000016123,ENSXETP00000055402_ENSXETG00000032691,ENSXETP00000056872_ENSXETG00000034091,ENSXETP00000062500_…		ENSLOCP00000013894_ENSLOCG00000011309,ENSLOCP00000022410_ENSLOCG00000018309		ENSGACP00000023655_ENSGACG00000017905,ENSGACP00000023650_ENSGACG00000017901
AmnPhylome_0001692_sub_003	elusive	15	13	0	0	0	0	0	0	0	1	1	1	1	1	1	1	1	1	0	1	1	2	2	trophoblast glycoprotein-like (LOC102561101)						Alligator_mississippiensis_XP_006270280.1	Alligator_sinensis_XP_006019429.1	Pelodiscus_sinensis_XP_014434599.1	Chelonia_mydas_XP_007064882.1	Parpi0002408.p1	Gekko_japonicus_XP_015266698.1	Anolis_carolinensis_XP_003227251.1	Python_bivittatus_XP_007425932.1	Thamnophis_sirtalis_XP_013927432.1		ENSLACP00000016585_ENSLACG00000014617	ENSLOCP00000004685_ENSLOCG00000003925	ENSDARP00000107693_ENSDARG00000088541,ENSDARP00000138548_ENSDARG00000099609	ENSGACP00000009517_ENSGACG00000007188,ENSGACP00000010765_ENSGACG00000008136
AmnPhylome_0001692_sub_002	non-elusive	18	18	-	-	1	1	1	1	1	1	0	1	1	1	1	1	1	1	1	1	1	1	1	trophoblast glycoprotein (TPBG)	ENSP00000358765_ENSG00000146242	ENSCAFP00000004256_ENSCAFG00000002876	ENSMODP00000029875_ENSMODG00000018403	Gallus_gallus_XP_001235286.3	Taeniopygia_guttata_XP_002189190.1	Alligator_mississippiensis_XP_014452159.1		Pelodiscus_sinensis_XP_006139664.1	Chelonia_mydas_XP_007058934.1	Parpi0014584.p1	Gekko_japonicus_XP_015274296.1	Anolis_carolinensis_XP_003215738.2	Python_bivittatus_XP_007425523.1	Thamnophis_sirtalis_XP_013923036.1	ENSXETP00000040390_ENSXETG00000018660	ENSLACP00000005327_ENSLACG00000004736	ENSLOCP00000021976_ENSLOCG00000017873	ENSDARP00000054076_ENSDARG00000037186	ENSGACP00000006832_ENSGACG00000005175
AmnPhylome_0001702_sub_001	elusive	10	10	0	0	0	0	0	0	0	0	0	1	1	0	1	1	1	1	1	1	1	1	0	protein regulator of cytokinesis 1-like (LOC102934828)								Pelodiscus_sinensis_XP_006114774.2	Chelonia_mydas_XP_007056909.1		Gekko_japonicus_XP_015272898.1	Anolis_carolinensis_XP_003223399.1	Python_bivittatus_XP_007432003.1	Thamnophis_sirtalis_XP_013922762.1	ENSXETP00000039214_ENSXETG00000018081	ENSLACP00000004146_ENSLACG00000003688	ENSLOCP00000015025_ENSLOCG00000012217	ENSDARP00000120284_ENSDARG00000005098
AmnPhylome_0001702_sub_002	non-elusive	23	18	-	-	1	1	2	1	0	1	2	1	1	1	1	2	1	1	1	1	1	2	2	protein regulator of cytokinesis 1 (PRC1), partial	ENSP00000377793_ENSG00000198901	ENSCAFP00000017901_ENSCAFG00000012140	ENSMODP00000024302_ENSMODG00000019476,ENSMODP00000024319_ENSMODG00000019495	ENSGALP00000020907_ENSGALG00000012836		Alligator_mississippiensis_XP_014459023.1	Alligator_sinensis_XP_006030884.1,Alligator_sinensis_XP_006030883.1	ENSPSIP00000013286_ENSPSIG00000011900	Chelonia_mydas_XP_007059586.1	Parpi0023305.p1	Gekko_japonicus_XP_015284233.1	ENSACAP00000020189_ENSACAG00000006059,ENSACAP00000004108_ENSACAG00000004206	Python_bivittatus_XP_007433693.1	Thamnophis_sirtalis_XP_013929889.1	ENSXETP00000033710_ENSXETG00000015449	ENSLACP00000018152_ENSLACG00000015990	ENSLOCP00000017412_ENSLOCG00000014132	ENSDARP00000139061_ENSDARG00000100918,ENSDARP00000115405_ENSDARG00000005993	ENSGACP00000022993_ENSGACG00000017394,ENSGACP00000007888_ENSGACG00000005957
AmnPhylome_0001709_sub_002	elusive	7	7	0	0	0	0	0	0	0	1	1	1	1	1	1	0	0	0	0	1	0	0	0	tyrosine-protein kinase Fes/Fps-like (LOC102560159)						Alligator_mississippiensis_XP_014460112.1	Alligator_sinensis_XP_006033571.1	Pelodiscus_sinensis_XP_014424474.1	Chelonia_mydas_XP_007064676.1	Parpi0005881.p1	Gekko_japonicus_XP_015266288.1					ENSLACP00000002789_ENSLACG00000002493
AmnPhylome_0001709_sub_003	non-elusive	19	18	-	-	1	2	1	1	1	1	1	1	1	1	1	1	0	1	1	1	1	1	1	fer (fps/fes related) tyrosine kinase (FER)	ENSP00000281092_ENSG00000151422	ENSCAFP00000036699_ENSCAFG00000018573,ENSCAFP00000011047_ENSCAFG00000007431	ENSMODP00000001679_ENSMODG00000001390	Gallus_gallus_XP_413981.2	ENSTGUP00000000990_ENSTGUG00000000963	Alligator_mississippiensis_XP_006272820.1	Alligator_sinensis_XP_014375174.1	Pelodiscus_sinensis_XP_014431914.1	Chelonia_mydas_XP_007055487.1	Parpi0004061.p1	Gekko_japonicus_XP_015278647.1	ENSACAP00000006772_ENSACAG00000006839		Thamnophis_sirtalis_XP_013913844.1	ENSXETP00000046004_ENSXETG00000021270	ENSLACP00000005632_ENSLACG00000005005	ENSLOCP00000012810_ENSLOCG00000010449	ENSDARP00000124066_ENSDARG00000012196	ENSGACP00000020422_ENSGACG00000015480
AmnPhylome_0001713_sub_002	elusive	12	12	0	3	0	0	0	0	0	0	1	0	1	1	1	1	1	1	1	1	1	1	1	unconventional myosin-Ie-like (LOC102378555)							Alligator_sinensis_XP_006032794.1		Chelonia_mydas_XP_007068217.1	Parpi0024696.p1	Gekko_japonicus_XP_015265580.1	ENSACAP00000000689_ENSACAG00000000455	Python_bivittatus_XP_007435550.1	Thamnophis_sirtalis_XP_013910939.1	ENSXETP00000060735_ENSXETG00000010007	ENSLACP00000006708_ENSLACG00000005949	ENSLOCP00000010255_ENSLOCG00000008426	ENSDARP00000044970_ENSDARG00000009133	ENSGACP00000004212_ENSGACG00000003217
AmnPhylome_0001713_sub_003	non-elusive	19	19	-	-	1	1	1	1	1	1	1	1	1	1	1	1	1	1	1	1	1	1	1	myosin IE (MYO1E), transcript variant X1	ENSP00000288235_ENSG00000157483	ENSCAFP00000024489_ENSCAFG00000016635	ENSMODP00000011071_ENSMODG00000008886	Gallus_gallus_XP_413782.4	ENSTGUP00000006142_ENSTGUG00000005894	Alligator_mississippiensis_XP_014455466.1	Alligator_sinensis_XP_006022558.1	Pelodiscus_sinensis_XP_006118968.1	Chelonia_mydas_XP_007056476.1	Parpi0019082.p1	Gekko_japonicus_XP_015275656.1	Anolis_carolinensis_XP_008119782.1	Python_bivittatus_XP_007424476.1	Thamnophis_sirtalis_XP_013930187.1	ENSXETP00000035798_ENSXETG00000016402	ENSLACP00000000392_ENSLACG00000000352	ENSLOCP00000016846_ENSLOCG00000013657	ENSDARP00000052538_ENSDARG00000036179	ENSGACP00000020856_ENSGACG00000015802
AmnPhylome_0001731_sub_003	elusive	7	7	0	0	0	0	0	0	0	0	0	1	1	1	0	1	0	0	0	1	1	1	0	transmembrane protein 121-like (LOC102936861), partial								ENSPSIP00000003265_ENSPSIG00000003133	Chelonia_mydas_XP_007054413.1	Parpi0008661.p1		Anolis_carolinensis_XP_008121846.1				ENSLACP00000004799_ENSLACG00000004267	ENSLOCP00000000636_ENSLOCG00000000575	ENSDARP00000134339_ENSDARG00000095937
AmnPhylome_0001731_sub_001	non-elusive	20	19	-	-	1	1	1	1	1	1	1	1	1	1	1	1	1	1	1	1	1	2	1	transmembrane protein 121 (TMEM121)	ENSP00000376304_ENSG00000184986	ENSCAFP00000032603_ENSCAFG00000023986	ENSMODP00000032126_ENSMODG00000023893	Gallus_gallus_NP_989870.1	ENSTGUP00000017450_ENSTGUG00000017172	Alligator_mississippiensis_XP_006276232.1	Alligator_sinensis_XP_006014920.1	ENSPSIP00000000670_ENSPSIG00000000670	Chelonia_mydas_XP_007072402.1	Parpi0015209.p1	Gekko_japonicus_XP_015267493.1	Anolis_carolinensis_XP_008117855.1	Python_bivittatus_XP_007433356.1	Thamnophis_sirtalis_XP_013909803.1	ENSXETP00000059903_ENSXETG00000030643	ENSLACP00000015150_ENSLACG00000013337	ENSLOCP00000021582_ENSLOCG00000017477	ENSDARP00000108552_ENSDARG00000090499,ENSDARP00000129063_ENSDARG00000061562	ENSGACP00000011171_ENSGACG00000008452
AmnPhylome_0001771_sub_003	elusive	6	6	0	0	0	0	0	0	0	0	0	1	1	0	0	0	0	0	0	1	1	1	1	aquaporin FA-CHIP-like (LOC102933045)								ENSPSIP00000010966_ENSPSIG00000009911	Chelonia_mydas_XP_007062049.1							ENSLACP00000019211_ENSLACG00000016900	ENSLOCP00000011640_ENSLOCG00000009523	ENSDARP00000036702_ENSDARG00000023713	ENSGACP00000022980_ENSGACG00000017383
AmnPhylome_0001771_sub_004	non-elusive	20	17	-	-	2	1	1	1	1	1	1	1	1	1	1	2	1	1	0	1	0	2	1	aquaporin 1 (Colton blood group) (AQP1)	ENSP00000311165_ENSG00000240583,ENSP00000421315_ENSG00000250424	ENSCAFP00000004614_ENSCAFG00000003102	ENSMODP00000026101_ENSMODG00000020874	Gallus_gallus_NP_001034542.1	ENSTGUP00000000351_ENSTGUG00000000342	Alligator_mississippiensis_XP_006262158.1	Alligator_sinensis_XP_006025976.1	ENSPSIP00000016282_ENSPSIG00000014446	Chelonia_mydas_XP_007066615.1	Parpi0011032.p1	Gekko_japonicus_XP_015263377.1	ENSACAP00000013473_ENSACAG00000013743,ENSACAP00000005702_ENSACAG00000005808	Python_bivittatus_XP_007434184.1	Thamnophis_sirtalis_XP_013922511.1		ENSLACP00000008076_ENSLACG00000007148		ENSDARP00000135059_ENSDARG00000105007,ENSDARP00000110131_ENSDARG00000091027	ENSGACP00000022968_ENSGACG00000017380
AmnPhylome_0001776_sub_001	elusive	7	7	0	0	0	0	0	0	0	0	0	0	0	1	1	1	0	0	0	1	1	1	1	UPF0585 protein C16orf13 homolog B-like (LOC107123313)										Parpi0012382.p1	Gekko_japonicus_XP_015282034.1	Anolis_carolinensis_XP_008102551.1				ENSLACP00000017731_ENSLACG00000015617	ENSLOCP00000017182_ENSLOCG00000013936	ENSDARP00000056618_ENSDARG00000038770	ENSGACP00000013945_ENSGACG00000010548
AmnPhylome_0001776_sub_002	non-elusive	17	17	-	-	1	1	1	0	1	0	1	1	1	1	1	1	1	1	1	1	1	1	1	chromosome 14 open reading frame, human C16orf13 (C14H16orf13)	ENSP00000440765_ENSG00000130731	ENSCAFP00000029083_ENSCAFG00000019655	ENSMODP00000020853_ENSMODG00000016707		Taeniopygia_guttata_XP_002191081.1		Alligator_sinensis_XP_006035470.1	Pelodiscus_sinensis_XP_006113939.2	Chelonia_mydas_XP_007054610.1	Parpi0017506.p1	Gekko_japonicus_XP_015266016.1	ENSACAP00000012480_ENSACAG00000012728	Python_bivittatus_XP_007443532.1	Thamnophis_sirtalis_XP_013920727.1	ENSXETP00000043698_ENSXETG00000020260	ENSLACP00000016141_ENSLACG00000014217	ENSLOCP00000008357_ENSLOCG00000006910	ENSDARP00000038472_ENSDARG00000027461	ENSGACP00000025424_ENSGACG00000019235
AmnPhylome_0001819_sub_002	elusive	16	11	0	0	0	0	0	0	0	1	1	1	1	2	2	1	0	1	0	0	2	3	1	neuropeptide FF receptor 1-like (LOC102575298)						Alligator_mississippiensis_XP_006266205.2	Alligator_sinensis_XP_006023111.1	Pelodiscus_sinensis_XP_014434475.1	Chelonia_mydas_XP_007053537.1	Parpi0010906.p1,Parpi0003567.p1	Gekko_japonicus_XP_015264049.1,Gekko_japonicus_XP_015263633.1	ENSACAP00000000259_ENSACAG00000000273		Thamnophis_sirtalis_XP_013914250.1			ENSLOCP00000018374_ENSLOCG00000014924,ENSLOCP00000019807_ENSLOCG00000016076	ENSDARP00000070833_ENSDARG00000054203,ENSDARP00000109863_ENSDARG00000010712,ENSDARP00000085221_ENSDARG00000062631	ENSGACP00000017334_ENSGACG00000013106
AmnPhylome_0001819_sub_003	non-elusive	16	16	-	-	1	0	1	1	1	1	1	1	0	1	1	1	1	1	1	1	1	1	0	neuropeptide FF receptor 1 (NPFFR1)	ENSP00000277942_ENSG00000148734		ENSMODP00000015244_ENSMODG00000012172	Gallus_gallus_NP_989693.1	Taeniopygia_guttata_XP_004176435.1	Alligator_mississippiensis_XP_006265135.1	Alligator_sinensis_XP_006027961.1	ENSPSIP00000004503_ENSPSIG00000004227		Parpi0003354.p1	Gekko_japonicus_XP_015277856.1	ENSACAP00000014950_ENSACAG00000015207	Python_bivittatus_XP_007421760.1	Thamnophis_sirtalis_XP_013931056.1	ENSXETP00000013519_ENSXETG00000006144	ENSLACP00000019199_ENSLACG00000016889	ENSLOCP00000006215_ENSLOCG00000005162	ENSDARP00000106142_ENSDARG00000091788
AmnPhylome_0001831_sub_003	elusive	15	13	21	0	0	0	0	0	0	1	1	0	1	1	1	1	1	1	1	1	1	2	2	G protein-coupled receptor kinase 5-like (LOC102573177), transcript variant X1						Alligator_mississippiensis_XP_014450784.1	Alligator_sinensis_XP_006023064.2		Chelonia_mydas_XP_007053534.1	Parpi0010911.p1	Gekko_japonicus_XP_015264053.1	ENSACAP00000000716_ENSACAG00000000567	Python_bivittatus_XP_007432911.1	Thamnophis_sirtalis_XP_013920188.1	ENSXETP00000019722_ENSXETG00000009005	ENSLACP00000011173_ENSLACG00000009832	ENSLOCP00000018654_ENSLOCG00000015151	ENSDARP00000114075_ENSDARG00000078815,ENSDARP00000104968_ENSDARG00000032801	ENSGACP00000015571_ENSGACG00000011773,ENSGACP00000001095_ENSGACG00000000847
AmnPhylome_0001831_sub_004	non-elusive	18	17	-	-	1	1	1	1	2	1	1	1	1	1	1	1	1	1	1	1	1	0	0	G protein-coupled receptor kinase 5 (GRK5)	ENSP00000376609_ENSG00000198873	ENSCAFP00000017912_ENSCAFG00000012129	ENSMODP00000011586_ENSMODG00000009266	ENSGALP00000015299_ENSGALG00000009403	ENSTGUP00000011483_ENSTGUG00000011126,ENSTGUP00000014413_ENSTGUG00000014023	Alligator_mississippiensis_XP_006267283.1	Alligator_sinensis_XP_006020623.1	ENSPSIP00000009192_ENSPSIG00000008000	Chelonia_mydas_XP_007072801.1	Parpi0009691.p1	Gekko_japonicus_XP_015262397.1	ENSACAP00000016696_ENSACAG00000016904	Python_bivittatus_XP_007444156.1	Thamnophis_sirtalis_XP_013922639.1	ENSXETP00000022557_ENSXETG00000010230	ENSLACP00000015356_ENSLACG00000013521	ENSLOCP00000013980_ENSLOCG00000011376
AmnPhylome_0001838_sub_003	elusive	8	8	1	0	0	0	0	0	0	1	0	1	0	1	1	1	1	1	0	0	0	1	0	dapper homolog 1-like (LOC102566394)						Alligator_mississippiensis_XP_014458796.1		Pelodiscus_sinensis_XP_014424238.1		Parpi0005789.p1	Gekko_japonicus_XP_015267662.1	ENSACAP00000023296_ENSACAG00000028557	Python_bivittatus_XP_007442264.1	Thamnophis_sirtalis_XP_013930058.1				ENSDARP00000107587_ENSDARG00000088195
AmnPhylome_0001838_sub_004	non-elusive	18	18	-	-	1	1	1	1	1	1	1	1	1	1	1	1	1	1	0	1	1	1	1	dishevelled-binding antagonist of beta-catenin 2 (DACT2)	ENSP00000355760_ENSG00000164488	ENSCAFP00000001234_ENSCAFG00000000866	ENSMODP00000029202_ENSMODG00000005818	Gallus_gallus_XP_015139850.1	ENSTGUP00000009966_ENSTGUG00000009658	Alligator_mississippiensis_XP_006259454.1	Alligator_sinensis_XP_006017070.1	Pelodiscus_sinensis_XP_006122027.1	Chelonia_mydas_XP_007071188.1	Parpi0013837.p1	Gekko_japonicus_XP_015278346.1	Anolis_carolinensis_XP_003215934.1	Python_bivittatus_XP_007434708.1	Thamnophis_sirtalis_XP_013920378.1		ENSLACP00000006683_ENSLACG00000005926	ENSLOCP00000019977_ENSLOCG00000016207	ENSDARP00000078756_ENSDARG00000056986	ENSGACP00000004724_ENSGACG00000003607
AmnPhylome_0001869_sub_002	elusive	9	9	0	0	0	0	0	0	0	0	0	0	1	1	1	1	1	1	0	1	1	0	1	leucine-rich repeat-containing protein 3-like (LOC102936834)									Chelonia_mydas_XP_007065842.1	Parpi0013990.p1	Gekko_japonicus_XP_015277712.1	ENSACAP00000005326_ENSACAG00000005466	Python_bivittatus_XP_007423795.1	Thamnophis_sirtalis_XP_013910947.1		ENSLACP00000001882_ENSLACG00000001680	ENSLOCP00000022303_ENSLOCG00000018202		ENSGACP00000009023_ENSGACG00000006817
AmnPhylome_0001869_sub_001	non-elusive	17	16	-	-	1	1	0	0	1	1	1	1	1	0	1	1	1	1	1	1	1	1	2	leucine rich repeat containing 3 (LRRC3)	ENSP00000291592_ENSG00000160233	ENSCAFP00000041404_ENSCAFG00000031315			Taeniopygia_guttata_XP_002191945.1	Alligator_mississippiensis_XP_006272097.1	Alligator_sinensis_XP_006033045.1	ENSPSIP00000007049_ENSPSIG00000006502	Chelonia_mydas_XP_007052679.1		Gekko_japonicus_XP_015262351.1	ENSACAP00000008185_ENSACAG00000008369	Python_bivittatus_XP_007435498.1	Thamnophis_sirtalis_XP_013907243.1	ENSXETP00000040312_ENSXETG00000018622	ENSLACP00000017481_ENSLACG00000015394	ENSLOCP00000021940_ENSLOCG00000017837	ENSDARP00000120615_ENSDARG00000078415	ENSGACP00000019727_ENSGACG00000014953,ENSGACP00000002940_ENSGACG00000002264
AmnPhylome_0001883_sub_003	elusive	11	4	0	0	0	0	0	0	0	1	3	0	0	0	0	0	0	0	0	6	1	0	0	uncharacterized LOC102567599 (LOC102567599), transcript variant X4						Alligator_mississippiensis_XP_014456733.1	Alligator_sinensis_XP_014383103.1,Alligator_sinensis_XP_006039401.1,Alligator_sinensis_XP_006039019.1									ENSLACP00000011809_ENSLACG00000010396,ENSLACP00000014964_ENSLACG00000013171,ENSLACP00000010700_ENSLACG00000009423,ENSLACP00000011355_ENSLACG00000009990,ENSLACP00000013782_ENSLACG00000012133,ENSLACP00000007633_ENSLACG00000006764	ENSLOCP00000019137_ENSLOCG00000015547
AmnPhylome_0001883_sub_011	non-elusive	18	18	-	-	1	1	1	1	1	1	1	1	1	0	1	1	1	1	1	1	1	1	1	nucleotide-binding oligomerization domain containing 1 (NOD1), transcript variant X1	ENSP00000222823_ENSG00000106100	ENSCAFP00000004572_ENSCAFG00000003074	ENSMODP00000019080_ENSMODG00000015275	Gallus_gallus_XP_418777.2	Taeniopygia_guttata_XP_012427146.1	Alligator_mississippiensis_XP_006278392.1	Alligator_sinensis_XP_006037517.1	ENSPSIP00000013395_ENSPSIG00000011927	Chelonia_mydas_XP_007066539.1		Gekko_japonicus_XP_015267922.1	ENSACAP00000002867_ENSACAG00000002919	Python_bivittatus_XP_007437877.1	Thamnophis_sirtalis_XP_013917545.1	ENSXETP00000047642_ENSXETG00000022012	ENSLACP00000016876_ENSLACG00000014864	ENSLOCP00000002219_ENSLOCG00000001910	ENSDARP00000052748_ENSDARG00000036308	ENSGACP00000005947_ENSGACG00000004511
AmnPhylome_0001894_sub_002	elusive	6	6	0	0	0	0	0	0	0	1	1	0	0	0	0	0	0	0	0	1	1	1	1	fetuin-B-like (LOC106740441)						Alligator_mississippiensis_XP_014466501.1	Alligator_sinensis_XP_014383313.1									ENSLACP00000020136_ENSLACG00000017695	ENSLOCP00000001822_ENSLOCG00000001586	ENSDARP00000095210_ENSDARG00000070892	ENSGACP00000008655_ENSGACG00000006545
AmnPhylome_0001894_sub_003	non-elusive	23	17	-	-	1	1	0	1	1	1	1	1	1	2	0	1	1	1	3	1	1	2	3	fetuin B (FETUB)	ENSP00000265029_ENSG00000090512	ENSCAFP00000020007_ENSCAFG00000013591		Gallus_gallus_NP_001264337.1	Taeniopygia_guttata_XP_004176848.2	Alligator_mississippiensis_XP_006260829.1	Alligator_sinensis_XP_006017188.1	Pelodiscus_sinensis_XP_006138537.1	Chelonia_mydas_XP_007068675.1	Parpi0026124.p1,Parpi0018061.p1		ENSACAP00000007661_ENSACAG00000007830	Python_bivittatus_XP_007442630.1	Thamnophis_sirtalis_XP_013930858.1	ENSXETP00000063327_ENSXETG00000031284,ENSXETP00000059038_ENSXETG00000027213,ENSXETP00000042002_ENSXETG00000019389	ENSLACP00000023124_ENSLACG00000017741	ENSLOCP00000001856_ENSLOCG00000001616	ENSDARP00000095277_ENSDARG00000070918,ENSDARP00000070561_ENSDARG00000053973	ENSGACP00000007502_ENSGACG00000005688,ENSGACP00000007523_ENSGACG00000005701,ENSGACP00000007513_ENSGACG00000005690
AmnPhylome_0001903_sub_001	elusive	9	9	0	0	0	0	0	0	0	0	0	1	1	0	1	1	1	0	0	1	1	1	1	retroviral integration site protein Fli-1 homolog (LOC102940499)								Pelodiscus_sinensis_XP_014434028.1	Chelonia_mydas_XP_007054661.1		Gekko_japonicus_XP_015273579.1	ENSACAP00000005353_ENSACAG00000005484	Python_bivittatus_XP_007429504.1			ENSLACP00000002415_ENSLACG00000002157	ENSLOCP00000005830_ENSLOCG00000004852	ENSDARP00000107684_ENSDARG00000040080	ENSGACP00000016309_ENSGACG00000012340
AmnPhylome_0001903_sub_002	non-elusive	19	19	-	-	1	1	1	1	1	1	1	1	1	1	1	1	1	1	1	1	1	1	1	Fli-1 proto-oncogene, ETS transcription factor (FLI1), transcript variant X2	ENSP00000433488_ENSG00000151702	ENSCAFP00000042024_ENSCAFG00000032412	ENSMODP00000033603_ENSMODG00000004763	Gallus_gallus_XP_015153473.1	Taeniopygia_guttata_XP_012426240.1	Alligator_mississippiensis_XP_006258022.1	Alligator_sinensis_XP_014374332.1	Pelodiscus_sinensis_XP_014427743.1	Chelonia_mydas_XP_007066422.1	Parpi0010158.p1	Gekko_japonicus_XP_015264995.1	Anolis_carolinensis_XP_008112572.1	Python_bivittatus_XP_007425459.1	Thamnophis_sirtalis_XP_013929351.1	ENSXETP00000049289_ENSXETG00000022780	ENSLACP00000018847_ENSLACG00000016588	ENSLOCP00000003058_ENSLOCG00000002563	ENSDARP00000071331_ENSDARG00000054632	ENSGACP00000008711_ENSGACG00000006586
AmnPhylome_0001933_sub_001	elusive	12	11	0	0	0	0	0	0	0	1	1	1	1	2	1	1	1	0	1	1	1	0	0	hemoglobin subunit alpha-1-like (LOC102559610), transcript variant X1						Alligator_mississippiensis_XP_006261905.1	Alligator_sinensis_XP_006020933.1	Pelodiscus_sinensis_XP_006124665.1	Chelonia_mydas_XP_007069679.1	Parpi0015562.p1,Parpi0015620.p1	Gekko_japonicus_XP_015265380.1	Anolis_carolinensis_XP_008123202.1	Python_bivittatus_XP_007433931.1		ENSXETP00000061121_ENSXETG00000030743	ENSLACP00000016138_ENSLACG00000014215	ENSLOCP00000009546_ENSLOCG00000007868
AmnPhylome_0001933_sub_004	non-elusive	21	19	-	-	1	1	1	1	1	1	1	1	1	1	1	1	1	1	1	1	1	2	2	cytoglobin (CYGB)	ENSP00000293230_ENSG00000161544	ENSCAFP00000007616_ENSCAFG00000005112	ENSMODP00000011608_ENSMODG00000009290	Gallus_gallus_NP_001008789.1	Taeniopygia_guttata_XP_002195443.1	Alligator_mississippiensis_XP_006269283.1	Alligator_sinensis_XP_006018374.2	ENSPSIP00000002850_ENSPSIG00000002766	Chelonia_mydas_XP_007072594.1	Parpi0013871.p1	Gekko_japonicus_XP_015275901.1	Anolis_carolinensis_XP_008102574.1	Python_bivittatus_XP_007430398.1	Thamnophis_sirtalis_XP_013927356.1	ENSXETP00000042236_ENSXETG00000019510	ENSLACP00000016920_ENSLACG00000014904	ENSLOCP00000021866_ENSLOCG00000017762	ENSDARP00000137404_ENSDARG00000099371,ENSDARP00000120009_ENSDARG00000070148	ENSGACP00000016822_ENSGACG00000012736,ENSGACP00000025488_ENSGACG00000019283
AmnPhylome_0001941_sub_002	elusive	17	14	12	0	0	0	0	0	0	1	1	1	2	1	2	1	1	1	1	1	1	2	1	glycoprotein-N-acetylgalactosamine 3-beta-galactosyltransferase 1-A-like (LOC102575907), transcript variant X1						Alligator_mississippiensis_XP_006266854.2	Alligator_sinensis_XP_014381582.1	ENSPSIP00000007720_ENSPSIG00000007095	Chelonia_mydas_XP_007067096.1,Chelonia_mydas_XP_007065116.1	Parpi0031971.p1	Gekko_japonicus_XP_015284202.1,Gekko_japonicus_XP_015278987.1	ENSACAP00000006239_ENSACAG00000006384	Python_bivittatus_XP_007424855.1	Thamnophis_sirtalis_XP_013909934.1	ENSXETP00000021271_ENSXETG00000009666	ENSLACP00000020784_ENSLACG00000018257	ENSLOCP00000013585_ENSLOCG00000011065	ENSDARP00000139206_ENSDARG00000099098,ENSDARP00000121379_ENSDARG00000062278	ENSGACP00000000112_ENSGACG00000000091
AmnPhylome_0001941_sub_001	non-elusive	25	18	-	-	1	1	0	1	1	1	1	1	1	1	1	1	1	1	5	2	1	2	2	core 1 synthase, glycoprotein-N-acetylgalactosamine 3-beta-galactosyltransferase 1 (C1GALT1), transcript variant X1	ENSP00000389176_ENSG00000106392	ENSCAFP00000003244_ENSCAFG00000002227		Gallus_gallus_NP_001012575.1	ENSTGUP00000001716_ENSTGUG00000001666	Alligator_mississippiensis_XP_006258229.2	Alligator_sinensis_XP_006027794.1	ENSPSIP00000004544_ENSPSIG00000004260	Chelonia_mydas_XP_007061855.1	Parpi0005246.p1	Gekko_japonicus_XP_015266431.1	ENSACAP00000012798_ENSACAG00000013040	Python_bivittatus_XP_007425341.1	Thamnophis_sirtalis_XP_013910965.1	ENSXETP00000015869_ENSXETG00000007295,ENSXETP00000062049_ENSXETG00000030129,ENSXETP00000013652_ENSXETG00000006215,ENSXETP00000061201_ENSXETG00000032913,ENSXETP00000021270_ENSXETG00000025171	ENSLACP00000009133_ENSLACG00000008062,ENSLACP00000011596_ENSLACG00000010204	ENSLOCP00000009123_ENSLOCG00000007520	ENSDARP00000072404_ENSDARG00000055561,ENSDARP00000134314_ENSDARG00000055585	ENSGACP00000011840_ENSGACG00000008969,ENSGACP00000000917_ENSGACG00000000710
AmnPhylome_0001965_sub_003	elusive	10	10	0	1	0	0	0	0	0	1	0	1	1	1	1	1	1	1	0	1	1	0	0	adiponectin receptor protein 1-like (LOC102562608)						Alligator_mississippiensis_XP_006278677.1		Pelodiscus_sinensis_XP_014434382.1	Chelonia_mydas_XP_007052949.1	Parpi0021029.p1	Gekko_japonicus_XP_015261651.1	Anolis_carolinensis_XP_008101772.1	Python_bivittatus_XP_007427863.1	Thamnophis_sirtalis_XP_013908518.1		ENSLACP00000022900_ENSLACG00000001460	ENSLOCP00000017706_ENSLOCG00000014382
AmnPhylome_0001965_sub_001	non-elusive	22	19	-	-	1	1	1	1	1	1	1	1	1	1	2	1	1	2	1	1	1	2	1	adiponectin receptor 1 (ADIPOR1), transcript variant X1	ENSP00000341785_ENSG00000159346	ENSCAFP00000015251_ENSCAFG00000010368	ENSMODP00000001042_ENSMODG00000000876	Gallus_gallus_XP_015154192.1	ENSTGUP00000001463_ENSTGUG00000001415	Alligator_mississippiensis_XP_006258848.1	Alligator_sinensis_XP_006029960.1	ENSPSIP00000013898_ENSPSIG00000012363	Chelonia_mydas_XP_007057965.1	Parpi0001232.p1	Gekko_japonicus_XP_015282695.1,Gekko_japonicus_XP_015263707.1	ENSACAP00000002400_ENSACAG00000002429	Python_bivittatus_XP_007432469.1	Thamnophis_sirtalis_XP_013930119.1,Thamnophis_sirtalis_XP_013929565.1	ENSXETP00000017468_ENSXETG00000007972	ENSLACP00000013484_ENSLACG00000011871	ENSLOCP00000012438_ENSLOCG00000010160	ENSDARP00000062681_ENSDARG00000042717,ENSDARP00000114440_ENSDARG00000002912	ENSGACP00000000663_ENSGACG00000000516
AmnPhylome_0001976_sub_003	elusive	13	13	0	13	0	0	0	0	0	1	1	1	1	1	1	0	1	1	1	1	1	1	1	thyrotropin-releasing hormone receptor-like (LOC102557999)						Alligator_mississippiensis_XP_006259865.2	Alligator_sinensis_XP_006027943.1	ENSPSIP00000002855_ENSPSIG00000002772	Chelonia_mydas_XP_007059360.1	Parpi0006430.p1	Gekko_japonicus_XP_015283646.1		Python_bivittatus_XP_007431693.1	Thamnophis_sirtalis_XP_013922934.1	ENSXETP00000051752_ENSXETG00000023989	ENSLACP00000011442_ENSLACG00000010065	ENSLOCP00000002892_ENSLOCG00000002461	ENSDARP00000113229_ENSDARG00000093901	ENSGACP00000003351_ENSGACG00000002560
AmnPhylome_0001976_sub_001	non-elusive	21	19	-	-	1	1	1	1	1	1	1	1	1	1	1	1	1	1	1	1	1	2	2	thyrotropin-releasing hormone receptor (TRHR)	ENSP00000430711_ENSG00000174417	ENSCAFP00000001024_ENSCAFG00000000717	ENSMODP00000006073_ENSMODG00000004935	ENSGALP00000035808_ENSGALG00000016101	ENSTGUP00000012606_ENSTGUG00000012244	Alligator_mississippiensis_XP_006265839.1	Alligator_sinensis_XP_006035161.1	Pelodiscus_sinensis_XP_006113083.1	Chelonia_mydas_XP_007065364.1	Parpi0004524.p1	Gekko_japonicus_XP_015271799.1	Anolis_carolinensis_XP_008106456.1	Python_bivittatus_XP_007423735.1	Thamnophis_sirtalis_XP_013912397.1	ENSXETP00000023026_ENSXETG00000010499	ENSLACP00000008383_ENSLACG00000007424	ENSLOCP00000003627_ENSLOCG00000003081	ENSDARP00000116935_ENSDARG00000076546,ENSDARP00000052508_ENSDARG00000036159	ENSGACP00000007007_ENSGACG00000005298,ENSGACP00000003367_ENSGACG00000002573
AmnPhylome_0001991_sub_002	elusive	12	11	0	3	0	0	0	0	0	1	1	0	0	1	1	2	1	0	1	1	1	1	1	afadin- and alpha-actinin-binding protein-like (LOC102573641)						Alligator_mississippiensis_XP_006265628.2	Alligator_sinensis_XP_006023544.1			Parpi0022578.p1	Gekko_japonicus_XP_015277312.1	Anolis_carolinensis_XP_008101920.1,ENSACAP00000018090_ENSACAG00000025234	Python_bivittatus_XP_007423957.1		ENSXETP00000061781_ENSXETG00000032234	ENSLACP00000009016_ENSLACG00000007960	ENSLOCP00000006775_ENSLOCG00000005611	ENSDARP00000126763_ENSDARG00000089765	ENSGACP00000022798_ENSGACG00000017260
AmnPhylome_0001991_sub_001	non-elusive	20	18	-	-	1	1	1	1	2	1	1	1	1	1	1	1	1	1	1	1	0	2	1	synovial sarcoma, X breakpoint 2 interacting protein (SSX2IP)	ENSP00000340279_ENSG00000117155	ENSCAFP00000030115_ENSCAFG00000020304	ENSMODP00000000488_ENSMODG00000000409	Gallus_gallus_NP_001038121.1	Taeniopygia_guttata_XP_012430675.1,ENSTGUP00000017179_ENSTGUG00000016896	Alligator_mississippiensis_XP_014450069.1	Alligator_sinensis_XP_006033904.1	ENSPSIP00000018908_ENSPSIG00000016706	Chelonia_mydas_XP_007068795.1	Parpi0004383.p1	Gekko_japonicus_XP_015274876.1	Anolis_carolinensis_XP_008112382.1	Python_bivittatus_XP_007421444.1	Thamnophis_sirtalis_XP_013927828.1	ENSXETP00000018882_ENSXETG00000008635	ENSLACP00000017590_ENSLACG00000015496		ENSDARP00000082460_ENSDARG00000061602,ENSDARP00000129572_ENSDARG00000039521	ENSGACP00000012942_ENSGACG00000009802
AmnPhylome_0001993_sub_004	elusive	12	12	0	0	0	0	0	0	0	1	1	1	1	1	0	1	1	0	1	1	1	1	1	angiopoietin-2-like (LOC102562725)						Alligator_mississippiensis_XP_014460541.1	Alligator_sinensis_XP_014380221.1	ENSPSIP00000011650_ENSPSIG00000010432	Chelonia_mydas_XP_007060753.1	Parpi0002512.p1		ENSACAP00000012903_ENSACAG00000013072	Python_bivittatus_XP_007442744.1		ENSXETP00000009548_ENSXETG00000004379	ENSLACP00000020397_ENSLACG00000017925	ENSLOCP00000001915_ENSLOCG00000001647	ENSDARP00000070502_ENSDARG00000053906	ENSGACP00000009768_ENSGACG00000007359
AmnPhylome_0001993_sub_003	non-elusive	18	18	-	-	1	1	1	1	1	1	1	1	1	1	1	1	1	1	0	1	1	1	1	angiopoietin 2 (ANGPT2), transcript variant X1	ENSP00000314897_ENSG00000091879	ENSCAFP00000012670_ENSCAFG00000008597	ENSMODP00000015140_ENSMODG00000012086	Gallus_gallus_XP_015140299.1	Taeniopygia_guttata_XP_004176901.1	Alligator_mississippiensis_XP_006274905.1	Alligator_sinensis_XP_006024552.1	ENSPSIP00000018192_ENSPSIG00000016131	Chelonia_mydas_XP_007055110.1	Parpi0004197.p1	Gekko_japonicus_XP_015270069.1	ENSACAP00000008997_ENSACAG00000009115	Python_bivittatus_XP_007434022.1	Thamnophis_sirtalis_XP_013926013.1		ENSLACP00000010976_ENSLACG00000009657	ENSLOCP00000020852_ENSLOCG00000016861	ENSDARP00000140347_ENSDARG00000014946	ENSGACP00000008664_ENSGACG00000006549
AmnPhylome_0001995_sub_003	elusive	11	9	0	0	0	0	0	0	0	0	0	0	1	0	1	1	1	1	0	1	1	2	2	riboflavin transporter 2-like (LOC102934584)									Chelonia_mydas_XP_007069007.1		Gekko_japonicus_XP_015263356.1	ENSACAP00000016551_ENSACAG00000016826	Python_bivittatus_XP_007444698.1	Thamnophis_sirtalis_XP_013917648.1		ENSLACP00000006423_ENSLACG00000005700	ENSLOCP00000010609_ENSLOCG00000008715	ENSDARP00000084897_ENSDARG00000062502,ENSDARP00000006845_ENSDARG00000018980	ENSGACP00000003338_ENSGACG00000002548,ENSGACP00000007229_ENSGACG00000005476
AmnPhylome_0001995_sub_002	non-elusive	20	19	-	-	1	1	2	1	1	1	1	1	1	1	1	1	1	1	1	1	1	1	1	solute carrier family 52 (riboflavin transporter), member 3 (SLC52A3), transcript variant X1	ENSP00000488723_ENSG00000101276	ENSCAFP00000010275_ENSCAFG00000006904	ENSMODP00000030243_ENSMODG00000023521,ENSMODP00000030229_ENSMODG00000023520	Gallus_gallus_XP_417443.3	ENSTGUP00000007002_ENSTGUG00000006805	Alligator_mississippiensis_XP_014449287.1	Alligator_sinensis_XP_006030572.1	ENSPSIP00000019878_ENSPSIG00000017629	Chelonia_mydas_XP_007062604.1	Parpi0022076.p1	Gekko_japonicus_XP_015266012.1	Anolis_carolinensis_XP_008117027.1	Python_bivittatus_XP_007443141.1	Thamnophis_sirtalis_XP_013923673.1	ENSXETP00000014745_ENSXETG00000006746	ENSLACP00000014292_ENSLACG00000012578	ENSLOCP00000002636_ENSLOCG00000002259	ENSDARP00000062715_ENSDARG00000042737	ENSGACP00000015607_ENSGACG00000011805
AmnPhylome_0002017_sub_003	elusive	7	7	0	0	0	0	0	0	0	0	0	1	0	1	1	1	1	1	0	1	0	0	0	crk-like protein (LOC107117460)								ENSPSIP00000020011_ENSPSIG00000017733		Parpi0016390.p1	Gekko_japonicus_XP_015275072.1	ENSACAP00000014632_ENSACAG00000014912	Python_bivittatus_XP_007424384.1	Thamnophis_sirtalis_XP_013918928.1		ENSLACP00000001390_ENSLACG00000001247
AmnPhylome_0002017_sub_002	non-elusive	21	19	-	-	1	1	1	1	2	1	1	2	1	1	1	1	1	1	1	1	1	1	1	v-crk avian sarcoma virus CT10 oncogene homolog-like (CRKL)	ENSP00000346300_ENSG00000099942	ENSCAFP00000022395_ENSCAFG00000015188	ENSMODP00000021994_ENSMODG00000017639	Gallus_gallus_XP_415233.1	ENSTGUP00000010504_ENSTGUG00000010181,ENSTGUP00000010497_ENSTGUG00000010180	Alligator_mississippiensis_XP_014449057.1	Alligator_sinensis_XP_014373643.1	Pelodiscus_sinensis_XP_006111524.1,ENSPSIP00000020456_ENSPSIG00000018110	Chelonia_mydas_XP_007063807.1	Parpi0002122.p1	Gekko_japonicus_XP_015264444.1	ENSACAP00000020306_ENSACAG00000022641	Python_bivittatus_XP_007438874.1	Thamnophis_sirtalis_XP_013928215.1	ENSXETP00000009283_ENSXETG00000004258	ENSLACP00000014901_ENSLACG00000013113	ENSLOCP00000007898_ENSLOCG00000006537	ENSDARP00000037263_ENSDARG00000028699	ENSGACP00000023350_ENSGACG00000017670
AmnPhylome_0002022_sub_001	elusive	11	10	0	0	0	0	0	0	0	0	0	1	1	0	1	1	1	1	0	1	1	1	2	protein CYR61-like (LOC102931188)								ENSPSIP00000016845_ENSPSIG00000014961	Chelonia_mydas_XP_007069312.1		Gekko_japonicus_XP_015275158.1	ENSACAP00000009715_ENSACAG00000009885	Python_bivittatus_XP_007436658.1	Thamnophis_sirtalis_XP_013916534.1		ENSLACP00000013208_ENSLACG00000011630	ENSLOCP00000007877_ENSLOCG00000006523	ENSDARP00000092583_ENSDARG00000027360	ENSGACP00000025576_ENSGACG00000019351,ENSGACP00000008055_ENSGACG00000006085
AmnPhylome_0002022_sub_002	non-elusive	20	19	-	-	1	1	1	1	1	1	1	1	1	1	1	1	1	1	1	1	1	1	2	cysteine-rich, angiogenic inducer, 61 (CYR61)	ENSP00000398736_ENSG00000142871	ENSCAFP00000030073_ENSCAFG00000020276	ENSMODP00000000341_ENSMODG00000000285	Gallus_gallus_NP_001026734.1	Taeniopygia_guttata_XP_002191944.2	Alligator_mississippiensis_XP_006277567.1	Alligator_sinensis_XP_006033917.1	ENSPSIP00000015738_ENSPSIG00000014026	Chelonia_mydas_XP_007068803.1	Parpi0004394.p1	Gekko_japonicus_XP_015272185.1	ENSACAP00000012956_ENSACAG00000013180	Python_bivittatus_XP_007444773.1	Thamnophis_sirtalis_XP_013913807.1	ENSXETP00000006718_ENSXETG00000003094	ENSLACP00000019670_ENSLACG00000017295	ENSLOCP00000006500_ENSLOCG00000005392	ENSDARP00000036965_ENSDARG00000023062	ENSGACP00000022765_ENSGACG00000017235,ENSGACP00000008869_ENSGACG00000006699
AmnPhylome_0002052_sub_001	elusive	13	12	0	0	0	0	0	0	0	1	1	1	0	1	1	1	1	1	1	1	1	2	0	GSG1-like 2 (GSG1L2)						Alligator_mississippiensis_XP_006266590.1	Alligator_sinensis_XP_006026851.1	Pelodiscus_sinensis_XP_014436728.1		Parpi0016438.p1	Gekko_japonicus_XP_015269908.1	ENSACAP00000015692_ENSACAG00000015970	Python_bivittatus_XP_007426911.1	Thamnophis_sirtalis_XP_013908430.1	ENSXETP00000000253_ENSXETG00000000130	ENSLACP00000000591_ENSLACG00000000523	ENSLOCP00000009872_ENSLOCG00000008134	ENSDARP00000117457_ENSDARG00000070931,ENSDARP00000055464_ENSDARG00000038052
AmnPhylome_0002052_sub_003	non-elusive	30	17	-	-	2	2	2	2	2	1	1	2	2	2	2	2	0	0	2	3	1	1	1	germ cell associated 1 (GSG1)	ENSP00000405032_ENSG00000111305,ENSP00000394954_ENSG00000169181	ENSCAFP00000019442_ENSCAFG00000013186,ENSCAFP00000035859_ENSCAFG00000032744	ENSMODP00000035664_ENSMODG00000018214,ENSMODP00000019345_ENSMODG00000015499	Gallus_gallus_XP_015144848.1,Gallus_gallus_XP_004945400.1	Taeniopygia_guttata_XP_012424537.1,Taeniopygia_guttata_XP_012432936.1	Alligator_mississippiensis_XP_006258715.1	Alligator_sinensis_XP_006024281.1	ENSPSIP00000012022_ENSPSIG00000010804,Pelodiscus_sinensis_XP_006124617.1	Chelonia_mydas_XP_007064149.1,Chelonia_mydas_XP_007055903.1	Parpi0006654.p1,Parpi0015610.p1	Gekko_japonicus_XP_015279777.1,Gekko_japonicus_XP_015265375.1	ENSACAP00000010380_ENSACAG00000010575,Anolis_carolinensis_XP_008121445.1			ENSXETP00000015031_ENSXETG00000032611,ENSXETP00000000255_ENSXETG00000018328	ENSLACP00000006230_ENSLACG00000005526,ENSLACP00000023299_ENSLACG00000022271,ENSLACP00000005324_ENSLACG00000004733	ENSLOCP00000008186_ENSLOCG00000006777	ENSDARP00000054407_ENSDARG00000037390	ENSGACP00000025393_ENSGACG00000019207
AmnPhylome_0000037_sub_001	elusive	9	8	0	0	0	0	0	0	0	0	0	0	0	1	1	2	1	0	1	0	1	1	1	ankyrin repeat domain-containing protein 50-like (LOC107119293), partial										Parpi0020418.p1	Gekko_japonicus_XP_015277244.1	Anolis_carolinensis_XP_008122695.1,ENSACAP00000011176_ENSACAG00000011444	Python_bivittatus_XP_007443291.1		ENSXETP00000023061_ENSXETG00000010515		ENSLOCP00000007831_ENSLOCG00000006484	ENSDARP00000141851_ENSDARG00000007077	ENSGACP00000002790_ENSGACG00000002149
AmnPhylome_0000037_sub_002	non-elusive	20	19	-	-	1	1	1	1	1	1	1	1	1	1	1	1	1	1	1	1	1	2	1	ankyrin repeat domain 50 (ANKRD50)	ENSP00000425658_ENSG00000151458	ENSCAFP00000005898_ENSCAFG00000003966	ENSMODP00000023562_ENSMODG00000018887	Gallus_gallus_XP_015131874.1	ENSTGUP00000002099_ENSTGUG00000002041	Alligator_mississippiensis_XP_014451702.1	Alligator_sinensis_XP_006030198.2	Pelodiscus_sinensis_XP_006125671.1	Chelonia_mydas_XP_007059208.1	Parpi0000888.p1	Gekko_japonicus_XP_015273267.1	ENSACAP00000011477_ENSACAG00000011742	Python_bivittatus_XP_007443074.1	Thamnophis_sirtalis_XP_013928812.1	ENSXETP00000049710_ENSXETG00000022980	ENSLACP00000007019_ENSLACG00000006231	ENSLOCP00000003214_ENSLOCG00000002723	ENSDARP00000067146_ENSDARG00000045666,ENSDARP00000102053_ENSDARG00000079065	ENSGACP00000022094_ENSGACG00000016734
AmnPhylome_0002107_sub_002	elusive	4	4	0	0	0	0	0	0	0	0	0	0	1	0	1	1	0	0	0	0	0	1	0	galactosylceramide sulfotransferase-like (LOC102940064)									Chelonia_mydas_XP_007055952.1		Gekko_japonicus_XP_015277291.1	ENSACAP00000020829_ENSACAG00000026255						ENSDARP00000134320_ENSDARG00000105086
AmnPhylome_0002107_sub_001	non-elusive	23	19	-	-	1	1	2	1	1	1	1	1	1	1	1	2	1	1	1	1	1	2	2	galactose-3-O-sulfotransferase 1 (GAL3ST1), transcript variant X1	ENSP00000385735_ENSG00000128242	ENSCAFP00000037347_ENSCAFG00000030208	ENSMODP00000011827_ENSMODG00000009469,ENSMODP00000011811_ENSMODG00000009453	Gallus_gallus_XP_004934501.1	Taeniopygia_guttata_XP_004176244.1	Alligator_mississippiensis_XP_006268987.1	Alligator_sinensis_XP_006016896.1	ENSPSIP00000019515_ENSPSIG00000017313	Chelonia_mydas_XP_007068600.1	Parpi0002211.p1	Gekko_japonicus_XP_015261519.1	ENSACAP00000009506_ENSACAG00000009717,ENSACAP00000003765_ENSACAG00000003881	Python_bivittatus_XP_007440766.1	Thamnophis_sirtalis_XP_013919362.1	ENSXETP00000035218_ENSXETG00000016149	ENSLACP00000019398_ENSLACG00000017061	ENSLOCP00000004680_ENSLOCG00000003922	ENSDARP00000123297_ENSDARG00000078245,ENSDARP00000122936_ENSDARG00000062711	ENSGACP00000022376_ENSGACG00000016937,ENSGACP00000012298_ENSGACG00000009328
AmnPhylome_0002121_sub_001	elusive	8	8	0	0	0	0	0	0	0	0	0	0	0	0	1	1	1	1	0	1	1	1	1	lipoma HMGIC fusion partner-like 3 protein (LOC107125140), partial											Gekko_japonicus_XP_015284081.1	ENSACAP00000010767_ENSACAG00000010973	Python_bivittatus_XP_007422288.1	Thamnophis_sirtalis_XP_013929244.1		ENSLACP00000007471_ENSLACG00000006622	ENSLOCP00000018177_ENSLOCG00000014763	ENSDARP00000058320_ENSDARG00000076943	ENSGACP00000001488_ENSGACG00000001149
AmnPhylome_0002121_sub_003	non-elusive	18	15	-	-	1	1	0	1	1	0	0	2	0	1	1	1	1	2	1	1	1	1	2	lipoma HMGIC fusion partner-like 4 (LHFPL4)	ENSP00000287585_ENSG00000156959	ENSCAFP00000036076_ENSCAFG00000029592		Gallus_gallus_XP_001234277.3	Taeniopygia_guttata_XP_002194992.1			ENSPSIP00000000631_ENSPSIG00000000631,ENSPSIP00000004086_ENSPSIG00000003856		Parpi0006897.p1	Gekko_japonicus_XP_015271636.1	ENSACAP00000021250_ENSACAG00000026164	Python_bivittatus_XP_007429620.1	Thamnophis_sirtalis_XP_013928478.1,Thamnophis_sirtalis_XP_013923918.1	ENSXETP00000038707_ENSXETG00000017857	ENSLACP00000014167_ENSLACG00000012471	ENSLOCP00000019055_ENSLOCG00000015483	ENSDARP00000038316_ENSDARG00000021595	ENSGACP00000013147_ENSGACG00000009934,ENSGACP00000026399_ENSGACG00000019981
AmnPhylome_0002157_sub_001	elusive	8	8	0	0	0	0	0	0	0	1	1	0	0	0	1	1	0	0	1	1	0	1	1	carnitine O-acetyltransferase (LOC102573756)						Alligator_mississippiensis_XP_014455753.1	Alligator_sinensis_XP_006036668.1				Gekko_japonicus_XP_015276289.1	ENSACAP00000010453_ENSACAG00000010586			ENSXETP00000011223_ENSXETG00000005161	ENSLACP00000002983_ENSLACG00000002669		ENSDARP00000135023_ENSDARG00000098782	ENSGACP00000003672_ENSGACG00000002769
AmnPhylome_0002157_sub_002	non-elusive	24	19	-	-	1	1	1	1	2	1	1	1	1	1	1	1	1	1	1	1	1	4	2	carnitine O-acetyltransferase (CRAT), transcript variant X1	ENSP00000315013_ENSG00000095321	ENSCAFP00000029629_ENSCAFG00000019996	ENSMODP00000008316_ENSMODG00000006706	Gallus_gallus_XP_415478.3	Taeniopygia_guttata_XP_012433773.1,ENSTGUP00000014047_ENSTGUG00000013639	Alligator_mississippiensis_XP_006272356.1	Alligator_sinensis_XP_006024414.1	Pelodiscus_sinensis_XP_006128393.1	Chelonia_mydas_XP_007061134.1	Parpi0018115.p1	Gekko_japonicus_XP_015266890.1	ENSACAP00000016947_ENSACAG00000017176	Python_bivittatus_XP_007443869.1	Thamnophis_sirtalis_XP_013928909.1	ENSXETP00000063433_ENSXETG00000018965	ENSLACP00000022502_ENSLACG00000013470	ENSLOCP00000002568_ENSLOCG00000002196	ENSDARP00000047376_ENSDARG00000040248,ENSDARP00000134629_ENSDARG00000101953,ENSDARP00000130763_ENSDARG00000100306,ENSDARP00000089338_ENSDARG00000016545	ENSGACP00000024517_ENSGACG00000018549,ENSGACP00000016066_ENSGACG00000012112
AmnPhylome_0002161_sub_002	elusive	6	6	0	0	0	0	0	0	0	1	0	1	0	0	0	1	0	0	1	1	1	0	0	cytosolic non-specific dipeptidase-like (LOC102560010)						Alligator_mississippiensis_XP_014462100.1		ENSPSIP00000002997_ENSPSIG00000002898				ENSACAP00000003518_ENSACAG00000003636			ENSXETP00000050850_ENSXETG00000026681	ENSLACP00000019642_ENSLACG00000017272	ENSLOCP00000004854_ENSLOCG00000004060
AmnPhylome_0002161_sub_001	non-elusive	19	18	-	-	1	1	1	1	2	1	1	1	1	1	1	1	1	1	1	0	1	1	1	carnosine dipeptidase 1 (metallopeptidase M20 family) (CNDP1), transcript variant X1	ENSP00000351682_ENSG00000150656	ENSCAFP00000000036_ENSCAFG00000000024	ENSMODP00000035135_ENSMODG00000012366	Gallus_gallus_XP_419098.3	Taeniopygia_guttata_XP_004175360.1,ENSTGUP00000014949_ENSTGUG00000014580	Alligator_mississippiensis_XP_014462147.1	Alligator_sinensis_XP_006028363.2	ENSPSIP00000003031_ENSPSIG00000002925	Chelonia_mydas_XP_007054650.1	Parpi0007484.p1	Gekko_japonicus_XP_015272221.1	ENSACAP00000003534_ENSACAG00000003637	Python_bivittatus_XP_007434130.1	Thamnophis_sirtalis_XP_013923558.1	ENSXETP00000059987_ENSXETG00000023564		ENSLOCP00000004891_ENSLOCG00000004094	ENSDARP00000129631_ENSDARG00000069583	ENSGACP00000005131_ENSGACG00000003836
AmnPhylome_0002168_sub_005	elusive	12	9	0	0	0	0	0	0	0	0	0	0	1	1	1	1	0	0	3	2	1	1	1	cornifelin homolog A-like (LOC102938693)									Chelonia_mydas_XP_007060747.1	Parpi0018193.p1	Gekko_japonicus_XP_015263393.1	Anolis_carolinensis_XP_003230186.1			ENSXETP00000062176_ENSXETG00000031186,ENSXETP00000026302_ENSXETG00000026058,ENSXETP00000061637_ENSXETG00000032177	ENSLACP00000022427_ENSLACG00000022246,ENSLACP00000010932_ENSLACG00000009620	ENSLOCP00000005420_ENSLOCG00000004533	ENSDARP00000116800_ENSDARG00000041115	ENSGACP00000012339_ENSGACG00000009361
AmnPhylome_0002168_sub_001	non-elusive	27	15	-	-	1	2	2	2	2	0	1	3	1	1	2	3	3	0	0	0	1	2	1	Placenta-specific 8-like 1 (PLAC8L1), transcript variant X1	ENSP00000399700_ENSG00000145287	ENSCAFP00000033962_ENSCAFG00000024769,ENSCAFP00000038162_ENSCAFG00000030068	ENSMODP00000038310_ENSMODG00000025523,ENSMODP00000024098_ENSMODG00000019309	ENSGALP00000018223_ENSGALG00000011190,Gallus_gallus_XP_015131809.1	Taeniopygia_guttata_XP_012428757.1,ENSTGUP00000002267_ENSTGUG00000002199		Alligator_sinensis_XP_006039013.1	Pelodiscus_sinensis_XP_006110953.1,ENSPSIP00000018628_ENSPSIG00000016565,ENSPSIP00000018635_ENSPSIG00000016570	Chelonia_mydas_XP_007065703.1	Parpi0007691.p1	Gekko_japonicus_XP_015273412.1,Gekko_japonicus_XP_015273414.1	Anolis_carolinensis_XP_003221276.1,Anolis_carolinensis_XP_008109397.1,ENSACAP00000021895_ENSACAG00000028601	Python_bivittatus_XP_007428800.1,Python_bivittatus_XP_007440925.1,Python_bivittatus_XP_007440926.1				ENSLOCP00000013053_ENSLOCG00000010660	ENSDARP00000121643_ENSDARG00000094438,ENSDARP00000064213_ENSDARG00000043729	ENSGACP00000020725_ENSGACG00000015705
AmnPhylome_0002170_sub_004	elusive	9	9	0	0	0	0	0	0	0	1	1	0	0	1	0	1	0	1	1	1	1	1	0	carboxypeptidase N subunit 2-like (LOC102564703)						Alligator_mississippiensis_XP_014462796.1	Alligator_sinensis_XP_014378376.1			Parpi0021916.p1		Anolis_carolinensis_XP_008119438.1		Thamnophis_sirtalis_XP_013931994.1	ENSXETP00000054989_ENSXETG00000033406	ENSLACP00000012708_ENSLACG00000011194	ENSLOCP00000021501_ENSLOCG00000017396	ENSDARP00000065100_ENSDARG00000044326
AmnPhylome_0002170_sub_003	non-elusive	15	14	-	-	1	1	1	2	1	0	0	1	1	1	0	1	1	1	1	0	1	1	0	leucine rich repeat containing 15 (LRRC15)	ENSP00000413707_ENSG00000172061	ENSCAFP00000034956_ENSCAFG00000013466	ENSMODP00000027026_ENSMODG00000022647	Gallus_gallus_XP_004943388.2,ENSGALP00000011493_ENSGALG00000007104	Taeniopygia_guttata_XP_012431049.1			Pelodiscus_sinensis_XP_014432388.1	Chelonia_mydas_XP_007071419.1	Parpi0021914.p1		ENSACAP00000019298_ENSACAG00000027193	Python_bivittatus_XP_007442875.1	Thamnophis_sirtalis_XP_013931995.1	ENSXETP00000054995_ENSXETG00000006623		ENSLOCP00000005980_ENSLOCG00000004970	ENSDARP00000095023_ENSDARG00000070792
AmnPhylome_0002176_sub_001	elusive	8	8	0	0	0	0	0	0	0	1	1	1	1	0	0	0	0	0	1	1	1	1	0	elongation factor 1-alpha-like (LOC102560544)						Alligator_mississippiensis_XP_014466936.1	Alligator_sinensis_XP_014375900.1	ENSPSIP00000008849_ENSPSIG00000008080	Chelonia_mydas_XP_007055963.1						ENSXETP00000038508_ENSXETG00000017744	ENSLACP00000004439_ENSLACG00000003948	ENSLOCP00000013825_ENSLOCG00000011245	ENSDARP00000097050_ENSDARG00000071727
AmnPhylome_0002176_sub_004	non-elusive	21	19	-	-	1	1	1	1	1	1	1	1	1	1	1	1	1	1	1	1	1	1	3	eukaryotic translation elongation factor 1 alpha 1 (EEF1A1)	ENSP00000339063_ENSG00000156508	ENSCAFP00000042420_ENSCAFG00000029427	ENSMODP00000002619_ENSMODG00000002156	Gallus_gallus_NP_989488.2	ENSTGUP00000013049_ENSTGUG00000012670	Alligator_mississippiensis_XP_006269814.1	Alligator_sinensis_XP_006020539.1	Pelodiscus_sinensis_NP_001273851.1	Chelonia_mydas_XP_007061563.1	Parpi0007167.p1	Gekko_japonicus_XP_015281868.1	ENSACAP00000004467_ENSACAG00000004556	Python_bivittatus_XP_007431170.1	Thamnophis_sirtalis_XP_013910443.1	ENSXETP00000002561_ENSXETG00000001182	ENSLACP00000003300_ENSLACG00000002952	ENSLOCP00000019922_ENSLOCG00000016168	ENSDARP00000131316_ENSDARG00000020850	ENSGACP00000002832_ENSGACG00000002175,ENSGACP00000002883_ENSGACG00000002182,ENSGACP00000002824_ENSGACG00000002143
AmnPhylome_0002181_sub_003	elusive	7	7	0	0	0	0	0	0	0	1	1	0	1	0	0	0	0	0	0	1	1	1	1	brachyury protein homolog A-like (LOC102576623)						Alligator_mississippiensis_XP_006270263.2	Alligator_sinensis_XP_006019301.1		Chelonia_mydas_XP_007064916.1							ENSLACP00000012531_ENSLACG00000011042	ENSLOCP00000004587_ENSLOCG00000003838	ENSDARP00000141934_ENSDARG00000101576	ENSGACP00000010151_ENSGACG00000007637
AmnPhylome_0002181_sub_002	non-elusive	20	19	-	-	1	1	1	1	1	1	1	1	1	1	1	1	1	1	2	1	1	1	1	T brachyury transcription factor (T), transcript variant X2	ENSP00000296946_ENSG00000164458	ENSCAFP00000001157_ENSCAFG00000000807	ENSMODP00000007838_ENSMODG00000006318	Gallus_gallus_NP_990271.2	ENSTGUP00000009740_ENSTGUG00000009448	Alligator_mississippiensis_XP_006271698.2	Alligator_sinensis_XP_014382653.1	ENSPSIP00000006142_ENSPSIG00000005649	Chelonia_mydas_XP_007071144.1	Parpi0013494.p1	Gekko_japonicus_XP_015283496.1	ENSACAP00000003399_ENSACAG00000003467	Python_bivittatus_XP_007435076.1	Thamnophis_sirtalis_XP_013925077.1	ENSXETP00000011786_ENSXETG00000005370,ENSXETP00000011785_ENSXETG00000026572	ENSLACP00000017539_ENSLACG00000015449	ENSLOCP00000020413_ENSLOCG00000016526	ENSDARP00000129298_ENSDARG00000039806	ENSGACP00000006962_ENSGACG00000005258
AmnPhylome_0002190_sub_001	elusive	7	6	0	0	0	0	0	0	0	1	1	0	0	2	1	1	0	0	0	0	1	0	0	claudin-16-like (LOC106737590)						Alligator_mississippiensis_XP_014459627.1	Alligator_sinensis_XP_006023291.1			Parpi0009457.p1,Parpi0009550.p1	Gekko_japonicus_XP_015274141.1	ENSACAP00000018671_ENSACAG00000025585					ENSLOCP00000000920_ENSLOCG00000000827
AmnPhylome_0002190_sub_003	non-elusive	27	16	-	-	1	1	2	2	2	2	2	2	2	2	2	2	2	0	1	1	1	0	0	claudin-16-like (LOC100230866)	ENSP00000264734_ENSG00000113946	ENSCAFP00000020647_ENSCAFG00000014009	ENSMODP00000018862_ENSMODG00000015088,ENSMODP00000039695_ENSMODG00000028196	ENSGALP00000043026_ENSGALG00000025821,ENSGALP00000034250_ENSGALG00000021561	ENSTGUP00000009616_ENSTGUG00000009324,Taeniopygia_guttata_XP_002191121.2	Alligator_mississippiensis_XP_014462584.1,Alligator_mississippiensis_XP_014452663.1	Alligator_sinensis_XP_006030206.1,Alligator_sinensis_XP_006023292.1	ENSPSIP00000006613_ENSPSIG00000006084,Pelodiscus_sinensis_XP_006114433.1	Chelonia_mydas_XP_007057891.1,Chelonia_mydas_XP_007068892.1	Parpi0024372.p1,Parpi0009549.p1	Gekko_japonicus_XP_015282653.1,Gekko_japonicus_XP_015274142.1	ENSACAP00000000656_ENSACAG00000000733,ENSACAP00000015330_ENSACAG00000015601	Python_bivittatus_XP_007439634.1,Python_bivittatus_XP_007442340.1		ENSXETP00000032928_ENSXETG00000015045	ENSLACP00000018273_ENSLACG00000016096	ENSLOCP00000006133_ENSLOCG00000005092
AmnPhylome_0002200_sub_002	elusive	8	8	0	0	0	0	0	0	0	1	1	1	1	1	0	0	1	0	1	0	1	0	0	meckelin-like (LOC106737334)						Alligator_mississippiensis_XP_014463356.1	Alligator_sinensis_XP_006022847.1	Pelodiscus_sinensis_XP_014436250.1	Chelonia_mydas_XP_007059392.1	Parpi0006449.p1			Python_bivittatus_XP_007422192.1		ENSXETP00000037892_ENSXETG00000017418		ENSLOCP00000000856_ENSLOCG00000000764
AmnPhylome_0002200_sub_001	non-elusive	20	19	-	-	1	1	1	1	1	1	1	1	1	1	1	2	1	1	1	1	1	1	1	transmembrane protein 67 (TMEM67), transcript variant X1	ENSP00000389998_ENSG00000164953	ENSCAFP00000013429_ENSCAFG00000009125	ENSMODP00000009221_ENSMODG00000007431	Gallus_gallus_XP_418334.3	Taeniopygia_guttata_XP_002198646.1	Alligator_mississippiensis_XP_014467097.1	Alligator_sinensis_XP_014373707.1	ENSPSIP00000002442_ENSPSIG00000002407	Chelonia_mydas_XP_007052964.1	Parpi0003159.p1	Gekko_japonicus_XP_015265310.1	ENSACAP00000022138_ENSACAG00000029302,ENSACAP00000003433_ENSACAG00000003474	Python_bivittatus_XP_007436818.1	Thamnophis_sirtalis_XP_013914578.1	ENSXETP00000032198_ENSXETG00000014689	ENSLACP00000023191_ENSLACG00000022102	ENSLOCP00000012404_ENSLOCG00000010134	ENSDARP00000116688_ENSDARG00000076752	ENSGACP00000011990_ENSGACG00000009082
AmnPhylome_0002213_sub_003	elusive	10	10	5	0	0	0	0	0	0	0	0	1	1	1	0	1	1	1	1	1	1	0	1	CD22 molecule (CD22)								ENSPSIP00000015559_ENSPSIG00000013747	Chelonia_mydas_XP_007071474.1	Parpi0023018.p1		Anolis_carolinensis_XP_008115525.1	Python_bivittatus_XP_007443648.1	Thamnophis_sirtalis_XP_013918811.1	ENSXETP00000059564_ENSXETG00000032423	ENSLACP00000007438_ENSLACG00000006596	ENSLOCP00000000134_ENSLOCG00000000121		ENSGACP00000016641_ENSGACG00000012578
AmnPhylome_0002213_sub_001	non-elusive	32	17	-	-	2	2	2	2	2	2	2	2	2	2	2	2	2	0	1	3	1	1	0	vascular cell adhesion molecule 1 (VCAM1), transcript variant X1	ENSP00000294728_ENSG00000162692,ENSP00000341141_ENSG00000088827	ENSCAFP00000029643_ENSCAFG00000020004,ENSCAFP00000009322_ENSCAFG00000006219	ENSMODP00000004279_ENSMODG00000003497,ENSMODP00000014301_ENSMODG00000011441	ENSGALP00000043226_ENSGALG00000028510,Gallus_gallus_XP_422310.2	ENSTGUP00000016686_ENSTGUG00000016383,Taeniopygia_guttata_XP_002187970.2	Alligator_mississippiensis_XP_014456471.1,Alligator_mississippiensis_XP_006268699.1	Alligator_sinensis_XP_014379155.1,Alligator_sinensis_XP_006015049.1	ENSPSIP00000010828_ENSPSIG00000009741,ENSPSIP00000012253_ENSPSIG00000011008	Chelonia_mydas_XP_007064079.1,Chelonia_mydas_XP_007072780.1	Parpi0012679.p1,Parpi0009268.p1	Gekko_japonicus_XP_015269505.1,Gekko_japonicus_XP_015268831.1	ENSACAP00000004059_ENSACAG00000004049,Anolis_carolinensis_XP_008107356.1	Python_bivittatus_XP_007430893.1,Python_bivittatus_XP_007420313.1		ENSXETP00000046532_ENSXETG00000021529	ENSLACP00000017024_ENSLACG00000014993,ENSLACP00000005145_ENSLACG00000004573,ENSLACP00000007401_ENSLACG00000006561	ENSLOCP00000006323_ENSLOCG00000005250	ENSDARP00000057094_ENSDARG00000039096
AmnPhylome_0002215_sub_002	elusive	11	10	0	0	0	0	0	0	0	0	0	0	0	1	1	1	1	1	1	1	1	1	2	N-acetylglucosamine-6-sulfatase-like (LOC107107823)										Parpi0003590.p1	Gekko_japonicus_XP_015263656.1	ENSACAP00000012955_ENSACAG00000013083	Python_bivittatus_XP_007430050.1	Thamnophis_sirtalis_XP_013914984.1	ENSXETP00000027308_ENSXETG00000007318	ENSLACP00000014412_ENSLACG00000012683	ENSLOCP00000021097_ENSLOCG00000017070	ENSDARP00000135019_ENSDARG00000098296	ENSGACP00000000302_ENSGACG00000000234,ENSGACP00000002455_ENSGACG00000001890
AmnPhylome_0002215_sub_001	non-elusive	17	17	-	-	1	1	0	1	1	1	1	1	1	1	1	1	1	1	0	1	1	1	1	glucosamine (N-acetyl)-6-sulfatase (GNS), transcript variant X1	ENSP00000258145_ENSG00000135677	ENSCAFP00000000512_ENSCAFG00000000359		Gallus_gallus_NP_001186488.1	ENSTGUP00000006736_ENSTGUG00000006534	Alligator_mississippiensis_XP_006276460.1	Alligator_sinensis_XP_006022541.1	Pelodiscus_sinensis_XP_006130266.1	Chelonia_mydas_XP_007072772.1	Parpi0005167.p1	Gekko_japonicus_XP_015270945.1	ENSACAP00000003322_ENSACAG00000003396	Python_bivittatus_XP_007433466.1	Thamnophis_sirtalis_XP_013929985.1		ENSLACP00000009178_ENSLACG00000008101	ENSLOCP00000018801_ENSLOCG00000015279	ENSDARP00000031210_ENSDARG00000023766	ENSGACP00000026543_ENSGACG00000020091
AmnPhylome_0002222_sub_001	elusive	9	9	0	0	0	0	0	0	0	1	1	0	0	1	1	1	1	1	0	0	0	1	1	RNA binding protein fox-1 homolog 1-like (LOC102562805)						Alligator_mississippiensis_XP_014460627.1	Alligator_sinensis_XP_006015091.1			Parpi0020460.p1	Gekko_japonicus_XP_015272732.1	ENSACAP00000020876_ENSACAG00000011931	Python_bivittatus_XP_007437362.1	Thamnophis_sirtalis_XP_013913782.1				ENSDARP00000016637_ENSDARG00000021184	ENSGACP00000014234_ENSGACG00000010757
AmnPhylome_0002222_sub_002	non-elusive	19	18	-	-	1	1	1	1	1	1	1	0	1	1	1	1	1	1	1	1	1	2	1	RNA binding protein, fox-1 homolog (C. elegans) 3 (RBFOX3)	ENSP00000463653_ENSG00000167281	ENSCAFP00000008287_ENSCAFG00000005547	ENSMODP00000002547_ENSMODG00000002089	ENSGALP00000041630_ENSGALG00000029123	Taeniopygia_guttata_XP_012433868.1	Alligator_mississippiensis_XP_014452854.1	Alligator_sinensis_XP_006036984.1		Chelonia_mydas_XP_007069142.1	Parpi0012410.p1	Gekko_japonicus_XP_015272484.1	Anolis_carolinensis_XP_008102381.1	Python_bivittatus_XP_007426331.1	Thamnophis_sirtalis_XP_013915277.1	ENSXETP00000043661_ENSXETG00000020236	ENSLACP00000020952_ENSLACG00000018409	ENSLOCP00000015109_ENSLOCG00000012267	ENSDARP00000127143_ENSDARG00000010083,ENSDARP00000126058_ENSDARG00000074310	ENSGACP00000002784_ENSGACG00000002138
AmnPhylome_0002230_sub_003	elusive	15	6	0	0	0	0	0	0	0	1	1	2	0	0	0	0	0	0	0	4	2	5	0	butyrophilin subfamily 1 member A1-like (LOC106738050)						Alligator_mississippiensis_XP_014456747.1	Alligator_sinensis_XP_006034530.1	Pelodiscus_sinensis_XP_014431975.1,ENSPSIP00000005063_ENSPSIG00000004717								ENSLACP00000002248_ENSLACG00000002006,ENSLACP00000000713_ENSLACG00000000639,ENSLACP00000002673_ENSLACG00000002391,ENSLACP00000000667_ENSLACG00000000595	ENSLOCP00000002499_ENSLOCG00000002148,ENSLOCP00000002624_ENSLOCG00000002251	ENSDARP00000098461_ENSDARG00000079155,ENSDARP00000069783_ENSDARG00000002509,ENSDARP00000091287_ENSDARG00000069199,ENSDARP00000100628_ENSDARG00000074235,ENSDARP00000099093_ENSDARG00000076139
AmnPhylome_0002230_sub_004	non-elusive	17	17	-	-	1	1	1	1	1	1	1	0	1	1	1	1	1	0	1	1	1	1	1	CD276 molecule (CD276), transcript variant X1	ENSP00000320084_ENSG00000103855	ENSCAFP00000026292_ENSCAFG00000017820	ENSMODP00000038847_ENSMODG00000028712	Gallus_gallus_XP_015134309.1	ENSTGUP00000015212_ENSTGUG00000014862	Alligator_mississippiensis_XP_014459964.1	Alligator_sinensis_XP_006026327.1		Chelonia_mydas_XP_007059973.1	Parpi0014830.p1	Gekko_japonicus_XP_015273048.1	ENSACAP00000007066_ENSACAG00000007212	Python_bivittatus_XP_007443879.1		ENSXETP00000061707_ENSXETG00000005183	ENSLACP00000017684_ENSLACG00000015575	ENSLOCP00000017568_ENSLOCG00000014271	ENSDARP00000123693_ENSDARG00000003061	ENSGACP00000021850_ENSGACG00000016547
AmnPhylome_0002230_sub_005	elusive	9	4	0	32	0	0	0	0	0	0	0	1	0	1	0	0	0	0	0	1	6	0	0									ENSPSIP00000017790_ENSPSIG00000015817		Parpi0022921.p1						ENSLACP00000017269_ENSLACG00000015211	ENSLOCP00000005073_ENSLOCG00000004243,ENSLOCP00000010671_ENSLOCG00000008756,ENSLOCP00000004240_ENSLOCG00000003579,ENSLOCP00000010323_ENSLOCG00000008475,ENSLOCP00000010299_ENSLOCG00000008466,ENSLOCP00000010287_ENSLOCG00000008455
AmnPhylome_0002230_sub_004	non-elusive	17	17	-	-	1	1	1	1	1	1	1	0	1	1	1	1	1	0	1	1	1	1	1	CD276 molecule (CD276), transcript variant X1	ENSP00000320084_ENSG00000103855	ENSCAFP00000026292_ENSCAFG00000017820	ENSMODP00000038847_ENSMODG00000028712	Gallus_gallus_XP_015134309.1	ENSTGUP00000015212_ENSTGUG00000014862	Alligator_mississippiensis_XP_014459964.1	Alligator_sinensis_XP_006026327.1		Chelonia_mydas_XP_007059973.1	Parpi0014830.p1	Gekko_japonicus_XP_015273048.1	ENSACAP00000007066_ENSACAG00000007212	Python_bivittatus_XP_007443879.1		ENSXETP00000061707_ENSXETG00000005183	ENSLACP00000017684_ENSLACG00000015575	ENSLOCP00000017568_ENSLOCG00000014271	ENSDARP00000123693_ENSDARG00000003061	ENSGACP00000021850_ENSGACG00000016547
AmnPhylome_0002258_sub_002	elusive	7	7	0	0	0	0	0	0	0	1	1	0	1	0	1	1	0	0	1	0	1	0	0	mitochondrial ornithine transporter 1-like (LOC102572683)						Alligator_mississippiensis_XP_006258119.1	Alligator_sinensis_XP_006024480.1		Chelonia_mydas_XP_007056243.1		Gekko_japonicus_XP_015264484.1	ENSACAP00000014736_ENSACAG00000014973			ENSXETP00000045067_ENSXETG00000020872		ENSLOCP00000017856_ENSLOCG00000014509
AmnPhylome_0002258_sub_001	non-elusive	24	19	-	-	2	2	1	1	2	1	1	1	1	1	1	1	1	1	2	1	1	2	1	solute carrier family 25 (mitochondrial carrier; ornithine transporter) member 15 (SLC25A15), transcript variant X1	ENSP00000239451_ENSG00000120329,ENSP00000342267_ENSG00000102743	ENSCAFP00000036542_ENSCAFG00000006109,ENSCAFP00000008926_ENSCAFG00000005955	ENSMODP00000038747_ENSMODG00000027563	Gallus_gallus_NP_001008442.1	ENSTGUP00000016814_ENSTGUG00000016514,ENSTGUP00000012378_ENSTGUG00000012012	Alligator_mississippiensis_XP_006259939.1	Alligator_sinensis_XP_006025844.1	ENSPSIP00000004273_ENSPSIG00000004019	Chelonia_mydas_XP_007068133.1	Parpi0020293.p1	Gekko_japonicus_XP_015266503.1	ENSACAP00000016391_ENSACAG00000016648	Python_bivittatus_XP_007421264.1	Thamnophis_sirtalis_XP_013908272.1	ENSXETP00000044737_ENSXETG00000020700,ENSXETP00000044735_ENSXETG00000027202	ENSLACP00000009863_ENSLACG00000008698	ENSLOCP00000010696_ENSLOCG00000008787	ENSDARP00000087374_ENSDARG00000063539,ENSDARP00000115848_ENSDARG00000062271	ENSGACP00000026965_ENSGACG00000020400
AmnPhylome_0002315_sub_001	elusive	17	14	8	0	0	0	0	0	0	1	1	1	1	1	1	1	1	1	4	1	1	1	1	toll-like receptor 2 (LOC102572093)						Alligator_mississippiensis_XP_006266515.1	Alligator_sinensis_XP_006033555.1	Pelodiscus_sinensis_XP_014427149.1	Chelonia_mydas_XP_007064670.1	Parpi0005872.p1	Gekko_japonicus_XP_015263844.1	Anolis_carolinensis_XP_003230533.1	Python_bivittatus_XP_007436639.1	Thamnophis_sirtalis_XP_013928032.1	ENSXETP00000054703_ENSXETG00000031826,ENSXETP00000054700_ENSXETG00000021933,ENSXETP00000054707_ENSXETG00000021898,ENSXETP00000038393_ENSXETG00000017689	ENSLACP00000020140_ENSLACG00000017699	ENSLOCP00000009707_ENSLOCG00000007992	ENSDARP00000106955_ENSDARG00000040249	ENSGACP00000002280_ENSGACG00000001745
AmnPhylome_0002315_sub_003	non-elusive	25	19	-	-	1	1	1	2	2	1	2	2	1	1	1	2	1	1	2	1	1	1	1	toll-like receptor 2 type-1-like (LOC100858824)	ENSP00000260010_ENSG00000137462	ENSCAFP00000012269_ENSCAFG00000008351	ENSMODP00000036364_ENSMODG00000024954	Gallus_gallus_XP_015156866.1,Gallus_gallus_NP_989609.1	Taeniopygia_guttata_XP_002196402.1,ENSTGUP00000005321_ENSTGUG00000005179	Alligator_mississippiensis_XP_014467010.1	Alligator_sinensis_XP_006019203.1,Alligator_sinensis_XP_006019202.1	ENSPSIP00000000537_ENSPSIG00000000537,ENSPSIP00000000530_ENSPSIG00000000529	Chelonia_mydas_XP_007071356.1	Parpi0000994.p1	Gekko_japonicus_XP_015264541.1	ENSACAP00000019306_ENSACAG00000023058,ENSACAP00000017757_ENSACAG00000021135	Python_bivittatus_XP_007425671.1	Thamnophis_sirtalis_XP_013916630.1	ENSXETP00000003835_ENSXETG00000033109,ENSXETP00000003822_ENSXETG00000001817	ENSLACP00000014305_ENSLACG00000012590	ENSLOCP00000022321_ENSLOCG00000018220	ENSDARP00000110559_ENSDARG00000037758	ENSGACP00000024681_ENSGACG00000018669
AmnPhylome_0002329_sub_005	elusive	11	11	0	0	0	0	0	0	0	1	1	1	0	1	1	1	1	0	1	1	0	1	1	protein BTG3-like (LOC106738241)						Alligator_mississippiensis_XP_014456003.1	Alligator_sinensis_XP_006034542.1	ENSPSIP00000008872_ENSPSIG00000008071		Parpi0020822.p1	Gekko_japonicus_XP_015283339.1	Anolis_carolinensis_XP_003228259.2	Python_bivittatus_XP_007437833.1		ENSXETP00000053022_ENSXETG00000024589	ENSLACP00000017456_ENSLACG00000015375		ENSDARP00000129242_ENSDARG00000040284	ENSGACP00000009975_ENSGACG00000007508
AmnPhylome_0002329_sub_008	non-elusive	18	18	-	-	1	1	1	1	1	1	1	1	1	1	1	1	1	1	1	1	1	1	0	B-cell translocation gene 1, anti-proliferative (BTG1)	ENSP00000256015_ENSG00000133639	ENSCAFP00000009236_ENSCAFG00000006153	ENSMODP00000011872_ENSMODG00000009503	Gallus_gallus_NP_990681.1	ENSTGUP00000008451_ENSTGUG00000008207	Alligator_mississippiensis_XP_006258271.1	Alligator_sinensis_XP_006027128.2	Pelodiscus_sinensis_XP_014432997.1	Chelonia_mydas_XP_007059273.1	Parpi0017548.p1	Gekko_japonicus_XP_015276444.1	ENSACAP00000012169_ENSACAG00000012417	Python_bivittatus_XP_007441761.1	Thamnophis_sirtalis_XP_013911964.1	ENSXETP00000056004_ENSXETG00000026594	ENSLACP00000008385_ENSLACG00000007426	ENSLOCP00000013970_ENSLOCG00000011367	ENSDARP00000006800_ENSDARG00000020298
AmnPhylome_0002334_sub_003	elusive	11	10	0	0	0	0	0	0	0	0	0	0	0	1	1	1	1	1	1	1	1	2	1	neuropeptide Y receptor type 4-like (LOC107107808)										Parpi0003583.p1	Gekko_japonicus_XP_015263636.1	ENSACAP00000005929_ENSACAG00000006077	Python_bivittatus_XP_007442418.1	Thamnophis_sirtalis_XP_013922884.1	ENSXETP00000061209_ENSXETG00000033678	ENSLACP00000009604_ENSLACG00000008470	ENSLOCP00000022081_ENSLOCG00000017980	ENSDARP00000013426_ENSDARG00000005780,ENSDARP00000118364_ENSDARG00000017234	ENSGACP00000016440_ENSGACG00000012436
AmnPhylome_0002334_sub_001	non-elusive	18	18	-	-	1	1	1	1	1	1	1	1	1	1	1	1	1	1	1	1	1	1	0	neuropeptide Y receptor Y1 (NPY1R)	ENSP00000354652_ENSG00000164128	ENSCAFP00000012917_ENSCAFG00000008791	ENSMODP00000002617_ENSMODG00000002155	Gallus_gallus_NP_001026706.1	ENSTGUP00000005966_ENSTGUG00000005806	Alligator_mississippiensis_XP_006275174.1	Alligator_sinensis_XP_006020888.1	ENSPSIP00000007321_ENSPSIG00000006742	Chelonia_mydas_XP_007071349.1	Parpi0001033.p1	Gekko_japonicus_XP_015284611.1	ENSACAP00000004982_ENSACAG00000005099	Python_bivittatus_XP_007425805.1	Thamnophis_sirtalis_XP_013912178.1	ENSXETP00000010668_ENSXETG00000004903	ENSLACP00000010970_ENSLACG00000009650	ENSLOCP00000009682_ENSLOCG00000007960	ENSDARP00000115808_ENSDARG00000037411
AmnPhylome_0002366_sub_002	elusive	8	8	0	0	0	0	0	0	0	0	0	0	0	1	1	1	1	1	0	1	0	1	1	homeobox protein six1 (LOC107117546)										Parpi0022503.p1	Gekko_japonicus_XP_015275169.1	ENSACAP00000016518_ENSACAG00000016793	Python_bivittatus_XP_007439531.1	Thamnophis_sirtalis_XP_013929078.1		ENSLACP00000014341_ENSLACG00000012621		ENSDARP00000057431_ENSDARG00000039304	ENSGACP00000011147_ENSGACG00000008432
AmnPhylome_0002366_sub_003	non-elusive	16	16	-	-	1	1	1	1	0	0	1	1	1	1	1	1	1	1	1	1	1	1	0	homeobox protein six1 (LOC102387076), partial	ENSP00000247182_ENSG00000126778	ENSCAFP00000040206_ENSCAFG00000029797	ENSMODP00000010746_ENSMODG00000008640	Gallus_gallus_NP_001038150.1			Alligator_sinensis_XP_014383018.1	Pelodiscus_sinensis_XP_006110835.2	Chelonia_mydas_XP_007065371.1	Parpi0019844.p1	Gekko_japonicus_XP_015277502.1	ENSACAP00000020101_ENSACAG00000023286	Python_bivittatus_XP_007433118.1	Thamnophis_sirtalis_XP_013927329.1	ENSXETP00000036917_ENSXETG00000016943	ENSLACP00000021104_ENSLACG00000018541	ENSLOCP00000012336_ENSLOCG00000010086	ENSDARP00000028379_ENSDARG00000026473
AmnPhylome_0002377_sub_002	elusive	16	13	4	1	0	0	0	0	0	2	2	0	1	1	1	1	1	1	1	1	1	2	1	chymotrypsinogen 2-like (LOC102566903)						Alligator_mississippiensis_XP_006262267.2,Alligator_mississippiensis_XP_006262259.1	Alligator_sinensis_XP_006020243.1,Alligator_sinensis_XP_006020242.1		Chelonia_mydas_XP_007064601.1	Parpi0005467.p1	Gekko_japonicus_XP_015263734.1	ENSACAP00000006632_ENSACAG00000006769	Python_bivittatus_XP_007428259.1	Thamnophis_sirtalis_XP_013909160.1	ENSXETP00000064082_ENSXETG00000015596	ENSLACP00000019538_ENSLACG00000017181	ENSLOCP00000009863_ENSLOCG00000008127	ENSDARP00000036127_ENSDARG00000090428,ENSDARP00000004441_ENSDARG00000093844	ENSGACP00000023355_ENSGACG00000017663
AmnPhylome_0002377_sub_001	non-elusive	16	14	-	-	1	1	1	1	1	0	0	0	1	1	1	1	1	1	0	0	1	3	1	chymotrypsin-like protease CTRL-1 (LOC100225151)	ENSP00000458537_ENSG00000141086	ENSCAFP00000030158_ENSCAFG00000020334	ENSMODP00000006721_ENSMODG00000005442	Gallus_gallus_NP_001264554.1	Taeniopygia_guttata_XP_002195917.1				Chelonia_mydas_XP_007069332.1	Parpi0015687.p1	Gekko_japonicus_XP_015269435.1	ENSACAP00000001728_ENSACAG00000001737	Python_bivittatus_XP_007421153.1	Thamnophis_sirtalis_XP_013926790.1			ENSLOCP00000004878_ENSLOCG00000004085	ENSDARP00000136743_ENSDARG00000101964,ENSDARP00000104707_ENSDARG00000088893,ENSDARP00000090198_ENSDARG00000068680	ENSGACP00000010070_ENSGACG00000007594
AmnPhylome_0002381_sub_001	elusive	12	12	0	3	0	0	0	0	0	1	1	1	1	1	1	1	1	0	0	1	1	1	1	tripartite motif-containing protein 54-like (LOC102568034)						Alligator_mississippiensis_XP_006273134.2	Alligator_sinensis_XP_014374488.1	Pelodiscus_sinensis_XP_014433726.1	Chelonia_mydas_XP_007062616.1	Parpi0022276.p1	Gekko_japonicus_XP_015282200.1	ENSACAP00000006677_ENSACAG00000006784	Python_bivittatus_XP_007431240.1			ENSLACP00000001755_ENSLACG00000001568	ENSLOCP00000005944_ENSLOCG00000004940	ENSDARP00000011133_ENSDARG00000018264	ENSGACP00000013691_ENSGACG00000010359
AmnPhylome_0002381_sub_002	non-elusive	22	19	-	-	1	1	1	1	2	1	1	1	1	1	1	1	1	1	1	1	1	2	2	tripartite motif containing 55 (TRIM55), transcript variant X2	ENSP00000323913_ENSG00000147573	ENSCAFP00000010839_ENSCAFG00000007299	ENSMODP00000019578_ENSMODG00000008040	Gallus_gallus_XP_015138225.1	ENSTGUP00000014217_ENSTGUG00000013815,ENSTGUP00000011621_ENSTGUG00000011269	Alligator_mississippiensis_XP_006262043.1	Alligator_sinensis_XP_014382507.1	ENSPSIP00000011272_ENSPSIG00000010166	Chelonia_mydas_XP_007061507.1	Parpi0003052.p1	Gekko_japonicus_XP_015264599.1	ENSACAP00000016416_ENSACAG00000016681	Python_bivittatus_XP_007426777.1	Thamnophis_sirtalis_XP_013920666.1	ENSXETP00000043769_ENSXETG00000020286	ENSLACP00000002998_ENSLACG00000002682	ENSLOCP00000005763_ENSLOCG00000004781	ENSDARP00000075413_ENSDARG00000058158,ENSDARP00000047054_ENSDARG00000029596	ENSGACP00000003886_ENSGACG00000002973,ENSGACP00000001997_ENSGACG00000001529
AmnPhylome_0002401_sub_001	elusive	13	13	0	0	0	0	0	0	0	1	1	1	1	1	1	1	1	0	1	1	1	1	1	hepatocyte nuclear factor 6-like (LOC102565075)						Alligator_mississippiensis_XP_006273358.1	Alligator_sinensis_XP_006036734.1	Pelodiscus_sinensis_XP_014424070.1	Chelonia_mydas_XP_007068202.1	Parpi0029931.p1	Gekko_japonicus_XP_015278752.1	Anolis_carolinensis_XP_008121476.1	Python_bivittatus_XP_007427995.1		ENSXETP00000019547_ENSXETG00000008911	ENSLACP00000013166_ENSLACG00000011596	ENSLOCP00000009616_ENSLOCG00000007915	ENSDARP00000124289_ENSDARG00000040253	ENSGACP00000017846_ENSGACG00000013501
AmnPhylome_0002401_sub_002	non-elusive	17	17	-	-	1	1	1	1	1	1	1	1	1	1	0	0	1	1	1	1	1	1	1	one cut homeobox 1 (ONECUT1)	ENSP00000302630_ENSG00000169856	ENSCAFP00000023336_ENSCAFG00000015867	ENSMODP00000033769_ENSMODG00000001801	Gallus_gallus_XP_015147374.1	ENSTGUP00000006820_ENSTGUG00000006638	Alligator_mississippiensis_XP_006270215.1	Alligator_sinensis_XP_006018015.1	ENSPSIP00000012424_ENSPSIG00000011208	Chelonia_mydas_XP_007056432.1	Parpi0024118.p1			Python_bivittatus_XP_007441915.1	Thamnophis_sirtalis_XP_013914187.1	ENSXETP00000013904_ENSXETG00000006349	ENSLACP00000003389_ENSLACG00000003028	ENSLOCP00000016541_ENSLOCG00000013415	ENSDARP00000026697_ENSDARG00000007982	ENSGACP00000021822_ENSGACG00000016525
AmnPhylome_0002425_sub_001	elusive	13	13	28	0	0	0	0	0	0	1	1	1	1	1	1	1	1	1	0	1	1	1	1	translocating chain-associated membrane protein 1-like (LOC102570590)						Alligator_mississippiensis_XP_006275298.1	Alligator_sinensis_XP_006016794.1	ENSPSIP00000013238_ENSPSIG00000011908	Chelonia_mydas_XP_007059896.1	Parpi0001074.p1	Gekko_japonicus_XP_015268530.1	ENSACAP00000016248_ENSACAG00000016462	Python_bivittatus_XP_007425160.1	Thamnophis_sirtalis_XP_013922555.1		ENSLACP00000004143_ENSLACG00000003685	ENSLOCP00000004740_ENSLOCG00000003967	ENSDARP00000026457_ENSDARG00000037813	ENSGACP00000020069_ENSGACG00000015220
AmnPhylome_0002425_sub_002	non-elusive	21	19	-	-	2	2	1	1	1	1	1	1	1	1	1	1	1	1	1	1	1	1	1	translocation associated membrane protein 1 (TRAM1)	ENSP00000262213_ENSG00000067167,ENSP00000309402_ENSG00000174599	ENSCAFP00000011621_ENSCAFG00000007866,ENSCAFP00000035953_ENSCAFG00000030514	ENSMODP00000009077_ENSMODG00000007316	Gallus_gallus_NP_989731.1	Taeniopygia_guttata_XP_004175329.1	Alligator_mississippiensis_XP_014462287.1	Alligator_sinensis_XP_006015377.1	ENSPSIP00000020383_ENSPSIG00000018042	Chelonia_mydas_XP_007054097.1	Parpi0003075.p1	Gekko_japonicus_XP_015279383.1	ENSACAP00000014714_ENSACAG00000014839	Python_bivittatus_XP_007438236.1	Thamnophis_sirtalis_XP_013915233.1	ENSXETP00000034814_ENSXETG00000015948	ENSLACP00000019688_ENSLACG00000017311	ENSLOCP00000004856_ENSLOCG00000004050	ENSDARP00000022511_ENSDARG00000019137	ENSGACP00000003691_ENSGACG00000002818
AmnPhylome_0002428_sub_002	elusive	9	9	0	0	0	0	0	0	0	1	1	1	1	0	0	1	0	0	1	0	1	1	1	cryptochrome-1-like (LOC102563932)						Alligator_mississippiensis_XP_006275665.1	Alligator_sinensis_XP_006021416.1	Pelodiscus_sinensis_XP_014428200.1	Chelonia_mydas_XP_007066439.1			ENSACAP00000021844_ENSACAG00000028672			ENSXETP00000008500_ENSXETG00000003913		ENSLOCP00000003171_ENSLOCG00000002684	ENSDARP00000015621_ENSDARG00000019498	ENSGACP00000021707_ENSGACG00000016441
AmnPhylome_0002428_sub_005	non-elusive	21	19	-	-	1	1	1	1	1	1	1	1	1	1	1	1	1	1	1	1	1	2	2	cryptochrome circadian clock 1 (CRY1), transcript variant X1	ENSP00000008527_ENSG00000008405	ENSCAFP00000002620_ENSCAFG00000001797	ENSMODP00000001926_ENSMODG00000001579	ENSGALP00000020598_ENSGALG00000012638	ENSTGUP00000011352_ENSTGUG00000010999	Alligator_mississippiensis_XP_006271722.1	Alligator_sinensis_XP_006024339.1	Pelodiscus_sinensis_XP_014436507.1	Chelonia_mydas_XP_007066203.1	Parpi0004754.p1	Gekko_japonicus_XP_015283074.1	ENSACAP00000015006_ENSACAG00000015184	Python_bivittatus_XP_007432431.1	Thamnophis_sirtalis_XP_013909206.1	ENSXETP00000059100_ENSXETG00000016951	ENSLACP00000009266_ENSLACG00000008174	ENSLOCP00000018793_ENSLOCG00000015272	ENSDARP00000141120_ENSDARG00000011583,ENSDARP00000112452_ENSDARG00000045768	ENSGACP00000017817_ENSGACG00000013480,ENSGACP00000026470_ENSGACG00000020037
AmnPhylome_0002449_sub_002	elusive	9	8	0	0	0	0	0	0	0	0	0	1	1	1	1	1	0	0	1	0	0	1	2	retinol dehydrogenase 10-like (LOC102460287)								Pelodiscus_sinensis_XP_006132247.1	Chelonia_mydas_XP_007059901.1	Parpi0016281.p1	Gekko_japonicus_XP_015266394.1	ENSACAP00000015622_ENSACAG00000015892			ENSXETP00000003705_ENSXETG00000001782			ENSDARP00000127486_ENSDARG00000028862	ENSGACP00000001234_ENSGACG00000000945,ENSGACP00000001751_ENSGACG00000001346
AmnPhylome_0002449_sub_001	non-elusive	21	19	-	-	1	1	1	1	2	1	1	1	1	1	1	1	1	1	1	1	1	2	1	retinol dehydrogenase 10 (all-trans) (RDH10)	ENSP00000240285_ENSG00000121039	ENSCAFP00000011875_ENSCAFG00000008031	ENSMODP00000008837_ENSMODG00000007124	Gallus_gallus_NP_001186388.1	ENSTGUP00000011881_ENSTGUG00000011530,ENSTGUP00000011885_ENSTGUG00000011532	Alligator_mississippiensis_XP_006272284.1	Alligator_sinensis_XP_006015361.1	ENSPSIP00000003888_ENSPSIG00000003683	Chelonia_mydas_XP_007063636.1	Parpi0003084.p1	Gekko_japonicus_XP_015271692.1	Anolis_carolinensis_XP_003219625.1	Python_bivittatus_XP_007424875.1	Thamnophis_sirtalis_XP_013908611.1	ENSXETP00000025854_ENSXETG00000011825	ENSLACP00000004528_ENSLACG00000004030	ENSLOCP00000004451_ENSLOCG00000003738	ENSDARP00000011528_ENSDARG00000012369,ENSDARP00000066702_ENSDARG00000058730	ENSGACP00000003615_ENSGACG00000002765
AmnPhylome_0002463_sub_004	elusive	11	10	0	0	0	0	0	0	0	1	1	1	1	1	1	1	1	1	0	0	2	0	0	tectonic family member 2 (TCTN2)						Alligator_mississippiensis_XP_014454058.1	Alligator_sinensis_XP_006015169.1	Pelodiscus_sinensis_XP_006119742.1	Chelonia_mydas_XP_007058327.1	Parpi0014307.p1	Gekko_japonicus_XP_015274798.1	Anolis_carolinensis_XP_008111887.1	Python_bivittatus_XP_007424721.1	Thamnophis_sirtalis_XP_013925752.1			ENSLOCP00000000828_ENSLOCG00000000746,ENSLOCP00000000467_ENSLOCG00000000426
AmnPhylome_0002463_sub_006	non-elusive	21	19	-	-	1	1	1	1	1	1	1	1	1	1	1	1	1	1	1	1	1	2	2	ATPase, H+ transporting, lysosomal V0 subunit a2 (ATP6V0A2), transcript variant X1	ENSP00000332247_ENSG00000185344	ENSCAFP00000010863_ENSCAFG00000007234	ENSMODP00000015702_ENSMODG00000012545	Gallus_gallus_XP_015130657.1	Taeniopygia_guttata_XP_012433457.1	Alligator_mississippiensis_XP_006263761.1	Alligator_sinensis_XP_014373589.1	ENSPSIP00000020076_ENSPSIG00000017725	Chelonia_mydas_XP_007058326.1	Parpi0014308.p1	Gekko_japonicus_XP_015274786.1	Anolis_carolinensis_XP_008111885.1	Python_bivittatus_XP_007424732.1	Thamnophis_sirtalis_XP_013925749.1	ENSXETP00000058886_ENSXETG00000005832	ENSLACP00000019190_ENSLACG00000016881	ENSLOCP00000007183_ENSLOCG00000005944	ENSDARP00000032264_ENSDARG00000035565,ENSDARP00000115900_ENSDARG00000035538	ENSGACP00000011462_ENSGACG00000008660,ENSGACP00000022643_ENSGACG00000017132
AmnPhylome_0002482_sub_002	elusive	11	11	0	0	0	0	0	0	0	1	1	1	1	0	0	1	1	1	1	0	1	1	1	toll-like receptor 13 (LOC102575878)						Alligator_mississippiensis_XP_006278112.2	Alligator_sinensis_XP_006021159.2	Pelodiscus_sinensis_XP_006138164.2	Chelonia_mydas_XP_007062434.1			ENSACAP00000018176_ENSACAG00000028117	Python_bivittatus_XP_007421175.1	Thamnophis_sirtalis_XP_013911245.1	ENSXETP00000055333_ENSXETG00000018306		ENSLOCP00000022417_ENSLOCG00000018316	ENSDARP00000138804_ENSDARG00000104045	ENSGACP00000007198_ENSGACG00000005449
AmnPhylome_0002482_sub_015	non-elusive	19	18	-	-	1	1	0	1	1	1	1	1	1	1	1	1	1	1	1	2	1	1	1	toll-like receptor 7 (LOC100231797)	ENSP00000370034_ENSG00000196664	ENSCAFP00000017193_ENSCAFG00000011698		ENSGALP00000035830_ENSGALG00000016590	Taeniopygia_guttata_XP_002194932.1	Alligator_mississippiensis_XP_006258960.1	Alligator_sinensis_XP_006022379.1	ENSPSIP00000000410_ENSPSIG00000000409	Chelonia_mydas_XP_007060317.1	Parpi0000717.p1	Gekko_japonicus_XP_015283171.1	ENSACAP00000001544_ENSACAG00000001655	Python_bivittatus_XP_007435706.1	Thamnophis_sirtalis_XP_013932168.1	ENSXETP00000011725_ENSXETG00000027076	ENSLACP00000004758_ENSLACG00000004229,ENSLACP00000001158_ENSLACG00000001037	ENSLOCP00000012197_ENSLOCG00000009977	ENSDARP00000105671_ENSDARG00000068812	ENSGACP00000005259_ENSGACG00000003996
AmnPhylome_0002482_sub_010	elusive	8	8	0	0	0	0	0	0	0	1	1	1	1	0	1	1	1	0	1	0	0	0	0	toll-like receptor 5 (LOC102571488)						Alligator_mississippiensis_XP_014451919.1	Alligator_sinensis_XP_006033242.2	Pelodiscus_sinensis_XP_014435787.1	Chelonia_mydas_XP_007070460.1		Gekko_japonicus_XP_015266321.1	Anolis_carolinensis_XP_003229934.1	Python_bivittatus_XP_007439993.1		ENSXETP00000061849_ENSXETG00000030446
AmnPhylome_0002482_sub_015	non-elusive	19	18	-	-	1	1	0	1	1	1	1	1	1	1	1	1	1	1	1	2	1	1	1	toll-like receptor 7 (LOC100231797)	ENSP00000370034_ENSG00000196664	ENSCAFP00000017193_ENSCAFG00000011698		ENSGALP00000035830_ENSGALG00000016590	Taeniopygia_guttata_XP_002194932.1	Alligator_mississippiensis_XP_006258960.1	Alligator_sinensis_XP_006022379.1	ENSPSIP00000000410_ENSPSIG00000000409	Chelonia_mydas_XP_007060317.1	Parpi0000717.p1	Gekko_japonicus_XP_015283171.1	ENSACAP00000001544_ENSACAG00000001655	Python_bivittatus_XP_007435706.1	Thamnophis_sirtalis_XP_013932168.1	ENSXETP00000011725_ENSXETG00000027076	ENSLACP00000004758_ENSLACG00000004229,ENSLACP00000001158_ENSLACG00000001037	ENSLOCP00000012197_ENSLOCG00000009977	ENSDARP00000105671_ENSDARG00000068812	ENSGACP00000005259_ENSGACG00000003996
AmnPhylome_0002483_sub_003	elusive	8	7	0	0	0	0	0	0	0	0	0	0	0	0	1	1	1	0	1	0	1	2	1	semaphorin-3F-like (LOC107105530), transcript variant X1											Gekko_japonicus_XP_015261011.1	Anolis_carolinensis_XP_008120714.1	Python_bivittatus_XP_007429269.1		ENSXETP00000015621_ENSXETG00000007179		ENSLOCP00000017774_ENSLOCG00000014436	ENSDARP00000119336_ENSDARG00000042545,ENSDARP00000022438_ENSDARG00000013607	ENSGACP00000016183_ENSGACG00000012228
AmnPhylome_0002483_sub_004	non-elusive	18	18	-	-	1	1	1	1	1	1	1	1	1	1	1	1	1	0	1	1	1	1	1	sema domain, immunoglobulin domain (Ig), short basic domain, secreted, (semaphorin) 3C (SEMA3C), transcript variant X1	ENSP00000265361_ENSG00000075223	ENSCAFP00000009565_ENSCAFG00000006381	ENSMODP00000021304_ENSMODG00000017075	Gallus_gallus_XP_015156278.1	ENSTGUP00000002688_ENSTGUG00000002604	Alligator_mississippiensis_XP_006275643.1	Alligator_sinensis_XP_006026689.1	ENSPSIP00000020376_ENSPSIG00000018011	Chelonia_mydas_XP_007060870.1	Parpi0002307.p1	Gekko_japonicus_XP_015279616.1	ENSACAP00000015486_ENSACAG00000015598	Python_bivittatus_XP_007430340.1		ENSXETP00000017224_ENSXETG00000007874	ENSLACP00000009350_ENSLACG00000008248	ENSLOCP00000019743_ENSLOCG00000016023	ENSDARP00000111452_ENSDARG00000034300	ENSGACP00000026364_ENSGACG00000019956
AmnPhylome_0002506_sub_002	elusive	15	13	54	0	0	0	0	0	0	1	1	1	1	1	1	1	1	1	1	0	1	3	1	opsin-5-like (LOC102567150)						Alligator_mississippiensis_XP_006267486.1	Alligator_sinensis_XP_006018254.2	ENSPSIP00000003861_ENSPSIG00000003660	Chelonia_mydas_XP_007059905.1	Parpi0016270.p1	Gekko_japonicus_XP_015269532.1	ENSACAP00000015394_ENSACAG00000015668	Python_bivittatus_XP_007432553.1	Thamnophis_sirtalis_XP_013926509.1	ENSXETP00000062713_ENSXETG00000031228		ENSLOCP00000005656_ENSLOCG00000004718	ENSDARP00000115929_ENSDARG00000068124,ENSDARP00000117743_ENSDARG00000030867,ENSDARP00000099163_ENSDARG00000078369	ENSGACP00000015949_ENSGACG00000012054
AmnPhylome_0002506_sub_004	non-elusive	18	18	-	-	1	1	1	1	1	1	1	1	1	1	0	1	1	1	1	1	1	1	1	opsin 5 (OPN5)	ENSP00000360255_ENSG00000124818	ENSCAFP00000003082_ENSCAFG00000002097	ENSMODP00000023530_ENSMODG00000018859	Gallus_gallus_NP_001124215.1	ENSTGUP00000013602_ENSTGUG00000013209	Alligator_mississippiensis_XP_014457093.1	Alligator_sinensis_XP_006027461.1	ENSPSIP00000006922_ENSPSIG00000006358	Chelonia_mydas_XP_007068374.1	Parpi0014502.p1		ENSACAP00000013257_ENSACAG00000013496	Python_bivittatus_XP_007435519.1	Thamnophis_sirtalis_XP_013917868.1	ENSXETP00000024724_ENSXETG00000011322	ENSLACP00000015674_ENSLACG00000013800	ENSLOCP00000020391_ENSLOCG00000016508	ENSDARP00000021281_ENSDARG00000070110	ENSGACP00000005592_ENSGACG00000004253
AmnPhylome_0002506_sub_008	elusive	11	11	1	0	0	0	0	0	0	0	0	1	1	1	1	1	1	1	1	1	1	1	0	opsin-5-like (LOC102447773)								Pelodiscus_sinensis_XP_006131353.1	Chelonia_mydas_XP_007058007.1	Parpi0012107.p1	Gekko_japonicus_XP_015278696.1	Anolis_carolinensis_XP_003215983.1	Python_bivittatus_XP_007420987.1	Thamnophis_sirtalis_XP_013932108.1	ENSXETP00000030929_ENSXETG00000014164	ENSLACP00000013314_ENSLACG00000011723	ENSLOCP00000011801_ENSLOCG00000009657	ENSDARP00000128845_ENSDARG00000098051
AmnPhylome_0002506_sub_004	non-elusive	18	18	-	-	1	1	1	1	1	1	1	1	1	1	0	1	1	1	1	1	1	1	1	opsin 5 (OPN5)	ENSP00000360255_ENSG00000124818	ENSCAFP00000003082_ENSCAFG00000002097	ENSMODP00000023530_ENSMODG00000018859	Gallus_gallus_NP_001124215.1	ENSTGUP00000013602_ENSTGUG00000013209	Alligator_mississippiensis_XP_014457093.1	Alligator_sinensis_XP_006027461.1	ENSPSIP00000006922_ENSPSIG00000006358	Chelonia_mydas_XP_007068374.1	Parpi0014502.p1		ENSACAP00000013257_ENSACAG00000013496	Python_bivittatus_XP_007435519.1	Thamnophis_sirtalis_XP_013917868.1	ENSXETP00000024724_ENSXETG00000011322	ENSLACP00000015674_ENSLACG00000013800	ENSLOCP00000020391_ENSLOCG00000016508	ENSDARP00000021281_ENSDARG00000070110	ENSGACP00000005592_ENSGACG00000004253
AmnPhylome_0002574_sub_001	elusive	13	12	31	0	0	0	0	0	0	1	1	1	1	1	1	1	0	1	0	1	1	2	1	casein kinase II subunit alpha-like (LOC102567583)						Alligator_mississippiensis_XP_014465304.1	Alligator_sinensis_XP_006038346.1	ENSPSIP00000008704_ENSPSIG00000007887	Chelonia_mydas_XP_007068909.1	Parpi0024917.p1	Gekko_japonicus_XP_015266961.1	ENSACAP00000004014_ENSACAG00000004051		Thamnophis_sirtalis_XP_013917645.1		ENSLACP00000003742_ENSLACG00000003334	ENSLOCP00000008947_ENSLOCG00000007377	ENSDARP00000024748_ENSDARG00000014222,ENSDARP00000006001_ENSDARG00000002082	ENSGACP00000010362_ENSGACG00000007770
AmnPhylome_0002574_sub_002	non-elusive	21	19	-	-	2	1	1	1	2	1	1	1	1	1	1	1	1	1	1	1	1	1	1	casein kinase 2, alpha 1 polypeptide (CSNK2A1), transcript variant X2	ENSP00000217244_ENSG00000101266,ENSP00000473553_ENSG00000254598	ENSCAFP00000010339_ENSCAFG00000006946	ENSMODP00000024355_ENSMODG00000019523	Gallus_gallus_NP_001002242.1	ENSTGUP00000006977_ENSTGUG00000006741,ENSTGUP00000017405_ENSTGUG00000017116	Alligator_mississippiensis_XP_006274322.1	Alligator_sinensis_XP_006030569.1	ENSPSIP00000020071_ENSPSIG00000017740	Chelonia_mydas_XP_007062561.1	Parpi0024435.p1	Gekko_japonicus_XP_015272942.1	ENSACAP00000011137_ENSACAG00000011180	Python_bivittatus_XP_007437140.1	Thamnophis_sirtalis_XP_013928231.1	ENSXETP00000005448_ENSXETG00000002555	ENSLACP00000003347_ENSLACG00000002994	ENSLOCP00000002562_ENSLOCG00000002198	ENSDARP00000105905_ENSDARG00000091702	ENSGACP00000015084_ENSGACG00000011394
AmnPhylome_0002616_sub_001	elusive	9	8	0	0	0	0	0	0	0	0	0	0	0	2	0	1	1	1	1	1	1	1	0	ras-related protein Rab-7a-like (LOC103067281)										Parpi0032976.p1,Parpi0022837.p1		ENSACAP00000012103_ENSACAG00000012345	Python_bivittatus_XP_007420572.1	Thamnophis_sirtalis_XP_013915178.1	ENSXETP00000060977_ENSXETG00000014257	ENSLACP00000016129_ENSLACG00000014206	ENSLOCP00000018160_ENSLOCG00000014749	ENSDARP00000137679_ENSDARG00000026098
AmnPhylome_0002616_sub_002	non-elusive	17	17	-	-	1	1	1	1	1	1	1	1	1	1	1	1	1	1	1	1	1	0	0	RAB7B, member RAS oncogene family (RAB7B)	ENSP00000479762_ENSG00000276600	ENSCAFP00000014969_ENSCAFG00000010198	ENSMODP00000002340_ENSMODG00000001915	ENSGALP00000034566_ENSGALG00000000769	Taeniopygia_guttata_XP_002189356.2	Alligator_mississippiensis_XP_006267874.1	Alligator_sinensis_XP_006024810.1	Pelodiscus_sinensis_XP_006137280.1	Chelonia_mydas_XP_007065157.1	Parpi0003702.p1	Gekko_japonicus_XP_015272497.1	ENSACAP00000012530_ENSACAG00000012784	Python_bivittatus_XP_007422207.1	Thamnophis_sirtalis_XP_013909633.1	ENSXETP00000013071_ENSXETG00000005944	ENSLACP00000016038_ENSLACG00000014123	ENSLOCP00000015662_ENSLOCG00000012730
AmnPhylome_0002630_sub_002	elusive	6	6	0	0	0	0	0	0	0	0	0	1	1	0	1	0	0	0	1	1	1	0	0	pyroglutamylated RFamide peptide receptor-like (LOC102459149)								Pelodiscus_sinensis_XP_006119173.1	Chelonia_mydas_XP_007065550.1		Gekko_japonicus_XP_015276567.1				ENSXETP00000017995_ENSXETG00000008209	ENSLACP00000020516_ENSLACG00000018029	ENSLOCP00000019284_ENSLOCG00000015667
AmnPhylome_0002630_sub_003	non-elusive	21	19	-	-	1	1	1	1	1	1	1	1	1	1	1	2	1	1	1	1	1	2	1	pyroglutamylated RFamide peptide receptor (QRFPR)	ENSP00000377948_ENSG00000186867	ENSCAFP00000006176_ENSCAFG00000004156	ENSMODP00000023630_ENSMODG00000018939	Gallus_gallus_NP_001120642.1	Taeniopygia_guttata_NP_001243137.1	Alligator_mississippiensis_XP_006270533.1	Alligator_sinensis_XP_006019799.1	ENSPSIP00000016280_ENSPSIG00000014459	Chelonia_mydas_XP_007056880.1	Parpi0000871.p1	Gekko_japonicus_XP_015272586.1	ENSACAP00000012731_ENSACAG00000012952,ENSACAP00000003785_ENSACAG00000003885	Python_bivittatus_XP_007439589.1	Thamnophis_sirtalis_XP_013918454.1	ENSXETP00000004500_ENSXETG00000002104	ENSLACP00000016300_ENSLACG00000014361	ENSLOCP00000005976_ENSLOCG00000004968	ENSDARP00000041025_ENSDARG00000039349,ENSDARP00000130798_ENSDARG00000101969	ENSGACP00000003015_ENSGACG00000002317
AmnPhylome_0002631_sub_002	elusive	9	9	15	17	0	0	0	0	0	0	0	1	0	1	1	0	1	1	1	1	0	1	1	2-acylglycerol O-acyltransferase 2-B-like (LOC102443676)								Pelodiscus_sinensis_XP_006127338.1		Parpi0024505.p1	Gekko_japonicus_XP_015270348.1		Python_bivittatus_XP_007441137.1	Thamnophis_sirtalis_XP_013925375.1	ENSXETP00000008697_ENSXETG00000004012	ENSLACP00000002254_ENSLACG00000002012		ENSDARP00000112295_ENSDARG00000086481	ENSGACP00000001529_ENSGACG00000001180
AmnPhylome_0002631_sub_001	non-elusive	20	18	-	-	1	1	2	2	1	1	1	1	1	1	1	1	1	0	1	1	1	1	1	monoacylglycerol O-acyltransferase 2 (MOGAT2)	ENSP00000198801_ENSG00000166391	ENSCAFP00000008009_ENSCAFG00000025252	ENSMODP00000008372_ENSMODG00000022785,ENSMODP00000008371_ENSMODG00000006756	Gallus_gallus_XP_004939048.1,ENSGALP00000041349_ENSGALG00000028558	ENSTGUP00000013962_ENSTGUG00000013561	Alligator_mississippiensis_XP_014456983.1	Alligator_sinensis_XP_006022027.1	ENSPSIP00000012712_ENSPSIG00000011447	Chelonia_mydas_XP_007061473.1	Parpi0020483.p1	Gekko_japonicus_XP_015274563.1	ENSACAP00000012196_ENSACAG00000012410	Python_bivittatus_XP_007441625.1		ENSXETP00000032962_ENSXETG00000015062	ENSLACP00000010386_ENSLACG00000009148	ENSLOCP00000005648_ENSLOCG00000004715	ENSDARP00000104851_ENSDARG00000019228	ENSGACP00000026681_ENSGACG00000020199
AmnPhylome_0002678_sub_002	elusive	7	7	0	0	0	0	0	0	0	0	0	0	0	0	1	1	1	1	1	1	0	1	0	MKL/myocardin-like protein 1 (LOC107113119)											Gekko_japonicus_XP_015269871.1	Anolis_carolinensis_XP_008115413.1	Python_bivittatus_XP_007423067.1	Thamnophis_sirtalis_XP_013908440.1	ENSXETP00000061883_ENSXETG00000030651	ENSLACP00000008235_ENSLACG00000007289		ENSDARP00000106190_ENSDARG00000088881
AmnPhylome_0002678_sub_001	non-elusive	19	19	-	-	1	1	1	1	1	1	1	1	1	1	1	1	1	1	1	1	1	1	1	myocardin (MYOCD), transcript variant X3	ENSP00000401678_ENSG00000141052	ENSCAFP00000026362_ENSCAFG00000017863	ENSMODP00000010172_ENSMODG00000008185	Gallus_gallus_XP_015150655.1	ENSTGUP00000005984_ENSTGUG00000005789	Alligator_mississippiensis_XP_014453686.1	Alligator_sinensis_XP_006022103.2	ENSPSIP00000014862_ENSPSIG00000013265	Chelonia_mydas_XP_007072632.1	Parpi0014958.p1	Gekko_japonicus_XP_015281776.1	ENSACAP00000017212_ENSACAG00000017473	Python_bivittatus_XP_007422912.1	Thamnophis_sirtalis_XP_013914289.1	ENSXETP00000024137_ENSXETG00000011035	ENSLACP00000015930_ENSLACG00000014027	ENSLOCP00000014931_ENSLOCG00000012138	ENSDARP00000138008_ENSDARG00000098836	ENSGACP00000002984_ENSGACG00000002295
AmnPhylome_0002716_sub_003	elusive	5	5	0	0	0	0	0	0	0	0	0	1	1	0	0	0	0	0	1	0	1	1	0	serine/threonine-protein kinase D3-like (LOC102940559)								ENSPSIP00000008935_ENSPSIG00000007942	Chelonia_mydas_XP_007070483.1						ENSXETP00000024949_ENSXETG00000011427		ENSLOCP00000001807_ENSLOCG00000001570	ENSDARP00000137447_ENSDARG00000104153
AmnPhylome_0002716_sub_002	non-elusive	19	18	-	-	1	1	1	1	1	1	1	1	1	1	1	1	1	1	0	1	1	1	2	protein kinase D3 (PRKD3), transcript variant X1	ENSP00000368356_ENSG00000115825	ENSCAFP00000009205_ENSCAFG00000006119	ENSMODP00000010341_ENSMODG00000008318	Gallus_gallus_XP_015139231.1	Taeniopygia_guttata_XP_002189485.2	Alligator_mississippiensis_XP_014455526.1	Alligator_sinensis_XP_014375815.1	Pelodiscus_sinensis_XP_006135284.1	Chelonia_mydas_XP_007058010.1	Parpi0012127.p1	Gekko_japonicus_XP_015263940.1	ENSACAP00000001253_ENSACAG00000001139	Python_bivittatus_XP_007437324.1	Thamnophis_sirtalis_XP_013927189.1		ENSLACP00000012851_ENSLACG00000011315	ENSLOCP00000020846_ENSLOCG00000016864	ENSDARP00000101844_ENSDARG00000079967	ENSGACP00000009247_ENSGACG00000006980,ENSGACP00000015740_ENSGACG00000011900
AmnPhylome_0002724_sub_003	elusive	13	11	0	0	0	0	0	0	0	1	1	0	0	1	1	1	1	1	1	1	0	2	2	protein kinase C and casein kinase substrate in neurons protein 2-like (LOC102576789), transcript variant X1						Alligator_mississippiensis_XP_014466511.1	Alligator_sinensis_XP_006014953.1			Parpi0018909.p1	Gekko_japonicus_XP_015274048.1	ENSACAP00000005111_ENSACAG00000005181	Python_bivittatus_XP_007421506.1	Thamnophis_sirtalis_XP_013918976.1	ENSXETP00000061245_ENSXETG00000000295	ENSLACP00000015233_ENSLACG00000013411		ENSDARP00000140407_ENSDARG00000105001,ENSDARP00000125640_ENSDARG00000054645	ENSGACP00000011501_ENSGACG00000008706,ENSGACP00000017858_ENSGACG00000013508
AmnPhylome_0002724_sub_001	non-elusive	21	19	-	-	1	1	1	1	1	1	1	1	1	1	1	1	1	1	1	1	1	2	2	protein kinase C and casein kinase substrate in neurons 1 (PACSIN1), transcript variant X1	ENSP00000484060_ENSG00000124507	ENSCAFP00000001753_ENSCAFG00000001221	ENSMODP00000017409_ENSMODG00000013925	Gallus_gallus_XP_418028.3	ENSTGUP00000014120_ENSTGUG00000013694	Alligator_mississippiensis_XP_006276151.1	Alligator_sinensis_XP_006025161.1	Pelodiscus_sinensis_XP_006115778.1	Chelonia_mydas_XP_007063564.1	Parpi0003781.p1	Gekko_japonicus_XP_015279448.1	ENSACAP00000015599_ENSACAG00000015801	Python_bivittatus_XP_007426691.1	Thamnophis_sirtalis_XP_013907233.1	ENSXETP00000027070_ENSXETG00000012375	ENSLACP00000019394_ENSLACG00000017058	ENSLOCP00000012190_ENSLOCG00000009969	ENSDARP00000136926_ENSDARG00000042128,ENSDARP00000057421_ENSDARG00000032865	ENSGACP00000006501_ENSGACG00000004918,ENSGACP00000004337_ENSGACG00000003301
AmnPhylome_0002750_sub_001	elusive	10	10	0	0	0	0	0	0	0	0	0	1	0	1	1	1	1	1	0	1	1	1	1	suppressor of cytokine signaling 5-like (LOC107125062), partial								ENSPSIP00000001645_ENSPSIG00000001650		Parpi0022154.p1	Gekko_japonicus_XP_015284018.1	Anolis_carolinensis_XP_003227596.1	Python_bivittatus_XP_007434657.1	Thamnophis_sirtalis_XP_013927734.1		ENSLACP00000013034_ENSLACG00000011486	ENSLOCP00000017981_ENSLOCG00000014611	ENSDARP00000136645_ENSDARG00000101985	ENSGACP00000014285_ENSGACG00000010795
AmnPhylome_0002750_sub_002	non-elusive	20	19	-	-	1	1	1	1	1	1	1	1	1	1	1	1	1	1	1	1	1	2	1	suppressor of cytokine signaling 5 (SOCS5)	ENSP00000305133_ENSG00000171150	ENSCAFP00000003827_ENSCAFG00000002634	ENSMODP00000028411_ENSMODG00000023104	Gallus_gallus_NP_001120786.1	ENSTGUP00000002703_ENSTGUG00000002631	Alligator_mississippiensis_XP_006272239.1	Alligator_sinensis_XP_006014794.1	ENSPSIP00000001784_ENSPSIG00000001791	Chelonia_mydas_XP_007072325.1	Parpi0013035.p1	Gekko_japonicus_XP_015267349.1	ENSACAP00000004120_ENSACAG00000004259	Python_bivittatus_XP_007441684.1	Thamnophis_sirtalis_XP_013923336.1	ENSXETP00000049206_ENSXETG00000022744	ENSLACP00000002955_ENSLACG00000002644	ENSLOCP00000021468_ENSLOCG00000017363	ENSDARP00000137510_ENSDARG00000100717,ENSDARP00000085530_ENSDARG00000062745	ENSGACP00000003381_ENSGACG00000002585
AmnPhylome_0002772_sub_002	elusive	14	13	0	1	0	0	0	0	0	1	1	1	1	1	1	1	1	0	1	1	1	2	1	synaptosomal-associated protein 25-like (LOC102558904)						Alligator_mississippiensis_XP_014460042.1	Alligator_sinensis_XP_014379639.1	Pelodiscus_sinensis_XP_006131499.1	Chelonia_mydas_XP_007069107.1	Parpi0024792.p1	Gekko_japonicus_XP_015279875.1	ENSACAP00000013364_ENSACAG00000013603	Python_bivittatus_XP_007431044.1		ENSXETP00000006269_ENSXETG00000002864	ENSLACP00000006368_ENSLACG00000005651	ENSLOCP00000016628_ENSLOCG00000013482	ENSDARP00000141382_ENSDARG00000012874,ENSDARP00000072048_ENSDARG00000055252	ENSGACP00000014668_ENSGACG00000011055
AmnPhylome_0002772_sub_001	non-elusive	21	19	-	-	1	1	1	1	1	1	1	1	1	1	1	1	1	1	1	1	1	2	2	synaptosomal-associated protein, 25kDa (SNAP25), transcript variant X2	ENSP00000254976_ENSG00000132639	ENSCAFP00000008460_ENSCAFG00000005662	ENSMODP00000005909_ENSMODG00000004799	Gallus_gallus_XP_015138943.1	ENSTGUP00000006316_ENSTGUG00000006133	Alligator_mississippiensis_XP_006270633.1	Alligator_sinensis_XP_006030177.1	ENSPSIP00000006465_ENSPSIG00000005990	Chelonia_mydas_XP_007064215.1	Parpi0017710.p1	Gekko_japonicus_XP_015282906.1	ENSACAP00000001859_ENSACAG00000001920	Python_bivittatus_XP_007426860.1	Thamnophis_sirtalis_XP_013914368.1	ENSXETP00000033038_ENSXETG00000015096	ENSLACP00000004765_ENSLACG00000004234	ENSLOCP00000019624_ENSLOCG00000015938	ENSDARP00000019054_ENSDARG00000020609,ENSDARP00000075371_ENSDARG00000058117	ENSGACP00000006059_ENSGACG00000004546,ENSGACP00000019436_ENSGACG00000014706
AmnPhylome_0002783_sub_001	elusive	8	8	6	95	0	0	0	0	0	1	0	0	0	1	0	1	1	1	0	1	1	1	0	ETS domain-containing transcription factor ERF-like (LOC102573146), partial						Alligator_mississippiensis_XP_014464303.1				Parpi0018195.p1		Anolis_carolinensis_XP_003230758.1	Python_bivittatus_XP_007430511.1	Thamnophis_sirtalis_XP_013927217.1		ENSLACP00000009435_ENSLACG00000008321	ENSLOCP00000005313_ENSLOCG00000004449	ENSDARP00000140382_ENSDARG00000086892
AmnPhylome_0002783_sub_002	non-elusive	27	19	-	-	2	2	1	1	1	2	2	1	1	1	1	1	1	1	2	2	1	2	2	ets variant 3 (ETV3)	ENSP00000357175_ENSG00000117036,ENSP00000222329_ENSG00000105722	ENSCAFP00000024230_ENSCAFG00000016469,ENSCAFP00000037999_ENSCAFG00000031552	ENSMODP00000020796_ENSMODG00000016664	Gallus_gallus_XP_015153944.1	Taeniopygia_guttata_XP_012426357.1	Alligator_mississippiensis_XP_006275922.1,Alligator_mississippiensis_XP_014465884.1	Alligator_sinensis_XP_006032634.1,Alligator_sinensis_XP_014382909.1	ENSPSIP00000014023_ENSPSIG00000012589	Chelonia_mydas_XP_007064660.1	Parpi0029456.p1	Gekko_japonicus_XP_015285046.1	ENSACAP00000015262_ENSACAG00000015522	Python_bivittatus_XP_007438458.1	Thamnophis_sirtalis_XP_013910878.1	ENSXETP00000039212_ENSXETG00000018076,ENSXETP00000061756_ENSXETG00000012067	ENSLACP00000006849_ENSLACG00000006078,ENSLACP00000007477_ENSLACG00000006627	ENSLOCP00000005552_ENSLOCG00000004635	ENSDARP00000087088_ENSDARG00000063417,ENSDARP00000085616_ENSDARG00000062801	ENSGACP00000002571_ENSGACG00000001981,ENSGACP00000012485_ENSGACG00000009467
AmnPhylome_0002783_sub_001	elusive	8	8	6	95	0	0	0	0	0	1	0	0	0	1	0	1	1	1	0	1	1	1	0	ETS domain-containing transcription factor ERF-like (LOC102573146), partial						Alligator_mississippiensis_XP_014464303.1				Parpi0018195.p1		Anolis_carolinensis_XP_003230758.1	Python_bivittatus_XP_007430511.1	Thamnophis_sirtalis_XP_013927217.1		ENSLACP00000009435_ENSLACG00000008321	ENSLOCP00000005313_ENSLOCG00000004449	ENSDARP00000140382_ENSDARG00000086892
AmnPhylome_0002783_sub_003	non-elusive	17	16	-	-	1	1	0	2	0	1	1	1	1	1	1	1	1	1	1	1	1	1	0	ets variant 3-like (ETV3L)	ENSP00000430271_ENSG00000253831	ENSCAFP00000024235_ENSCAFG00000016474		Gallus_gallus_XP_015153943.1,Gallus_gallus_XP_015130387.1		Alligator_mississippiensis_XP_006275935.1	Alligator_sinensis_XP_006032664.1	ENSPSIP00000014367_ENSPSIG00000012872	Chelonia_mydas_XP_007064700.1	Parpi0018183.p1	Gekko_japonicus_XP_015264877.1	Anolis_carolinensis_XP_008120240.1	Python_bivittatus_XP_007442355.1	Thamnophis_sirtalis_XP_013931864.1	ENSXETP00000061619_ENSXETG00000033809	ENSLACP00000009817_ENSLACG00000008657	ENSLOCP00000002080_ENSLOCG00000001796	ENSDARP00000129537_ENSDARG00000076512
AmnPhylome_0002796_sub_001	elusive	10	10	9	0	0	0	0	0	0	0	0	1	1	1	1	0	1	1	0	1	1	1	1	adenylosuccinate synthetase isozyme 2-like (LOC102947883)								ENSPSIP00000013680_ENSPSIG00000012259	Chelonia_mydas_XP_007056964.1	Parpi0005786.p1	Gekko_japonicus_XP_015267661.1		Python_bivittatus_XP_007441000.1	Thamnophis_sirtalis_XP_013915902.1		ENSLACP00000019962_ENSLACG00000017548	ENSLOCP00000001485_ENSLOCG00000001306	ENSDARP00000118803_ENSDARG00000012399	ENSGACP00000026809_ENSGACG00000020288
AmnPhylome_0002796_sub_003	non-elusive	20	19	-	-	1	1	1	1	1	1	1	1	1	1	1	1	1	1	1	1	2	1	1	adenylosuccinate synthase (ADSS)	ENSP00000355493_ENSG00000035687	ENSCAFP00000023248_ENSCAFG00000015815	ENSMODP00000008139_ENSMODG00000006559	Gallus_gallus_NP_001026692.1	ENSTGUP00000008532_ENSTGUG00000008252	Alligator_mississippiensis_XP_006269542.1	Alligator_sinensis_XP_006022931.1	Pelodiscus_sinensis_XP_006135291.2	Chelonia_mydas_XP_007058018.1	Parpi0015139.p1	Gekko_japonicus_XP_015279911.1	ENSACAP00000004286_ENSACAG00000004299	Python_bivittatus_XP_007431671.1	Thamnophis_sirtalis_XP_013912730.1	ENSXETP00000060819_ENSXETG00000014538	ENSLACP00000012123_ENSLACG00000010671	ENSLOCP00000018949_ENSLOCG00000015399,ENSLOCP00000000647_ENSLOCG00000000585	ENSDARP00000028137_ENSDARG00000002071	ENSGACP00000013887_ENSGACG00000010492
AmnPhylome_0002808_sub_002	elusive	10	8	0	0	0	0	0	0	0	0	0	1	0	0	1	1	0	0	2	1	1	2	1	transmembrane 4 L6 family member 5-like (LOC107113532), transcript variant X1								ENSPSIP00000018353_ENSPSIG00000016307			Gekko_japonicus_XP_015270352.1	Anolis_carolinensis_XP_003230718.2			ENSXETP00000008688_ENSXETG00000004007,ENSXETP00000063001_ENSXETG00000033523	ENSLACP00000000425_ENSLACG00000000380	ENSLOCP00000017290_ENSLOCG00000014028	ENSDARP00000119770_ENSDARG00000057706,ENSDARP00000073770_ENSDARG00000056762	ENSGACP00000026967_ENSGACG00000020401
AmnPhylome_0002808_sub_005	non-elusive	19	18	-	-	1	1	1	1	1	1	1	1	1	0	1	1	1	1	2	1	1	1	1	transmembrane 4 L six family member 4 (TM4SF4)	ENSP00000305852_ENSG00000169903	ENSCAFP00000033932_ENSCAFG00000008348	ENSMODP00000026581_ENSMODG00000021265	Gallus_gallus_XP_001234023.1	Taeniopygia_guttata_XP_002188201.1	Alligator_mississippiensis_XP_006259234.1	Alligator_sinensis_XP_006033008.1	ENSPSIP00000019379_ENSPSIG00000017198	Chelonia_mydas_XP_007057504.1		Gekko_japonicus_XP_015280183.1	ENSACAP00000007351_ENSACAG00000007520	Python_bivittatus_XP_007442367.1	Thamnophis_sirtalis_XP_013914909.1	ENSXETP00000055695_ENSXETG00000016019,ENSXETP00000034949_ENSXETG00000031957	ENSLACP00000022051_ENSLACG00000022127	ENSLOCP00000001998_ENSLOCG00000001729	ENSDARP00000095301_ENSDARG00000040747	ENSGACP00000008433_ENSGACG00000006366
AmnPhylome_0002858_sub_002	elusive	6	6	0	0	0	0	0	0	0	1	1	0	0	0	0	0	0	0	0	1	1	1	1	activin receptor type-1-like (LOC102559894), transcript variant X1						Alligator_mississippiensis_XP_014458431.1	Alligator_sinensis_XP_006019026.1									ENSLACP00000005189_ENSLACG00000004610	ENSLOCP00000008096_ENSLOCG00000006702	ENSDARP00000111550_ENSDARG00000014986	ENSGACP00000013226_ENSGACG00000010017
AmnPhylome_0002858_sub_003	non-elusive	18	18	-	-	1	1	1	1	1	1	1	1	1	1	1	1	1	1	1	1	1	0	1	activin A receptor, type I (ACVR1), transcript variant X1	ENSP00000263640_ENSG00000115170	ENSCAFP00000013675_ENSCAFG00000009287	ENSMODP00000005457_ENSMODG00000004431	Gallus_gallus_XP_015145612.1	ENSTGUP00000012554_ENSTGUG00000012182	Alligator_mississippiensis_XP_014455085.1	Alligator_sinensis_XP_006020418.1	ENSPSIP00000010586_ENSPSIG00000009530	Chelonia_mydas_XP_007056728.1	Parpi0023050.p1	Gekko_japonicus_XP_015267055.1	ENSACAP00000007502_ENSACAG00000007562	Python_bivittatus_XP_007424512.1	Thamnophis_sirtalis_XP_013907587.1	ENSXETP00000022799_ENSXETG00000010380	ENSLACP00000011323_ENSLACG00000009962	ENSLOCP00000007079_ENSLOCG00000005862		ENSGACP00000007677_ENSGACG00000005810
AmnPhylome_0002887_sub_004	elusive	29	9	0	0	0	0	0	0	0	4	5	5	1	0	0	0	1	0	7	2	1	3	0	endonuclease domain-containing 1 protein-like (LOC102559176)						Alligator_mississippiensis_XP_006267533.2,Alligator_mississippiensis_XP_006262899.1,Alligator_mississippiensis_XP_014459871.1,Alligator_mississippiensis_XP_014459850.1	Alligator_sinensis_XP_006037662.1,Alligator_sinensis_XP_006038812.1,Alligator_sinensis_XP_014380696.1,Alligator_sinensis_XP_014382840.1,Alligator_sinensis_XP_006034748.1	Pelodiscus_sinensis_XP_014437330.1,Pelodiscus_sinensis_XP_006113262.1,Pelodiscus_sinensis_XP_014429132.1,Pelodiscus_sinensis_XP_014428539.1,Pelodiscus_sinensis_XP_006113261.1	Chelonia_mydas_XP_007070114.1				Python_bivittatus_XP_007442906.1		ENSXETP00000061376_ENSXETG00000032909,ENSXETP00000060569_ENSXETG00000033410,ENSXETP00000058367_ENSXETG00000031256,ENSXETP00000059215_ENSXETG00000025794,ENSXETP00000061681_ENSXETG00000032984,ENSXETP00000058462_ENSXETG00000034109,ENSXETP00000052209_ENSXETG00000030024	ENSLACP00000003757_ENSLACG00000003348,ENSLACP00000000282_ENSLACG00000000252	ENSLOCP00000001444_ENSLOCG00000001272	ENSDARP00000138605_ENSDARG00000102718,ENSDARP00000141988_ENSDARG00000105265,ENSDARP00000125149_ENSDARG00000077239
AmnPhylome_0002887_sub_003	non-elusive	21	18	-	-	1	1	1	1	1	1	1	1	1	1	1	1	1	1	1	1	1	4	0	endonuclease domain containing 1 (ENDOD1)	ENSP00000278505_ENSG00000149218	ENSCAFP00000006121_ENSCAFG00000004129	ENSMODP00000000192_ENSMODG00000000165	Gallus_gallus_XP_425648.2	Taeniopygia_guttata_XP_012425158.1	Alligator_mississippiensis_XP_014466624.1	Alligator_sinensis_XP_006018707.1	ENSPSIP00000012487_ENSPSIG00000011246	Chelonia_mydas_XP_007059459.1	Parpi0010052.p1	Gekko_japonicus_XP_015266531.1	ENSACAP00000013706_ENSACAG00000013977	Python_bivittatus_XP_007436800.1	Thamnophis_sirtalis_XP_013925528.1	ENSXETP00000015406_ENSXETG00000007078	ENSLACP00000018397_ENSLACG00000016204	ENSLOCP00000005357_ENSLOCG00000004483	ENSDARP00000112744_ENSDARG00000071223,ENSDARP00000095939_ENSDARG00000071224,ENSDARP00000095923_ENSDARG00000063613,ENSDARP00000095921_ENSDARG00000071216
AmnPhylome_0002891_sub_003	elusive	8	7	0	1	0	0	0	0	0	0	0	0	1	0	1	2	1	0	1	1	1	0	0	tetraspanin-1-like (LOC102940248)									Chelonia_mydas_XP_007066404.1		Gekko_japonicus_XP_015260863.1	Anolis_carolinensis_XP_008101986.1,ENSACAP00000016528_ENSACAG00000016802	Python_bivittatus_XP_007423100.1		ENSXETP00000036544_ENSXETG00000016752	ENSLACP00000015471_ENSLACG00000013622	ENSLOCP00000009801_ENSLOCG00000008073
AmnPhylome_0002891_sub_002	non-elusive	18	18	-	-	1	1	1	1	1	1	1	1	1	1	1	1	1	1	1	0	1	1	1	tetraspanin 1 (TSPAN1), transcript variant X1	ENSP00000361072_ENSG00000117472	ENSCAFP00000036342_ENSCAFG00000004321	ENSMODP00000002569_ENSMODG00000002113	Gallus_gallus_NP_001264519.1	ENSTGUP00000008424_ENSTGUG00000008165	Alligator_mississippiensis_XP_014462475.1	Alligator_sinensis_XP_006015826.1	Pelodiscus_sinensis_XP_006117397.1	Chelonia_mydas_XP_007070039.1	Parpi0006221.p1	Gekko_japonicus_XP_015277451.1	ENSACAP00000021826_ENSACAG00000029493	Python_bivittatus_XP_007436378.1	Thamnophis_sirtalis_XP_013916449.1	ENSXETP00000009522_ENSXETG00000004371		ENSLOCP00000006934_ENSLOCG00000005739	ENSDARP00000128793_ENSDARG00000052027	ENSGACP00000006891_ENSGACG00000005195
AmnPhylome_0002891_sub_004	elusive	8	6	0	0	0	0	0	0	0	1	1	0	0	0	0	0	0	0	0	1	1	2	2	tetraspanin-1-like (LOC102563968)						Alligator_mississippiensis_XP_006265672.2	Alligator_sinensis_XP_006023541.1									ENSLACP00000023652_ENSLACG00000022637	ENSLOCP00000009786_ENSLOCG00000008063	ENSDARP00000122014_ENSDARG00000025757,ENSDARP00000139323_ENSDARG00000103951	ENSGACP00000008593_ENSGACG00000006494,ENSGACP00000025722_ENSGACG00000019454
AmnPhylome_0002891_sub_002	non-elusive	18	18	-	-	1	1	1	1	1	1	1	1	1	1	1	1	1	1	1	0	1	1	1	tetraspanin 1 (TSPAN1), transcript variant X1	ENSP00000361072_ENSG00000117472	ENSCAFP00000036342_ENSCAFG00000004321	ENSMODP00000002569_ENSMODG00000002113	Gallus_gallus_NP_001264519.1	ENSTGUP00000008424_ENSTGUG00000008165	Alligator_mississippiensis_XP_014462475.1	Alligator_sinensis_XP_006015826.1	Pelodiscus_sinensis_XP_006117397.1	Chelonia_mydas_XP_007070039.1	Parpi0006221.p1	Gekko_japonicus_XP_015277451.1	ENSACAP00000021826_ENSACAG00000029493	Python_bivittatus_XP_007436378.1	Thamnophis_sirtalis_XP_013916449.1	ENSXETP00000009522_ENSXETG00000004371		ENSLOCP00000006934_ENSLOCG00000005739	ENSDARP00000128793_ENSDARG00000052027	ENSGACP00000006891_ENSGACG00000005195
AmnPhylome_0002914_sub_001	elusive	9	9	0	1	0	0	0	0	0	0	0	1	0	1	1	1	1	0	0	1	1	1	1	phosphatidylinositol 4,5-bisphosphate 3-kinase catalytic subunit alpha isoform-like (LOC102462482)								Pelodiscus_sinensis_XP_006114740.1		Parpi0017984.p1	Gekko_japonicus_XP_015275811.1	ENSACAP00000011831_ENSACAG00000011632	Python_bivittatus_XP_007440306.1			ENSLACP00000013502_ENSLACG00000011888	ENSLOCP00000016739_ENSLOCG00000013570	ENSDARP00000124781_ENSDARG00000060597	ENSGACP00000001555_ENSGACG00000001192
AmnPhylome_0002914_sub_002	non-elusive	21	19	-	-	1	1	1	1	2	1	1	1	1	1	1	1	1	1	1	1	1	1	2	phosphatidylinositol-4,5-bisphosphate 3-kinase, catalytic subunit alpha (PIK3CA)	ENSP00000263967_ENSG00000121879	ENSCAFP00000016537_ENSCAFG00000011212	ENSMODP00000026633_ENSMODG00000021305	Gallus_gallus_NP_001004410.1	ENSTGUP00000017733_ENSTGUG00000017451,Taeniopygia_guttata_XP_012431091.1	Alligator_mississippiensis_XP_006268221.1	Alligator_sinensis_XP_006017210.1	Pelodiscus_sinensis_XP_006139769.1	Chelonia_mydas_XP_007057044.1	Parpi0008175.p1	Gekko_japonicus_XP_015267337.1	ENSACAP00000004867_ENSACAG00000004872	Python_bivittatus_XP_007422861.1	Thamnophis_sirtalis_XP_013912006.1	ENSXETP00000015756_ENSXETG00000007252	ENSLACP00000017606_ENSLACG00000015507	ENSLOCP00000001277_ENSLOCG00000001119	ENSDARP00000138914_ENSDARG00000075456	ENSGACP00000008159_ENSGACG00000006156,ENSGACP00000021206_ENSGACG00000016071
AmnPhylome_0002931_sub_003	elusive	9	9	0	0	0	0	0	0	0	1	1	1	1	0	1	1	1	1	0	0	1	0	0	CD63 antigen-like (LOC102560984), transcript variant X1						Alligator_mississippiensis_XP_014454870.1	Alligator_sinensis_XP_006030523.1	Pelodiscus_sinensis_XP_006137794.1	Chelonia_mydas_XP_007057135.1		Gekko_japonicus_XP_015269558.1	ENSACAP00000010435_ENSACAG00000010638	Python_bivittatus_XP_007419998.1	Thamnophis_sirtalis_XP_013911788.1			ENSLOCP00000006672_ENSLOCG00000005529
AmnPhylome_0002931_sub_002	non-elusive	16	15	-	-	1	1	0	1	0	1	1	0	0	1	1	1	1	2	1	1	1	1	1	CD63 molecule (CD63), transcript variant X1	ENSP00000447730_ENSG00000135404	ENSCAFP00000000096_ENSCAFG00000000064		Gallus_gallus_XP_015128066.1		Alligator_mississippiensis_XP_014451999.1	Alligator_sinensis_XP_006035262.1			Parpi0012837.p1	Gekko_japonicus_XP_015280177.1	ENSACAP00000009778_ENSACAG00000009957	Python_bivittatus_XP_007435488.1	Thamnophis_sirtalis_XP_013923744.1,Thamnophis_sirtalis_XP_013916031.1	ENSXETP00000037999_ENSXETG00000017488	ENSLACP00000018046_ENSLACG00000015901	ENSLOCP00000005285_ENSLOCG00000004424	ENSDARP00000031764_ENSDARG00000025147	ENSGACP00000014246_ENSGACG00000010752
AmnPhylome_0002935_sub_002	elusive	6	6	0	0	0	0	0	0	0	0	0	0	1	1	0	1	1	1	0	0	1	0	0	zinc finger protein 853-like (LOC102946273)									Chelonia_mydas_XP_007070192.1	Parpi0016400.p1		ENSACAP00000023162_ENSACAG00000028962	Python_bivittatus_XP_007443626.1	Thamnophis_sirtalis_XP_013918910.1			ENSLOCP00000017410_ENSLOCG00000014134
AmnPhylome_0002935_sub_003	non-elusive	34	19	-	-	2	1	1	2	1	2	2	2	2	2	2	2	2	2	2	2	1	2	2	zinc finger protein 740 (ZNF740), transcript variant X3	ENSP00000409463_ENSG00000139651,ENSP00000294740_ENSG00000162702	ENSCAFP00000010501_ENSCAFG00000007070	ENSMODP00000016067_ENSMODG00000012840	Gallus_gallus_XP_015128902.1,Gallus_gallus_XP_015145857.1	Taeniopygia_guttata_XP_002193103.1	Alligator_mississippiensis_XP_006278708.1,Alligator_mississippiensis_XP_014458421.1	Alligator_sinensis_XP_006030662.1,Alligator_sinensis_XP_014376257.1	ENSPSIP00000003141_ENSPSIG00000003019,Pelodiscus_sinensis_XP_006135458.2	Chelonia_mydas_XP_007058585.1,Chelonia_mydas_XP_007055259.1	Parpi0022045.p1,Parpi0009229.p1	Gekko_japonicus_XP_015276860.1,Gekko_japonicus_XP_015272517.1	ENSACAP00000006854_ENSACAG00000006993,ENSACAP00000006145_ENSACAG00000006286	Python_bivittatus_XP_007421389.1,Python_bivittatus_XP_007421699.1	Thamnophis_sirtalis_XP_013909223.1,Thamnophis_sirtalis_XP_013930592.1	ENSXETP00000053907_ENSXETG00000025177,ENSXETP00000040362_ENSXETG00000018651	ENSLACP00000019050_ENSLACG00000016763,ENSLACP00000016538_ENSLACG00000014572	ENSLOCP00000014233_ENSLOCG00000011584	ENSDARP00000128940_ENSDARG00000000567,ENSDARP00000120960_ENSDARG00000035910	ENSGACP00000012574_ENSGACG00000009536,ENSGACP00000009087_ENSGACG00000006858
AmnPhylome_0002944_sub_003	elusive	10	10	0	0	0	0	0	0	0	1	1	1	1	1	1	1	1	1	0	1	0	0	0	fascin-like (LOC102565591)						Alligator_mississippiensis_XP_006264658.2	Alligator_sinensis_XP_006026114.2	ENSPSIP00000016931_ENSPSIG00000015043	Chelonia_mydas_XP_007065838.1	Parpi0008269.p1	Gekko_japonicus_XP_015279799.1	Anolis_carolinensis_XP_008114097.1	Python_bivittatus_XP_007440442.1	Thamnophis_sirtalis_XP_013918144.1		ENSLACP00000023162_ENSLACG00000005042
AmnPhylome_0002944_sub_002	non-elusive	20	18	-	-	1	1	1	1	1	1	1	0	1	1	1	1	1	1	1	1	1	2	2	fascin actin-bundling protein 2, retinal (FSCN2)	ENSP00000334665_ENSG00000186765	ENSCAFP00000008588_ENSCAFG00000005745	ENSMODP00000003230_ENSMODG00000002662	Gallus_gallus_NP_001171209.1	ENSTGUP00000015065_ENSTGUG00000014701	Alligator_mississippiensis_XP_006270697.2	Alligator_sinensis_XP_006034862.1		Chelonia_mydas_XP_007071000.1	Parpi0020705.p1	Gekko_japonicus_XP_015264307.1	Anolis_carolinensis_XP_003217090.1	Python_bivittatus_XP_007419913.1	Thamnophis_sirtalis_XP_013921344.1	ENSXETP00000032887_ENSXETG00000015030	ENSLACP00000021083_ENSLACG00000018521	ENSLOCP00000015734_ENSLOCG00000012788	ENSDARP00000098380_ENSDARG00000074396,ENSDARP00000077372_ENSDARG00000059574	ENSGACP00000012791_ENSGACG00000009694,ENSGACP00000014562_ENSGACG00000011006
AmnPhylome_0002949_sub_004	elusive	12	11	0	0	0	0	0	0	0	1	1	0	0	2	1	1	1	1	1	1	0	1	1	urotensin-2 receptor-like (LOC102574679)						Alligator_mississippiensis_XP_006266607.2	Alligator_sinensis_XP_006026838.2			Parpi0029740.p1,Parpi0016404.p1	Gekko_japonicus_XP_015275016.1	ENSACAP00000015197_ENSACAG00000015471	Python_bivittatus_XP_007443317.1	Thamnophis_sirtalis_XP_013918908.1	ENSXETP00000041279_ENSXETG00000019036	ENSLACP00000003013_ENSLACG00000002696		ENSDARP00000122050_ENSDARG00000040816	ENSGACP00000015361_ENSGACG00000011620
AmnPhylome_0002949_sub_005	non-elusive	19	18	-	-	1	1	0	1	1	1	1	1	1	1	1	1	2	1	1	1	1	1	1	urotensin 2 receptor (UTS2R)	ENSP00000323516_ENSG00000181408	ENSCAFP00000035506_ENSCAFG00000012945		Gallus_gallus_XP_004946151.1	Taeniopygia_guttata_XP_002188305.1	Alligator_mississippiensis_XP_006258650.1	Alligator_sinensis_XP_006028809.1	ENSPSIP00000018431_ENSPSIG00000016389	Chelonia_mydas_XP_007072650.1	Parpi0025657.p1	Gekko_japonicus_XP_015269820.1	ENSACAP00000011150_ENSACAG00000011416	Python_bivittatus_XP_007436608.1,Python_bivittatus_XP_007436607.1	Thamnophis_sirtalis_XP_013924476.1	ENSXETP00000026719_ENSXETG00000012229	ENSLACP00000006095_ENSLACG00000005410	ENSLOCP00000014525_ENSLOCG00000011810	ENSDARP00000066289_ENSDARG00000009624	ENSGACP00000007030_ENSGACG00000005315
AmnPhylome_0002962_sub_003	elusive	6	6	0	0	0	0	0	0	0	0	0	1	0	0	1	0	0	0	0	1	1	1	1	sushi domain-containing protein 6-like (LOC107116365)								Pelodiscus_sinensis_XP_014435338.1			Gekko_japonicus_XP_015273748.1					ENSLACP00000022382_ENSLACG00000022259	ENSLOCP00000017683_ENSLOCG00000014363	ENSDARP00000137946_ENSDARG00000099969	ENSGACP00000016298_ENSGACG00000012331
AmnPhylome_0002962_sub_004	non-elusive	20	19	-	-	1	1	1	1	1	1	1	1	1	1	1	1	1	1	1	1	1	1	2	sushi domain containing 6 (SUSD6), transcript variant X1	ENSP00000344424_ENSG00000100647	ENSCAFP00000024385_ENSCAFG00000016582	ENSMODP00000014201_ENSMODG00000011354	Gallus_gallus_XP_421180.1	Taeniopygia_guttata_XP_012429783.1	Alligator_mississippiensis_XP_006277647.1	Alligator_sinensis_XP_006025245.1	ENSPSIP00000013684_ENSPSIG00000012272	Chelonia_mydas_XP_007054300.1	Parpi0005899.p1	Gekko_japonicus_XP_015268777.1	Anolis_carolinensis_XP_008116363.1	Python_bivittatus_XP_007436787.1	Thamnophis_sirtalis_XP_013915729.1	ENSXETP00000054904_ENSXETG00000017883	ENSLACP00000001804_ENSLACG00000001610	ENSLOCP00000015316_ENSLOCG00000012443	ENSDARP00000127300_ENSDARG00000030116	ENSGACP00000010402_ENSGACG00000007847,ENSGACP00000007937_ENSGACG00000006000
AmnPhylome_0003128_sub_003	elusive	12	8	0	0	0	0	0	0	0	0	0	0	1	1	1	1	0	0	1	0	2	3	2	pinopsin-like (LOC102947042)									Chelonia_mydas_XP_007068731.1	Parpi0002005.p1	Gekko_japonicus_XP_015279523.1	Anolis_carolinensis_XP_003228056.1			ENSXETP00000038000_ENSXETG00000017493		ENSLOCP00000008486_ENSLOCG00000007008,ENSLOCP00000018610_ENSLOCG00000015121	ENSDARP00000070158_ENSDARG00000036460,ENSDARP00000037563_ENSDARG00000032246,ENSDARP00000105609_ENSDARG00000090629	ENSGACP00000007113_ENSGACG00000005386,ENSGACP00000027062_ENSGACG00000020466
AmnPhylome_0003128_sub_001	non-elusive	19	19	-	-	1	1	1	1	1	1	1	1	1	1	1	1	1	1	1	1	1	1	1	opsin 3 (OPN3)	ENSP00000355512_ENSG00000054277	ENSCAFP00000023112_ENSCAFG00000015729	ENSMODP00000008608_ENSMODG00000006943	Gallus_gallus_XP_426139.2	Taeniopygia_guttata_XP_004186115.1	Alligator_mississippiensis_XP_006268885.2	Alligator_sinensis_XP_006031891.1	Pelodiscus_sinensis_XP_014426145.1	Chelonia_mydas_XP_007072691.1	Parpi0015150.p1	Gekko_japonicus_XP_015280052.1	ENSACAP00000003346_ENSACAG00000003462	Python_bivittatus_XP_007440155.1	Thamnophis_sirtalis_XP_013912495.1	ENSXETP00000060905_ENSXETG00000033066	ENSLACP00000010483_ENSLACG00000009235	ENSLOCP00000020474_ENSLOCG00000016574	ENSDARP00000069184_ENSDARG00000052775	ENSGACP00000003906_ENSGACG00000002981
AmnPhylome_0003128_sub_004	elusive	9	9	0	0	0	0	0	0	0	1	1	0	1	0	1	1	0	0	1	0	1	1	1	opsin-3-like (LOC102576134)						Alligator_mississippiensis_XP_006266770.1	Alligator_sinensis_XP_006028149.2		Chelonia_mydas_XP_007069816.1		Gekko_japonicus_XP_015266708.1	ENSACAP00000002434_ENSACAG00000002546			ENSXETP00000006576_ENSXETG00000003024		ENSLOCP00000005480_ENSLOCG00000004577	ENSDARP00000135629_ENSDARG00000103674	ENSGACP00000021638_ENSGACG00000016391
AmnPhylome_0003128_sub_001	non-elusive	19	19	-	-	1	1	1	1	1	1	1	1	1	1	1	1	1	1	1	1	1	1	1	opsin 3 (OPN3)	ENSP00000355512_ENSG00000054277	ENSCAFP00000023112_ENSCAFG00000015729	ENSMODP00000008608_ENSMODG00000006943	Gallus_gallus_XP_426139.2	Taeniopygia_guttata_XP_004186115.1	Alligator_mississippiensis_XP_006268885.2	Alligator_sinensis_XP_006031891.1	Pelodiscus_sinensis_XP_014426145.1	Chelonia_mydas_XP_007072691.1	Parpi0015150.p1	Gekko_japonicus_XP_015280052.1	ENSACAP00000003346_ENSACAG00000003462	Python_bivittatus_XP_007440155.1	Thamnophis_sirtalis_XP_013912495.1	ENSXETP00000060905_ENSXETG00000033066	ENSLACP00000010483_ENSLACG00000009235	ENSLOCP00000020474_ENSLOCG00000016574	ENSDARP00000069184_ENSDARG00000052775	ENSGACP00000003906_ENSGACG00000002981
AmnPhylome_0003149_sub_001	elusive	10	10	0	0	0	0	0	0	0	0	0	0	0	1	1	1	1	1	1	1	1	1	1	von Willebrand factor C domain-containing protein 2-like (LOC107120292)										Parpi0006178.p1	Gekko_japonicus_XP_015278445.1	Anolis_carolinensis_XP_008107712.1	Python_bivittatus_XP_007420038.1	Thamnophis_sirtalis_XP_013919306.1	ENSXETP00000007091_ENSXETG00000003266	ENSLACP00000008125_ENSLACG00000007194	ENSLOCP00000003114_ENSLOCG00000002650	ENSDARP00000056656_ENSDARG00000038794	ENSGACP00000022730_ENSGACG00000017210
AmnPhylome_0003149_sub_004	non-elusive	19	19	-	-	1	1	1	1	1	1	1	1	1	1	1	1	1	1	1	1	1	1	1	von Willebrand factor C domain containing protein 2-like (VWC2L), transcript variant X1	ENSP00000308976_ENSG00000174453	ENSCAFP00000037149_ENSCAFG00000029460	ENSMODP00000019511_ENSMODG00000015633	Gallus_gallus_XP_426552.3	Taeniopygia_guttata_XP_002189621.2	Alligator_mississippiensis_XP_006276498.1	Alligator_sinensis_XP_006020026.1	ENSPSIP00000017128_ENSPSIG00000015244	Chelonia_mydas_XP_007068368.1	Parpi0021110.p1	Gekko_japonicus_XP_015264087.1	Anolis_carolinensis_XP_003215202.2	Python_bivittatus_XP_007429465.1	Thamnophis_sirtalis_XP_013921752.1	ENSXETP00000031165_ENSXETG00000014240	ENSLACP00000017716_ENSLACG00000015603	ENSLOCP00000005361_ENSLOCG00000004485	ENSDARP00000115777_ENSDARG00000069134	ENSGACP00000008583_ENSGACG00000006493
AmnPhylome_0003183_sub_002	elusive	5	5	0	0	0	0	0	0	0	1	1	0	0	0	0	0	0	0	1	1	1	0	0	tumor-associated calcium signal transducer 2-like (LOC102560406)						Alligator_mississippiensis_XP_014451881.1	Alligator_sinensis_XP_014377611.1								ENSXETP00000061413_ENSXETG00000030590	ENSLACP00000015918_ENSLACG00000014017	ENSLOCP00000011001_ENSLOCG00000009027
AmnPhylome_0003183_sub_001	non-elusive	32	19	-	-	2	1	2	2	2	2	2	2	2	2	2	2	2	2	1	1	1	1	1	tumor-associated calcium signal transducer 2 (TACSTD2)	ENSP00000263735_ENSG00000119888,ENSP00000360269_ENSG00000184292	ENSCAFP00000003865_ENSCAFG00000002653	ENSMODP00000001281_ENSMODG00000001077,ENSMODP00000004056_ENSMODG00000003318	Gallus_gallus_NP_001012582.1,Gallus_gallus_NP_001264605.1	ENSTGUP00000005649_ENSTGUG00000005491,Taeniopygia_guttata_XP_002194629.1	Alligator_mississippiensis_XP_006273983.1,Alligator_mississippiensis_XP_006267556.1	Alligator_sinensis_XP_006014811.1,Alligator_sinensis_XP_014376349.1	ENSPSIP00000017678_ENSPSIG00000015680,ENSPSIP00000000503_ENSPSIG00000000502	Chelonia_mydas_XP_007072470.1,Chelonia_mydas_XP_007059113.1	Parpi0011427.p1,Parpi0007204.p1	Gekko_japonicus_XP_015283161.1,Gekko_japonicus_XP_015268401.1	ENSACAP00000013637_ENSACAG00000013915,ENSACAP00000006885_ENSACAG00000007049	Python_bivittatus_XP_007428534.1,Python_bivittatus_XP_007432876.1	Thamnophis_sirtalis_XP_013928420.1,Thamnophis_sirtalis_XP_013927685.1	ENSXETP00000062813_ENSXETG00000022614	ENSLACP00000001188_ENSLACG00000001064	ENSLOCP00000020127_ENSLOCG00000016306	ENSDARP00000059320_ENSDARG00000040534	ENSGACP00000003463_ENSGACG00000002632
AmnPhylome_0003221_sub_003	elusive	14	12	0	0	0	0	0	0	0	1	1	0	2	1	1	1	1	1	2	0	1	1	1	glucose-6-phosphatase (LOC102569787)						Alligator_mississippiensis_XP_006266422.2	Alligator_sinensis_XP_006021003.1		Chelonia_mydas_XP_007054806.1,Chelonia_mydas_XP_007054844.1	Parpi0024030.p1	Gekko_japonicus_XP_015277296.1	ENSACAP00000023001_ENSACAG00000029477	Python_bivittatus_XP_007425079.1	Thamnophis_sirtalis_XP_013910827.1	ENSXETP00000053021_ENSXETG00000024588,ENSXETP00000027534_ENSXETG00000012583		ENSLOCP00000015000_ENSLOCG00000012196	ENSDARP00000030904_ENSDARG00000031616	ENSGACP00000004818_ENSGACG00000003660
AmnPhylome_0003221_sub_004	non-elusive	20	18	-	-	1	1	0	1	2	1	1	1	1	1	1	1	1	1	1	1	1	2	1	glucose-6-phosphatase-like (LOC100857298), transcript variant X1	ENSP00000253801_ENSG00000131482	ENSCAFP00000021606_ENSCAFG00000014653		Gallus_gallus_XP_003642865.1	ENSTGUP00000002917_ENSTGUG00000002831,ENSTGUP00000002909_ENSTGUG00000002828	Alligator_mississippiensis_XP_006266421.1	Alligator_sinensis_XP_006021004.1	ENSPSIP00000005277_ENSPSIG00000004917	Chelonia_mydas_XP_007054805.1	Parpi0024031.p1	Gekko_japonicus_XP_015277297.1	ENSACAP00000013381_ENSACAG00000013598	Python_bivittatus_XP_007425078.1	Thamnophis_sirtalis_XP_013910829.1	ENSXETP00000029871_ENSXETG00000013641	ENSLACP00000022280_ENSLACG00000022601	ENSLOCP00000015015_ENSLOCG00000012200	ENSDARP00000128434_ENSDARG00000014967,ENSDARP00000086301_ENSDARG00000013721	ENSGACP00000004794_ENSGACG00000003652
AmnPhylome_0003277_sub_002	elusive	13	12	0	0	0	0	0	0	0	1	1	0	0	1	1	1	1	1	2	1	1	1	1	melanoregulin-like (LOC102559531)						Alligator_mississippiensis_XP_006260275.1	Alligator_sinensis_XP_006022612.1			Parpi0017059.p1	Gekko_japonicus_XP_015275341.1	ENSACAP00000003709_ENSACAG00000003820	Python_bivittatus_XP_007424279.1	Thamnophis_sirtalis_XP_013908956.1	ENSXETP00000033159_ENSXETG00000015143,ENSXETP00000054050_ENSXETG00000025280	ENSLACP00000017990_ENSLACG00000015850	ENSLOCP00000015671_ENSLOCG00000012737	ENSDARP00000009192_ENSDARG00000011076	ENSGACP00000011806_ENSGACG00000008937
AmnPhylome_0003277_sub_001	non-elusive	14	14	-	-	1	1	1	1	1	1	1	1	1	0	0	1	0	0	1	1	1	0	1	melanoregulin (MREG)	ENSP00000484331_ENSG00000118242	ENSCAFP00000030832_ENSCAFG00000014361	ENSMODP00000019433_ENSMODG00000015571	Gallus_gallus_XP_421870.3	Taeniopygia_guttata_XP_002191595.1	Alligator_mississippiensis_XP_006260399.2	Alligator_sinensis_XP_006020031.1	Pelodiscus_sinensis_XP_014431132.1	Chelonia_mydas_XP_007071070.1			Anolis_carolinensis_XP_003215206.1			ENSXETP00000053787_ENSXETG00000010902	ENSLACP00000010156_ENSLACG00000008952	ENSLOCP00000013621_ENSLOCG00000011089		ENSGACP00000010257_ENSGACG00000007737
AmnPhylome_0003286_sub_003	elusive	10	10	0	0	0	0	0	0	0	0	0	0	0	1	1	1	1	1	1	1	1	1	1	leucine-rich repeat neuronal protein 1-like (LOC107115544)										Parpi0021042.p1	Gekko_japonicus_XP_015272763.1	Anolis_carolinensis_XP_008101757.1	Python_bivittatus_XP_007423691.1	Thamnophis_sirtalis_XP_013924790.1	ENSXETP00000052208_ENSXETG00000024194	ENSLACP00000013397_ENSLACG00000011796	ENSLOCP00000022079_ENSLOCG00000017978	ENSDARP00000099034_ENSDARG00000077112	ENSGACP00000001055_ENSGACG00000000818
AmnPhylome_0003286_sub_004	non-elusive	20	19	-	-	1	1	1	1	1	1	1	1	1	1	1	1	1	1	1	1	1	1	2	leucine rich repeat neuronal 1 (LRRN1)	ENSP00000314901_ENSG00000175928	ENSCAFP00000008934_ENSCAFG00000005960	ENSMODP00000034019_ENSMODG00000024416	Gallus_gallus_NP_001091008.1	ENSTGUP00000010534_ENSTGUG00000010215	Alligator_mississippiensis_XP_006259644.1	Alligator_sinensis_XP_006026756.1	ENSPSIP00000000527_ENSPSIG00000000527	Chelonia_mydas_XP_007061344.1	Parpi0017273.p1	Gekko_japonicus_XP_015273428.1	ENSACAP00000020123_ENSACAG00000026715	Python_bivittatus_XP_007434848.1	Thamnophis_sirtalis_XP_013919467.1	ENSXETP00000011187_ENSXETG00000005147	ENSLACP00000006837_ENSLACG00000006069	ENSLOCP00000022351_ENSLOCG00000018250	ENSDARP00000078824_ENSDARG00000060115	ENSGACP00000015760_ENSGACG00000011915,ENSGACP00000000828_ENSGACG00000000643
AmnPhylome_0003292_sub_001	elusive	25	13	0	0	0	0	0	0	0	1	1	0	1	1	1	1	1	1	1	1	4	7	4	keratin, type I cytoskeletal 14-like (LOC102576758)						Alligator_mississippiensis_XP_006264627.1	Alligator_sinensis_XP_006032857.2		Chelonia_mydas_XP_007054821.1	Parpi0018106.p1	Gekko_japonicus_XP_015277980.1	ENSACAP00000022054_ENSACAG00000028562	Python_bivittatus_XP_007428118.1	Thamnophis_sirtalis_XP_013907266.1	ENSXETP00000027305_ENSXETG00000012488	ENSLACP00000010857_ENSLACG00000009556	ENSLOCP00000016768_ENSLOCG00000013599,ENSLOCP00000016760_ENSLOCG00000013584,ENSLOCP00000016814_ENSLOCG00000013624,ENSLOCP00000016790_ENSLOCG00000013607	ENSDARP00000127946_ENSDARG00000095147,ENSDARP00000096586_ENSDARG00000000212,ENSDARP00000121004_ENSDARG00000044973,ENSDARP00000034077_ENSDARG00000044975,ENSDARP00000006888_ENSDARG00000044976,ENSDARP00000108614_ENSDARG00000022334,ENSDARP00000041532_ENSDARG00000014356	ENSGACP00000023921_ENSGACG00000018108,ENSGACP00000024194_ENSGACG00000018303,ENSGACP00000003919_ENSGACG00000002989,ENSGACP00000024189_ENSGACG00000018299
AmnPhylome_0003292_sub_002	non-elusive	222	19	-	-	24	21	25	12	7	13	17	6	9	11	15	14	11	11	13	1	1	8	3	keratin, type I cytoskeletal 42-like (LOC100857659)	ENSP00000264651_ENSG00000167916,ENSP00000167588_ENSG00000171431,ENSP00000377558_ENSG00000197079,ENSP00000246646_ENSG00000171360,ENSP00000225550_ENSG00000108417,ENSP00000347823_ENSG00000196859,ENSP00000366984_ENSG00000204889,ENSP00000251645_ENSG00000094796,ENSP00000007735_ENSG00000006059,ENSP00000377570_ENSG00000131737,ENSP00000251646_ENSG00000131738,ENSP00000225899_ENSG00000108759,ENSP00000329165…	ENSCAFP00000023591_ENSCAFG00000016017,ENSCAFP00000034514_ENSCAFG00000016003,ENSCAFP00000023468_ENSCAFG00000015953,ENSCAFP00000023517_ENSCAFG00000024998,ENSCAFP00000023473_ENSCAFG00000015956,ENSCAFP00000030974_ENSCAFG00000023275,ENSCAFP00000023553_ENSCAFG00000015997,ENSCAFP00000023537_ENSCAFG00000023708,ENSCAFP00000023504_ENSCAFG00000015969,ENSCAFP00000023471_ENSCAFG00000015955,ENSCAFP00000023459_…	ENSMODP00000038497_ENSMODG00000025669,ENSMODP00000016601_ENSMODG00000013275,ENSMODP00000016966_ENSMODG00000013562,ENSMODP00000018144_ENSMODG00000014510,ENSMODP00000017967_ENSMODG00000014371,ENSMODP00000017838_ENSMODG00000014275,ENSMODP00000016997_ENSMODG00000013588,ENSMODP00000017004_ENSMODG00000013596,ENSMODP00000017812_ENSMODG00000014253,ENSMODP00000017799_ENSMODG00000014241,ENSMODP00000017996_…	Gallus_gallus_NP_001264910.1,ENSGALP00000006096_ENSGALG00000003856,Gallus_gallus_XP_004948661.2,Gallus_gallus_XP_003642867.2,Gallus_gallus_XP_003642868.1,Gallus_gallus_XP_418162.5,Gallus_gallus_XP_001233972.1,Gallus_gallus_NP_990340.2,Gallus_gallus_NP_001001312.2,ENSGALP00000006090_ENSGALG00000023855,ENSGALP00000005836_ENSGALG00000003690,Gallus_gallus_XP_425874.3	Taeniopygia_guttata_XP_002194074.2,Taeniopygia_guttata_XP_012426584.1,ENSTGUP00000016851_ENSTGUG00000016530,Taeniopygia_guttata_XP_002194209.2,Taeniopygia_guttata_XP_002197015.1,ENSTGUP00000002468_ENSTGUG00000002393,Taeniopygia_guttata_XP_012426581.1	Alligator_mississippiensis_XP_006276736.1,Alligator_mississippiensis_XP_014460175.1,Alligator_mississippiensis_XP_006264596.1,Alligator_mississippiensis_XP_006264626.2,Alligator_mississippiensis_XP_014460166.1,Alligator_mississippiensis_XP_014460165.1,Alligator_mississippiensis_XP_006276730.1,Alligator_mississippiensis_XP_006276726.1,Alligator_mississippiensis_XP_006276725.1,Alligator_mississippi…	Alligator_sinensis_XP_006022640.2,Alligator_sinensis_XP_006022587.1,Alligator_sinensis_XP_014379730.1,Alligator_sinensis_XP_006039283.2,Alligator_sinensis_XP_006032845.1,Alligator_sinensis_XP_014374893.1,Alligator_sinensis_XP_006032843.1,Alligator_sinensis_XP_006032844.1,Alligator_sinensis_XP_006022636.1,Alligator_sinensis_XP_006022635.2,Alligator_sinensis_XP_006022634.2,Alligator_sinensis_XP_006…	Pelodiscus_sinensis_XP_006114357.1,ENSPSIP00000002712_ENSPSIG00000002643,ENSPSIP00000002692_ENSPSIG00000002628,Pelodiscus_sinensis_XP_006114353.1,Pelodiscus_sinensis_XP_006114361.1,Pelodiscus_sinensis_XP_006114360.1	Chelonia_mydas_XP_007062043.1,Chelonia_mydas_XP_007062118.1,Chelonia_mydas_XP_007054770.1,Chelonia_mydas_XP_007062047.1,Chelonia_mydas_XP_007062046.1,Chelonia_mydas_XP_007054820.1,Chelonia_mydas_XP_007054772.1,Chelonia_mydas_XP_007072713.1,Chelonia_mydas_XP_007062044.1	Parpi0018091.p1,Parpi0018094.p1,Parpi0018100.p1,Parpi0018101.p1,Parpi0018104.p1,Parpi0018103.p1,Parpi0018097.p1,Parpi0018098.p1,Parpi0018105.p1,Parpi0018092.p1,Parpi0018093.p1	Gekko_japonicus_XP_015265755.1,Gekko_japonicus_XP_015263099.1,Gekko_japonicus_XP_015277985.1,Gekko_japonicus_XP_015277989.1,Gekko_japonicus_XP_015277990.1,Gekko_japonicus_XP_015277983.1,Gekko_japonicus_XP_015263104.1,Gekko_japonicus_XP_015263101.1,Gekko_japonicus_XP_015263098.1,Gekko_japonicus_XP_015277986.1,Gekko_japonicus_XP_015277987.1,Gekko_japonicus_XP_015265754.1,Gekko_japonicus_XP_01526310…	ENSACAP00000022010_ENSACAG00000028648,ENSACAP00000021943_ENSACAG00000029628,ENSACAP00000019639_ENSACAG00000027366,Anolis_carolinensis_XP_008111596.1,Anolis_carolinensis_XP_008111600.1,Anolis_carolinensis_XP_003222627.2,ENSACAP00000015676_ENSACAG00000015803,ENSACAP00000017586_ENSACAG00000017860,ENSACAP00000017591_ENSACAG00000017868,Anolis_carolinensis_XP_008111595.1,ENSACAP00000017606_ENSACAG00000…	Python_bivittatus_XP_007440302.1,Python_bivittatus_XP_007440299.1,Python_bivittatus_XP_007442416.1,Python_bivittatus_XP_007428116.1,Python_bivittatus_XP_007433507.1,Python_bivittatus_XP_007433508.1,Python_bivittatus_XP_007428114.1,Python_bivittatus_XP_007428115.1,Python_bivittatus_XP_007440301.1,Python_bivittatus_XP_007440303.1,Python_bivittatus_XP_007440300.1	Thamnophis_sirtalis_XP_013929369.1,Thamnophis_sirtalis_XP_013917304.1,Thamnophis_sirtalis_XP_013917447.1,Thamnophis_sirtalis_XP_013917445.1,Thamnophis_sirtalis_XP_013921801.1,Thamnophis_sirtalis_XP_013921806.1,Thamnophis_sirtalis_XP_013907265.1,Thamnophis_sirtalis_XP_013907264.1,Thamnophis_sirtalis_XP_013929349.1,Thamnophis_sirtalis_XP_013917309.1,Thamnophis_sirtalis_XP_013917303.1	ENSXETP00000059309_ENSXETG00000031985,ENSXETP00000046182_ENSXETG00000025339,ENSXETP00000063738_ENSXETG00000031491,ENSXETP00000046180_ENSXETG00000025340,ENSXETP00000027288_ENSXETG00000025052,ENSXETP00000063672_ENSXETG00000029985,ENSXETP00000027290_ENSXETG00000017467,ENSXETP00000027296_ENSXETG00000012482,ENSXETP00000046168_ENSXETG00000025341,ENSXETP00000061853_ENSXETG00000033788,ENSXETP00000046167_…	ENSLACP00000016566_ENSLACG00000014599	ENSLOCP00000014886_ENSLOCG00000012094	ENSDARP00000095029_ENSDARG00000036840,ENSDARP00000066619_ENSDARG00000090268,ENSDARP00000011549_ENSDARG00000023082,ENSDARP00000000221_ENSDARG00000036830,ENSDARP00000096584_ENSDARG00000092947,ENSDARP00000141452_ENSDARG00000036834,ENSDARP00000141212_ENSDARG00000036832,ENSDARP00000095774_ENSDARG00000094041	ENSGACP00000024215_ENSGACG00000018310,ENSGACP00000019395_ENSGACG00000014689,ENSGACP00000019400_ENSGACG00000014692
AmnPhylome_0003296_sub_002	elusive	4	4	0	0	0	0	0	0	0	0	0	0	0	0	0	1	1	0	0	0	1	1	0	myoD family inhibitor domain-containing protein-like (LOC103281835), transcript variant X2												Anolis_carolinensis_XP_008122309.1	Python_bivittatus_XP_007422271.1				ENSLOCP00000018079_ENSLOCG00000014689	ENSDARP00000132264_ENSDARG00000101206
AmnPhylome_0003296_sub_001	non-elusive	18	18	-	-	1	1	1	1	1	1	1	1	1	1	1	1	1	1	1	1	1	1	0	MyoD family inhibitor domain containing (MDFIC)	ENSP00000484656_ENSG00000135272	ENSCAFP00000005046_ENSCAFG00000003393	ENSMODP00000019782_ENSMODG00000015856	Gallus_gallus_XP_416018.1	Taeniopygia_guttata_XP_002192571.2	Alligator_mississippiensis_XP_014456585.1	Alligator_sinensis_XP_014377453.1	ENSPSIP00000016998_ENSPSIG00000015133	Chelonia_mydas_XP_007070594.1	Parpi0002985.p1	Gekko_japonicus_XP_015263779.1	ENSACAP00000006552_ENSACAG00000006712	Python_bivittatus_XP_007431681.1	Thamnophis_sirtalis_XP_013916329.1	ENSXETP00000025308_ENSXETG00000011565	ENSLACP00000011874_ENSLACG00000010451	ENSLOCP00000019625_ENSLOCG00000015940	ENSDARP00000118467_ENSDARG00000074223
AmnPhylome_0003311_sub_004	elusive	10	9	0	0	0	0	0	0	0	0	0	1	1	1	1	1	0	0	1	1	1	2	0	olfactomedin-like (LOC102946818)								Pelodiscus_sinensis_XP_014434123.1	Chelonia_mydas_XP_007070984.1	Parpi0011978.p1	Gekko_japonicus_XP_015274475.1	ENSACAP00000002710_ENSACAG00000002813			ENSXETP00000040532_ENSXETG00000018715	ENSLACP00000020504_ENSLACG00000018021	ENSLOCP00000013071_ENSLOCG00000010671	ENSDARP00000109547_ENSDARG00000087625,ENSDARP00000061496_ENSDARG00000041960
AmnPhylome_0003311_sub_003	non-elusive	31	18	-	-	1	2	2	1	1	2	2	1	1	1	1	1	1	1	1	1	4	7	0	olfactomedin-4 (LOC102558641)	ENSP00000219022_ENSG00000102837	ENSCAFP00000009303_ENSCAFG00000006208,ENSCAFP00000034024_ENSCAFG00000004843	ENSMODP00000014315_ENSMODG00000011452,ENSMODP00000018420_ENSMODG00000014735	Gallus_gallus_NP_001035553.1	ENSTGUP00000012818_ENSTGUG00000012456	Alligator_mississippiensis_XP_006277768.2,Alligator_mississippiensis_XP_014463821.1	Alligator_sinensis_XP_014382232.1,Alligator_sinensis_XP_014383401.1	ENSPSIP00000005473_ENSPSIG00000005097	Chelonia_mydas_XP_007061369.1	Parpi0015467.p1	Gekko_japonicus_XP_015283350.1	Anolis_carolinensis_XP_003218689.1	Python_bivittatus_XP_007442257.1	Thamnophis_sirtalis_XP_013929482.1	ENSXETP00000059091_ENSXETG00000031089	ENSLACP00000020517_ENSLACG00000018030	ENSLOCP00000004067_ENSLOCG00000003434,ENSLOCP00000004026_ENSLOCG00000003400,ENSLOCP00000004040_ENSLOCG00000003414,ENSLOCP00000004013_ENSLOCG00000003376	ENSDARP00000136182_ENSDARG00000104947,ENSDARP00000133044_ENSDARG00000100346,ENSDARP00000107657_ENSDARG00000086947,ENSDARP00000137576_ENSDARG00000098799,ENSDARP00000103886_ENSDARG00000074322,ENSDARP00000133331_ENSDARG00000099068,ENSDARP00000130742_ENSDARG00000103769
AmnPhylome_0000059_sub_001	elusive	6	6	0	0	0	0	0	0	0	0	0	0	0	1	0	1	1	0	1	1	0	1	0	caveolin-2-like (LOC103065527)										Parpi0022844.p1		ENSACAP00000011653_ENSACAG00000011878	Python_bivittatus_XP_007420565.1		ENSXETP00000058870_ENSXETG00000032332	ENSLACP00000002046_ENSLACG00000001829		ENSDARP00000095297_ENSDARG00000070923
AmnPhylome_0000059_sub_003	non-elusive	20	18	-	-	1	1	0	1	2	1	1	1	1	2	1	1	1	1	1	1	1	1	1	caveolin 2 (CAV2)	ENSP00000222693_ENSG00000105971	ENSCAFP00000005057_ENSCAFG00000003402		Gallus_gallus_NP_001007087.1	Taeniopygia_guttata_XP_004177266.1,ENSTGUP00000005411_ENSTGUG00000005256	Alligator_mississippiensis_XP_006265837.1	Alligator_sinensis_XP_006023686.1	Pelodiscus_sinensis_XP_006122700.1	Chelonia_mydas_XP_007070616.1	Parpi0002979.p1,Parpi0013377.p1	Gekko_japonicus_XP_015270639.1	ENSACAP00000006449_ENSACAG00000006587	Python_bivittatus_XP_007438789.1	Thamnophis_sirtalis_XP_013932148.1	ENSXETP00000025317_ENSXETG00000011570	ENSLACP00000014086_ENSLACG00000012398	ENSLOCP00000019206_ENSLOCG00000015600	ENSDARP00000068216_ENSDARG00000052000	ENSGACP00000012148_ENSGACG00000009202
AmnPhylome_0003359_sub_003	elusive	13	13	0	0	0	0	0	0	0	1	1	1	1	0	1	1	1	1	1	1	1	1	1	secreted frizzled-related protein 2-like (LOC102570445), partial						Alligator_mississippiensis_XP_006277297.1	Alligator_sinensis_XP_006038758.1	Pelodiscus_sinensis_XP_014430840.1	Chelonia_mydas_XP_007070042.1		Gekko_japonicus_XP_015261985.1	Anolis_carolinensis_XP_003229116.1	Python_bivittatus_XP_007428235.1	Thamnophis_sirtalis_XP_013930346.1	ENSXETP00000055200_ENSXETG00000026087	ENSLACP00000007301_ENSLACG00000006474	ENSLOCP00000010258_ENSLOCG00000008437	ENSDARP00000093275_ENSDARG00000070050	ENSGACP00000022246_ENSGACG00000016839
AmnPhylome_0003359_sub_002	non-elusive	20	19	-	-	1	1	1	1	1	1	1	1	1	1	1	1	1	2	1	1	1	1	1	secreted frizzled-related protein 2 (SFRP2)	ENSP00000274063_ENSG00000145423	ENSCAFP00000012270_ENSCAFG00000008353	ENSMODP00000001416_ENSMODG00000001183	Gallus_gallus_NP_990104.1	Taeniopygia_guttata_XP_004186207.1	Alligator_mississippiensis_XP_006264580.1	Alligator_sinensis_XP_006019201.1	Pelodiscus_sinensis_XP_014429938.1	Chelonia_mydas_XP_007071322.1	Parpi0000995.p1	Gekko_japonicus_XP_015264523.1	ENSACAP00000015499_ENSACAG00000015748	Python_bivittatus_XP_007425670.1	Thamnophis_sirtalis_XP_013916627.1,Thamnophis_sirtalis_XP_013916626.1	ENSXETP00000051708_ENSXETG00000023966	ENSLACP00000014878_ENSLACG00000013095	ENSLOCP00000009485_ENSLOCG00000007815	ENSDARP00000134680_ENSDARG00000089563	ENSGACP00000010386_ENSGACG00000007837
AmnPhylome_0003377_sub_001	elusive	12	12	0	1	0	0	0	0	0	0	0	1	1	1	1	1	1	1	1	1	1	1	1	ceramide kinase-like (LOC102445981)								Pelodiscus_sinensis_XP_006130127.1	Chelonia_mydas_XP_007072435.1	Parpi0025824.p1	Gekko_japonicus_XP_015274949.1	ENSACAP00000012175_ENSACAG00000012379	Python_bivittatus_XP_007425796.1	Thamnophis_sirtalis_XP_013923296.1	ENSXETP00000063170_ENSXETG00000030525	ENSLACP00000012572_ENSLACG00000011075	ENSLOCP00000017587_ENSLOCG00000014277	ENSDARP00000036893_ENSDARG00000037267	ENSGACP00000011384_ENSGACG00000008620
AmnPhylome_0003377_sub_002	non-elusive	19	18	-	-	1	1	1	1	1	1	1	1	1	1	1	1	1	0	1	1	1	1	2	ceramide kinase (CERK)	ENSP00000216264_ENSG00000100422	ENSCAFP00000001057_ENSCAFG00000000752	ENSMODP00000019642_ENSMODG00000015746	Gallus_gallus_NP_001026511.1	Taeniopygia_guttata_XP_002187887.1	Alligator_mississippiensis_XP_014461939.1	Alligator_sinensis_XP_006033936.1	ENSPSIP00000015127_ENSPSIG00000013459	Chelonia_mydas_XP_007064594.1	Parpi0002876.p1	Gekko_japonicus_XP_015268978.1	ENSACAP00000004083_ENSACAG00000004135	Python_bivittatus_XP_007422334.1		ENSXETP00000050375_ENSXETG00000023320	ENSLACP00000013010_ENSLACG00000011463	ENSLOCP00000019775_ENSLOCG00000016052	ENSDARP00000117613_ENSDARG00000069169	ENSGACP00000025138_ENSGACG00000019016,ENSGACP00000011755_ENSGACG00000008898
AmnPhylome_0003402_sub_001	elusive	12	9	0	1	0	0	0	0	0	0	0	0	0	1	1	1	1	1	0	2	1	2	2	membrane-associated guanylate kinase, WW and PDZ domain-containing protein 1-like (LOC107121341)										Parpi0024429.p1	Gekko_japonicus_XP_015279740.1	Anolis_carolinensis_XP_008120975.1	Python_bivittatus_XP_007422287.1	Thamnophis_sirtalis_XP_013925137.1		ENSLACP00000001485_ENSLACG00000001329,ENSLACP00000000174_ENSLACG00000000157	ENSLOCP00000018203_ENSLOCG00000014780	ENSDARP00000113608_ENSDARG00000077633,ENSDARP00000122651_ENSDARG00000025108	ENSGACP00000016075_ENSGACG00000012146,ENSGACP00000001037_ENSGACG00000000805
AmnPhylome_0003402_sub_003	non-elusive	21	19	-	-	1	1	1	1	1	1	1	1	1	1	1	1	1	1	1	1	1	2	2	membrane associated guanylate kinase, WW and PDZ domain containing 3 (MAGI3), transcript variant X1	ENSP00000304604_ENSG00000081026	ENSCAFP00000019378_ENSCAFG00000013122	ENSMODP00000001044_ENSMODG00000000874	Gallus_gallus_XP_015154417.1	ENSTGUP00000017804_ENSTGUG00000017520	Alligator_mississippiensis_XP_014456598.1	Alligator_sinensis_XP_014379987.1	Pelodiscus_sinensis_XP_014426853.1	Chelonia_mydas_XP_007059683.1	Parpi0001293.p1	Gekko_japonicus_XP_015266968.1	ENSACAP00000000177_ENSACAG00000000160	Python_bivittatus_XP_007431316.1	Thamnophis_sirtalis_XP_013927022.1	ENSXETP00000028891_ENSXETG00000013195	ENSLACP00000018613_ENSLACG00000016389	ENSLOCP00000013506_ENSLOCG00000010996	ENSDARP00000117089_ENSDARG00000025974,ENSDARP00000133863_ENSDARG00000101869	ENSGACP00000006309_ENSGACG00000004771,ENSGACP00000014601_ENSGACG00000011034
AmnPhylome_0003417_sub_002	elusive	8	8	0	0	0	0	0	0	0	1	0	0	0	1	1	1	0	0	1	1	0	1	1	fibroleukin-like (LOC102559380)						Alligator_mississippiensis_XP_006260195.2				Parpi0002630.p1	Gekko_japonicus_XP_015281564.1	Anolis_carolinensis_XP_008103499.1			ENSXETP00000035265_ENSXETG00000016174	ENSLACP00000017753_ENSLACG00000015636		ENSDARP00000079525_ENSDARG00000060413	ENSGACP00000001034_ENSGACG00000000806
AmnPhylome_0003417_sub_001	non-elusive	21	19	-	-	1	1	1	1	1	1	1	1	1	1	1	1	1	1	1	1	1	2	2	fibrinogen-like 2 (FGL2)	ENSP00000248598_ENSG00000127951	ENSCAFP00000043006_ENSCAFG00000030025	ENSMODP00000021429_ENSMODG00000017178	ENSGALP00000013507_ENSGALG00000008306	ENSTGUP00000002824_ENSTGUG00000002746	Alligator_mississippiensis_XP_006266647.2	Alligator_sinensis_XP_006036333.1	ENSPSIP00000009446_ENSPSIG00000008591	Chelonia_mydas_XP_007063848.1	Parpi0002295.p1	Gekko_japonicus_XP_015270559.1	ENSACAP00000006202_ENSACAG00000006348	Python_bivittatus_XP_007436463.1	Thamnophis_sirtalis_XP_013923612.1	ENSXETP00000042727_ENSXETG00000019734	ENSLACP00000004337_ENSLACG00000003857	ENSLOCP00000019697_ENSLOCG00000015996	ENSDARP00000126424_ENSDARG00000019686,ENSDARP00000023829_ENSDARG00000019861	ENSGACP00000015945_ENSGACG00000012049,ENSGACP00000024917_ENSGACG00000018844
AmnPhylome_0003486_sub_008	elusive	4	4	0	0	0	0	0	0	0	1	1	0	0	0	0	0	0	0	0	1	1	0	0	matrix metalloproteinase-20-like (LOC102564618)						Alligator_mississippiensis_XP_014456141.1	Alligator_sinensis_XP_006038123.1									ENSLACP00000017032_ENSLACG00000015001	ENSLOCP00000001414_ENSLOCG00000001242
AmnPhylome_0003486_sub_010	non-elusive	61	19	-	-	6	5	5	4	4	4	6	4	4	1	2	2	2	1	3	3	2	1	2	matrix metallopeptidase 1 (interstitial collagenase) (MMP1)	ENSP00000299855_ENSG00000149968,ENSP00000322788_ENSG00000196611,ENSP00000260229_ENSG00000137675,ENSP00000458585_ENSG00000262406,ENSP00000236826_ENSG00000118113,ENSP00000279441_ENSG00000166670	ENSCAFP00000022195_ENSCAFG00000015063,ENSCAFP00000022188_ENSCAFG00000015054,ENSCAFP00000022199_ENSCAFG00000015066,ENSCAFP00000031802_ENSCAFG00000023615,ENSCAFP00000022184_ENSCAFG00000023335	ENSMODP00000000882_ENSMODG00000000734,ENSMODP00000000800_ENSMODG00000000669,ENSMODP00000000855_ENSMODG00000000712,ENSMODP00000000918_ENSMODG00000000767,ENSMODP00000000831_ENSMODG00000000692	Gallus_gallus_NP_001265018.1,ENSGALP00000041145_ENSGALG00000026297,ENSGALP00000027709_ENSGALG00000019060,Gallus_gallus_XP_417176.1	Taeniopygia_guttata_XP_012425183.1,Taeniopygia_guttata_XP_012425155.1,Taeniopygia_guttata_XP_002199979.1,ENSTGUP00000013117_ENSTGUG00000012737	Alligator_mississippiensis_XP_006278543.1,Alligator_mississippiensis_XP_006278542.1,Alligator_mississippiensis_XP_014456181.1,Alligator_mississippiensis_XP_014456142.1	Alligator_sinensis_XP_006019004.1,Alligator_sinensis_XP_006038121.1,Alligator_sinensis_XP_014382467.1,Alligator_sinensis_XP_006038116.1,Alligator_sinensis_XP_006038120.1,Alligator_sinensis_XP_006038117.1	ENSPSIP00000017950_ENSPSIG00000015883,ENSPSIP00000018056_ENSPSIG00000016058,ENSPSIP00000018180_ENSPSIG00000016132,Pelodiscus_sinensis_XP_006123470.1	Chelonia_mydas_XP_007057494.1,Chelonia_mydas_XP_007057415.1,Chelonia_mydas_XP_007057416.1,Chelonia_mydas_XP_007057417.1	Parpi0010102.p1	Gekko_japonicus_XP_015277103.1,Gekko_japonicus_XP_015277096.1	ENSACAP00000020451_ENSACAG00000025988,ENSACAP00000012367_ENSACAG00000012628	Python_bivittatus_XP_007434795.1,Python_bivittatus_XP_007434798.1	Thamnophis_sirtalis_XP_013926610.1	ENSXETP00000048018_ENSXETG00000022195,ENSXETP00000060125_ENSXETG00000031108,ENSXETP00000060025_ENSXETG00000031177	ENSLACP00000015443_ENSLACG00000013597,ENSLACP00000015337_ENSLACG00000013502,ENSLACP00000016009_ENSLACG00000014097	ENSLOCP00000001432_ENSLOCG00000001263,ENSLOCP00000001340_ENSLOCG00000001156	ENSDARP00000107423_ENSDARG00000012395	ENSGACP00000026620_ENSGACG00000020145,ENSGACP00000026613_ENSGACG00000020141
AmnPhylome_0003502_sub_003	elusive	8	8	1	0	0	0	0	0	0	1	1	1	1	0	0	0	0	0	0	1	1	1	1	endoplasmic reticulum aminopeptidase 2-like (LOC102559308)						Alligator_mississippiensis_XP_006261664.1	Alligator_sinensis_XP_006019759.1	ENSPSIP00000010514_ENSPSIG00000009185	Chelonia_mydas_XP_007054146.1							ENSLACP00000003395_ENSLACG00000003032	ENSLOCP00000007706_ENSLOCG00000006368	ENSDARP00000136067_ENSDARG00000098618	ENSGACP00000012916_ENSGACG00000009777
AmnPhylome_0003502_sub_005	non-elusive	19	18	-	-	1	1	1	1	0	1	1	1	1	1	1	1	1	1	1	1	1	2	1	endoplasmic reticulum aminopeptidase 1 (ERAP1)	ENSP00000296754_ENSG00000164307	ENSCAFP00000011570_ENSCAFG00000007810	ENSMODP00000025082_ENSMODG00000020072	Gallus_gallus_XP_001232418.2		Alligator_mississippiensis_XP_006261663.1	Alligator_sinensis_XP_006019761.1	Pelodiscus_sinensis_XP_006118750.1	Chelonia_mydas_XP_007054145.1	Parpi0004095.p1	Gekko_japonicus_XP_015263036.1	ENSACAP00000012320_ENSACAG00000012299	Python_bivittatus_XP_007437861.1	Thamnophis_sirtalis_XP_013911753.1	ENSXETP00000028979_ENSXETG00000013225	ENSLACP00000001668_ENSLACG00000001492	ENSLOCP00000005234_ENSLOCG00000004362	ENSDARP00000110747_ENSDARG00000013024,ENSDARP00000115928_ENSDARG00000021859	ENSGACP00000018077_ENSGACG00000013677
AmnPhylome_0003504_sub_001	elusive	10	10	0	0	0	0	0	0	0	0	0	0	0	1	1	1	1	1	1	1	1	1	1	uncharacterized LOC107122782 (LOC107122782)										Parpi0024778.p1	Gekko_japonicus_XP_015281401.1	Anolis_carolinensis_XP_003216450.1	Python_bivittatus_XP_007439619.1	Thamnophis_sirtalis_XP_013921357.1	ENSXETP00000017370_ENSXETG00000007922	ENSLACP00000010360_ENSLACG00000009125	ENSLOCP00000022399_ENSLOCG00000018298	ENSDARP00000111381_ENSDARG00000087188	ENSGACP00000025310_ENSGACG00000019141
AmnPhylome_0003504_sub_003	non-elusive	22	18	-	-	1	1	1	2	1	1	1	1	1	1	1	1	1	1	1	1	1	4	0	nuclear factor interleukin-3-regulated protein-like (LOC101748229), transcript variant X1	ENSP00000297689_ENSG00000165030	ENSCAFP00000003162_ENSCAFG00000002169	ENSMODP00000038198_ENSMODG00000025436	Gallus_gallus_XP_004948813.1,Gallus_gallus_NP_989949.1	ENSTGUP00000000424_ENSTGUG00000000417	Alligator_mississippiensis_XP_014464177.1	Alligator_sinensis_XP_006038038.1	ENSPSIP00000012427_ENSPSIG00000011205	Chelonia_mydas_XP_007056849.1	Parpi0018854.p1	Gekko_japonicus_XP_015277013.1	ENSACAP00000000802_ENSACAG00000000915	Python_bivittatus_XP_007429481.1	Thamnophis_sirtalis_XP_013920448.1	ENSXETP00000001789_ENSXETG00000000804	ENSLACP00000007481_ENSLACG00000006631	ENSLOCP00000009976_ENSLOCG00000008217	ENSDARP00000117644_ENSDARG00000071398,ENSDARP00000137405_ENSDARG00000097088,ENSDARP00000130325_ENSDARG00000092346,ENSDARP00000119920_ENSDARG00000042977
AmnPhylome_0003504_sub_002	elusive	12	10	0	0	0	0	0	0	0	1	1	0	0	1	1	1	1	0	0	1	1	2	2	nuclear factor interleukin-3-regulated protein-like (LOC106738229), transcript variant X1						Alligator_mississippiensis_XP_014452401.1	Alligator_sinensis_XP_014375358.1			Parpi0024779.p1	Gekko_japonicus_XP_015281399.1	ENSACAP00000022569_ENSACAG00000029030	Python_bivittatus_XP_007439621.1			ENSLACP00000011340_ENSLACG00000009977	ENSLOCP00000022400_ENSLOCG00000018299	ENSDARP00000063477_ENSDARG00000043237,ENSDARP00000117561_ENSDARG00000094965	ENSGACP00000008464_ENSGACG00000006400,ENSGACP00000025308_ENSGACG00000019140
AmnPhylome_0003504_sub_003	non-elusive	22	18	-	-	1	1	1	2	1	1	1	1	1	1	1	1	1	1	1	1	1	4	0	nuclear factor interleukin-3-regulated protein-like (LOC101748229), transcript variant X1	ENSP00000297689_ENSG00000165030	ENSCAFP00000003162_ENSCAFG00000002169	ENSMODP00000038198_ENSMODG00000025436	Gallus_gallus_XP_004948813.1,Gallus_gallus_NP_989949.1	ENSTGUP00000000424_ENSTGUG00000000417	Alligator_mississippiensis_XP_014464177.1	Alligator_sinensis_XP_006038038.1	ENSPSIP00000012427_ENSPSIG00000011205	Chelonia_mydas_XP_007056849.1	Parpi0018854.p1	Gekko_japonicus_XP_015277013.1	ENSACAP00000000802_ENSACAG00000000915	Python_bivittatus_XP_007429481.1	Thamnophis_sirtalis_XP_013920448.1	ENSXETP00000001789_ENSXETG00000000804	ENSLACP00000007481_ENSLACG00000006631	ENSLOCP00000009976_ENSLOCG00000008217	ENSDARP00000117644_ENSDARG00000071398,ENSDARP00000137405_ENSDARG00000097088,ENSDARP00000130325_ENSDARG00000092346,ENSDARP00000119920_ENSDARG00000042977
AmnPhylome_0003505_sub_003	elusive	10	10	0	0	0	0	0	0	0	1	1	0	1	0	0	1	1	0	1	1	1	1	1	tetratricopeptide repeat protein 39A (LOC102570642)						Alligator_mississippiensis_XP_006262377.2	Alligator_sinensis_XP_014375372.1		Chelonia_mydas_XP_007058293.1			Anolis_carolinensis_XP_003216860.1	Python_bivittatus_XP_007432167.1		ENSXETP00000017405_ENSXETG00000007938	ENSLACP00000017344_ENSLACG00000015276	ENSLOCP00000009773_ENSLOCG00000008037	ENSDARP00000085503_ENSDARG00000062757	ENSGACP00000006671_ENSGACG00000005008
AmnPhylome_0003505_sub_002	non-elusive	17	17	-	-	1	1	1	1	1	1	1	1	1	1	0	0	1	1	1	1	1	1	1	tetratricopeptide repeat domain 39A (TTC39A), transcript variant X1	ENSP00000393952_ENSG00000085831	ENSCAFP00000005796_ENSCAFG00000003888	ENSMODP00000037975_ENSMODG00000001179	Gallus_gallus_XP_004936841.2	ENSTGUP00000008937_ENSTGUG00000008658	Alligator_mississippiensis_XP_014454157.1	Alligator_sinensis_XP_014376170.1	Pelodiscus_sinensis_XP_006126484.1	Chelonia_mydas_XP_007072807.1	Parpi0006277.p1			Python_bivittatus_XP_007443581.1	Thamnophis_sirtalis_XP_013930469.1	ENSXETP00000062767_ENSXETG00000002835	ENSLACP00000008174_ENSLACG00000007237	ENSLOCP00000011531_ENSLOCG00000009436	ENSDARP00000098166_ENSDARG00000074126	ENSGACP00000014693_ENSGACG00000011083
AmnPhylome_0003524_sub_002	elusive	11	10	0	0	0	0	0	0	0	0	0	0	0	1	1	1	1	1	1	1	2	1	1	ER membrane protein complex subunit 3-like (LOC107115545), transcript variant X2										Parpi0021039.p1	Gekko_japonicus_XP_015272765.1	ENSACAP00000004677_ENSACAG00000004776	Python_bivittatus_XP_007423677.1	Thamnophis_sirtalis_XP_013924793.1	ENSXETP00000044933_ENSXETG00000020814	ENSLACP00000005796_ENSLACG00000005145	ENSLOCP00000000496_ENSLOCG00000000456,ENSLOCP00000017927_ENSLOCG00000014569	ENSDARP00000046711_ENSDARG00000029479	ENSGACP00000000589_ENSGACG00000000454
AmnPhylome_0003524_sub_001	non-elusive	19	19	-	-	1	1	1	1	1	1	1	1	1	1	1	1	1	1	1	1	1	1	1	ER membrane protein complex subunit 3 (EMC3)	ENSP00000245046_ENSG00000125037	ENSCAFP00000007777_ENSCAFG00000005202	ENSMODP00000006623_ENSMODG00000005371	Gallus_gallus_NP_001185541.1	ENSTGUP00000006912_ENSTGUG00000006702	Alligator_mississippiensis_XP_014463434.1	Alligator_sinensis_XP_006028321.1	ENSPSIP00000020584_ENSPSIG00000018213	Chelonia_mydas_XP_007061830.1	Parpi0016687.p1	Gekko_japonicus_XP_015262863.1	ENSACAP00000007823_ENSACAG00000007967	Python_bivittatus_XP_007425864.1	Thamnophis_sirtalis_XP_013912989.1	ENSXETP00000012056_ENSXETG00000005484	ENSLACP00000020953_ENSLACG00000018410	ENSLOCP00000013147_ENSLOCG00000010724	ENSDARP00000106382_ENSDARG00000020607	ENSGACP00000001125_ENSGACG00000000868
AmnPhylome_0003527_sub_001	elusive	7	7	0	0	0	0	0	0	0	0	0	0	0	0	1	1	1	1	0	0	1	1	1	caM kinase-like vesicle-associated protein (LOC107106080)											Gekko_japonicus_XP_015261652.1	Anolis_carolinensis_XP_008101767.1	Python_bivittatus_XP_007423690.1	Thamnophis_sirtalis_XP_013914504.1			ENSLOCP00000017655_ENSLOCG00000014337	ENSDARP00000119272_ENSDARG00000057000	ENSGACP00000013066_ENSGACG00000009900
AmnPhylome_0003527_sub_002	non-elusive	21	19	-	-	1	1	1	1	1	1	1	1	1	1	1	1	1	1	1	1	1	2	2	CaM kinase-like vesicle-associated (CAMKV)	ENSP00000419195_ENSG00000164076	ENSCAFP00000016269_ENSCAFG00000011008	ENSMODP00000015470_ENSMODG00000012348	Gallus_gallus_XP_015148332.1	Taeniopygia_guttata_XP_002190481.1	Alligator_mississippiensis_XP_014453455.1	Alligator_sinensis_XP_006025054.1	Pelodiscus_sinensis_XP_014434734.1	Chelonia_mydas_XP_007052741.1	Parpi0016692.p1	Gekko_japonicus_XP_015262886.1	ENSACAP00000008220_ENSACAG00000008359	Python_bivittatus_XP_007425871.1	Thamnophis_sirtalis_XP_013928885.1	ENSXETP00000062054_ENSXETG00000007311	ENSLACP00000002857_ENSLACG00000002553	ENSLOCP00000013310_ENSLOCG00000010856	ENSDARP00000127692_ENSDARG00000027963,ENSDARP00000108125_ENSDARG00000005141	ENSGACP00000013996_ENSGACG00000010570,ENSGACP00000015878_ENSGACG00000011998
AmnPhylome_0003558_sub_001	elusive	5	5	0	0	0	0	0	0	0	1	1	0	1	0	0	0	0	0	0	0	0	1	1	prospero homeobox protein 2-like (LOC102569619)						Alligator_mississippiensis_XP_014452500.1	Alligator_sinensis_XP_014379955.1		Chelonia_mydas_XP_007070463.1									ENSDARP00000106319_ENSDARG00000088810	ENSGACP00000026098_ENSGACG00000019750
AmnPhylome_0003558_sub_003	non-elusive	19	19	-	-	1	1	1	1	1	1	1	1	1	1	1	1	1	1	1	1	1	1	1	prospero homeobox 1 (PROX1), transcript variant X1	ENSP00000355925_ENSG00000117707	ENSCAFP00000018326_ENSCAFG00000012445	ENSMODP00000003908_ENSMODG00000003211	Gallus_gallus_XP_015139106.1	ENSTGUP00000003063_ENSTGUG00000002974	Alligator_mississippiensis_XP_014453591.1	Alligator_sinensis_XP_014381480.1	Pelodiscus_sinensis_XP_006130907.1	Chelonia_mydas_XP_007064813.1	Parpi0008062.p1	Gekko_japonicus_XP_015280118.1	Anolis_carolinensis_XP_008124049.1	Python_bivittatus_XP_007423805.1	Thamnophis_sirtalis_XP_013908371.1	ENSXETP00000050119_ENSXETG00000023176	ENSLACP00000021519_ENSLACG00000018909	ENSLOCP00000013112_ENSLOCG00000010701	ENSDARP00000071943_ENSDARG00000055158	ENSGACP00000013935_ENSGACG00000010545
AmnPhylome_0003652_sub_002	elusive	5	5	0	0	0	0	0	0	0	0	0	0	0	1	0	0	1	0	1	1	0	1	0	cortexin-3-like (LOC103054281)										Parpi0023176.p1			Python_bivittatus_XP_007440937.1		ENSXETP00000061444_ENSXETG00000032170	ENSLACP00000001368_ENSLACG00000001227		ENSDARP00000134242_ENSDARG00000098455
AmnPhylome_0003652_sub_003	non-elusive	16	15	-	-	1	1	0	1	0	1	1	1	1	1	1	1	0	2	1	1	1	1	0	cortexin 3 (CTXN3)	ENSP00000368758_ENSG00000205279	ENSCAFP00000000879_ENSCAFG00000000623		Gallus_gallus_NP_001289118.1		Alligator_mississippiensis_XP_006276723.2	Alligator_sinensis_XP_006020789.2	ENSPSIP00000001099_ENSPSIG00000001101	Chelonia_mydas_XP_007060911.1	Parpi0009193.p1	Gekko_japonicus_XP_015269013.1	Anolis_carolinensis_XP_008101312.1		Thamnophis_sirtalis_XP_013931135.1,Thamnophis_sirtalis_XP_013931134.1	ENSXETP00000058574_ENSXETG00000033061	ENSLACP00000003741_ENSLACG00000003333	ENSLOCP00000010270_ENSLOCG00000008444	ENSDARP00000041584_ENSDARG00000033508
AmnPhylome_0003668_sub_001	elusive	12	11	0	0	0	0	0	0	0	0	0	1	1	1	1	1	1	1	1	2	0	1	1	c-X-C chemokine receptor type 3-like (LOC102933996)								Pelodiscus_sinensis_XP_014428705.1	Chelonia_mydas_XP_007053476.1	Parpi0025276.p1	Gekko_japonicus_XP_015284187.1	Anolis_carolinensis_XP_003229345.2	Python_bivittatus_XP_007421579.1	Thamnophis_sirtalis_XP_013924142.1	ENSXETP00000053668_ENSXETG00000024989	ENSLACP00000016977_ENSLACG00000014951,ENSLACP00000018066_ENSLACG00000015917		ENSDARP00000122984_ENSDARG00000041041	ENSGACP00000002317_ENSGACG00000001783
AmnPhylome_0003668_sub_006	non-elusive	22	19	-	-	1	1	1	1	1	1	1	1	1	1	1	1	1	1	1	2	1	2	2	chemokine (C motif) receptor 1 (XCR1)	ENSP00000310405_ENSG00000173578	ENSCAFP00000020366_ENSCAFG00000013815	ENSMODP00000032628_ENSMODG00000024025	Gallus_gallus_NP_001039303.1	Taeniopygia_guttata_XP_002196670.1	Alligator_mississippiensis_XP_014457966.1	Alligator_sinensis_XP_006020721.1	Pelodiscus_sinensis_XP_006133218.1	Chelonia_mydas_XP_007064401.1	Parpi0006072.p1	Gekko_japonicus_XP_015267706.1	ENSACAP00000013839_ENSACAG00000014112	Python_bivittatus_XP_007421800.1	Thamnophis_sirtalis_XP_013930274.1	ENSXETP00000034063_ENSXETG00000015612	ENSLACP00000012877_ENSLACG00000011337,ENSLACP00000012266_ENSLACG00000010798	ENSLOCP00000022265_ENSLOCG00000018164	ENSDARP00000071590_ENSDARG00000054847,ENSDARP00000069429_ENSDARG00000052988	ENSGACP00000015532_ENSGACG00000011742,ENSGACP00000022687_ENSGACG00000017177
AmnPhylome_0003708_sub_001	elusive	9	9	1	0	0	0	0	0	0	1	1	1	1	0	0	0	0	0	1	1	1	1	1	60S acidic ribosomal protein P2-like (LOC102569389)						Alligator_mississippiensis_XP_006266263.1	Alligator_sinensis_XP_006025341.1	Pelodiscus_sinensis_XP_014430183.1	Chelonia_mydas_XP_007063534.1						ENSXETP00000038506_ENSXETG00000017748	ENSLACP00000006824_ENSLACG00000006058	ENSLOCP00000012946_ENSLOCG00000010566	ENSDARP00000134976_ENSDARG00000101406	ENSGACP00000006897_ENSGACG00000005189
AmnPhylome_0003708_sub_002	non-elusive	17	16	-	-	1	2	0	1	1	1	1	1	1	1	1	1	1	1	1	0	0	1	1	ribosomal protein, large, P2 (RPLP2)	ENSP00000322419_ENSG00000177600	ENSCAFP00000014004_ENSCAFG00000009523,ENSCAFP00000041306_ENSCAFG00000029967		ENSGALP00000023089_ENSGALG00000014309	ENSTGUP00000010120_ENSTGUG00000009801	Alligator_mississippiensis_XP_006265216.1	Alligator_sinensis_XP_006028665.1	ENSPSIP00000011619_ENSPSIG00000010490	Chelonia_mydas_XP_007060954.1	Parpi0017313.p1	Gekko_japonicus_XP_015274519.1	ENSACAP00000015070_ENSACAG00000015332	Python_bivittatus_XP_007433233.1	Thamnophis_sirtalis_XP_013913161.1	ENSXETP00000041249_ENSXETG00000019024			ENSDARP00000022552_ENSDARG00000011201	ENSGACP00000020446_ENSGACG00000015499
AmnPhylome_0003842_sub_002	elusive	4	4	0	1	0	0	0	0	0	1	1	1	0	0	0	0	0	0	0	0	1	0	0	RING finger protein 223-like (LOC106739496)						Alligator_mississippiensis_XP_014458145.1	Alligator_sinensis_XP_006022769.1	Pelodiscus_sinensis_XP_006117440.1									ENSLOCP00000002774_ENSLOCG00000002366
AmnPhylome_0003842_sub_004	non-elusive	17	16	-	-	1	1	0	1	1	1	1	1	1	1	1	1	1	1	1	1	0	2	0	ring finger protein 223 (RNF223), transcript variant X1	ENSP00000410533_ENSG00000237330	ENSCAFP00000030750_ENSCAFG00000023177		Gallus_gallus_XP_015152623.1	Taeniopygia_guttata_XP_002187930.1	Alligator_mississippiensis_XP_006257990.1	Alligator_sinensis_XP_006018868.1	ENSPSIP00000000876_ENSPSIG00000000876	Chelonia_mydas_XP_007070310.1	Parpi0009638.p1	Gekko_japonicus_XP_015267159.1	Anolis_carolinensis_XP_008120318.1	Python_bivittatus_XP_007426309.1	Thamnophis_sirtalis_XP_013930424.1	ENSXETP00000059014_ENSXETG00000031925	ENSLACP00000021017_ENSLACG00000018466		ENSDARP00000130397_ENSDARG00000098411,ENSDARP00000094845_ENSDARG00000070697
AmnPhylome_0003851_sub_003	elusive	14	11	6	0	0	0	0	0	0	1	1	1	1	0	0	0	1	1	1	2	1	1	3	gonadotropin-releasing hormone II receptor-like (LOC102558772)						Alligator_mississippiensis_XP_006266543.1	Alligator_sinensis_XP_006033575.1	Pelodiscus_sinensis_XP_006134742.1	Chelonia_mydas_XP_007064636.1				Python_bivittatus_XP_007437330.1	Thamnophis_sirtalis_XP_013926514.1	ENSXETP00000036235_ENSXETG00000016612	ENSLACP00000016162_ENSLACG00000014236,ENSLACP00000015324_ENSLACG00000013490	ENSLOCP00000017682_ENSLOCG00000014360	ENSDARP00000055566_ENSDARG00000038116	ENSGACP00000021774_ENSGACG00000016492,ENSGACP00000019583_ENSGACG00000014832,ENSGACP00000014249_ENSGACG00000010762
AmnPhylome_0003851_sub_002	non-elusive	20	17	-	-	1	1	1	1	1	1	1	1	1	1	1	1	0	0	1	2	1	2	2	gonadotropin-releasing hormone receptor (CGNRH-R), transcript variant X1	ENSP00000226413_ENSG00000109163	ENSCAFP00000004111_ENSCAFG00000002785	ENSMODP00000025941_ENSMODG00000020742	Gallus_gallus_XP_015147556.1	Taeniopygia_guttata_XP_012430295.1	Alligator_mississippiensis_XP_006275012.2	Alligator_sinensis_XP_006020172.1	Pelodiscus_sinensis_XP_006129246.2	Chelonia_mydas_XP_007053591.1	Parpi0019215.p1	Gekko_japonicus_XP_015282634.1	ENSACAP00000004352_ENSACAG00000004483			ENSXETP00000060635_ENSXETG00000033570	ENSLACP00000018841_ENSLACG00000016584,ENSLACP00000002447_ENSLACG00000002185	ENSLOCP00000010658_ENSLOCG00000008760	ENSDARP00000136730_ENSDARG00000102438,ENSDARP00000139905_ENSDARG00000100593	ENSGACP00000000651_ENSGACG00000000507,ENSGACP00000004101_ENSGACG00000003123
AmnPhylome_0004297_sub_003	elusive	8	8	3	0	0	0	0	0	0	0	0	0	0	1	0	1	1	0	1	1	1	1	1	transmembrane protease serine 9-like (LOC103067049)										Parpi0016776.p1		ENSACAP00000000636_ENSACAG00000000565	Python_bivittatus_XP_007442260.1		ENSXETP00000008840_ENSXETG00000004084	ENSLACP00000021471_ENSLACG00000018868	ENSLOCP00000008228_ENSLOCG00000006813	ENSDARP00000135502_ENSDARG00000094330	ENSGACP00000010314_ENSGACG00000007782
AmnPhylome_0004297_sub_004	non-elusive	15	15	-	-	1	1	1	1	1	1	1	0	1	1	1	0	0	1	1	1	1	1	0	transmembrane protease, serine 9 (TMPRSS9), transcript variant X1	ENSP00000330264_ENSG00000178297	ENSCAFP00000028669_ENSCAFG00000019393	ENSMODP00000032224_ENSMODG00000004782	Gallus_gallus_XP_425880.4	ENSTGUP00000000060_ENSTGUG00000000057	Alligator_mississippiensis_XP_006259436.2	Alligator_sinensis_XP_014381779.1		Chelonia_mydas_XP_007059698.1	Parpi0015179.p1	Gekko_japonicus_XP_015276328.1			Thamnophis_sirtalis_XP_013916707.1	ENSXETP00000003741_ENSXETG00000001793	ENSLACP00000017488_ENSLACG00000015402	ENSLOCP00000005159_ENSLOCG00000004321	ENSDARP00000122978_ENSDARG00000029841
AmnPhylome_0004590_sub_002	elusive	11	7	0	0	0	0	0	0	0	2	4	0	0	0	0	0	0	0	1	1	1	1	1	long-chain-fatty-acid--CoA ligase ACSBG2-like (LOC102563185)						Alligator_mississippiensis_XP_014460760.1,Alligator_mississippiensis_XP_014462260.1	Alligator_sinensis_XP_014381958.1,Alligator_sinensis_XP_014381955.1,Alligator_sinensis_XP_014381953.1,Alligator_sinensis_XP_014382691.1								ENSXETP00000059956_ENSXETG00000033634	ENSLACP00000015983_ENSLACG00000014073	ENSLOCP00000001084_ENSLOCG00000000968	ENSDARP00000107734_ENSDARG00000004094	ENSGACP00000010091_ENSGACG00000007559
AmnPhylome_0004590_sub_003	non-elusive	19	17	-	-	1	2	1	1	1	1	1	1	1	1	1	0	1	1	1	1	1	0	2	acyl-CoA synthetase bubblegum family member 2 (ACSBG2)	ENSP00000465589_ENSG00000130377	ENSCAFP00000039247_ENSCAFG00000018708,ENSCAFP00000035977_ENSCAFG00000029689	ENSMODP00000001733_ENSMODG00000001431	ENSGALP00000040940_ENSGALG00000001749	Taeniopygia_guttata_XP_002192182.2	Alligator_mississippiensis_XP_006266873.2	Alligator_sinensis_XP_006017587.1	ENSPSIP00000002105_ENSPSIG00000002108	Chelonia_mydas_XP_007062281.1	Parpi0016340.p1	Gekko_japonicus_XP_015276014.1		Python_bivittatus_XP_007442007.1	Thamnophis_sirtalis_XP_013930795.1	ENSXETP00000047348_ENSXETG00000021876	ENSLACP00000013607_ENSLACG00000011979	ENSLOCP00000014748_ENSLOCG00000011989		ENSGACP00000018227_ENSGACG00000013803,ENSGACP00000018223_ENSGACG00000013793
AmnPhylome_0004616_sub_001	elusive	7	6	0	0	0	0	0	0	0	1	1	0	0	1	0	0	0	0	0	1	1	0	2	transmembrane protein 79-like (LOC106737387)						Alligator_mississippiensis_XP_014465639.1	Alligator_sinensis_XP_006017613.1			Parpi0021593.p1						ENSLACP00000007782_ENSLACG00000006892	ENSLOCP00000002732_ENSLOCG00000002336		ENSGACP00000011054_ENSGACG00000008366,ENSGACP00000011049_ENSGACG00000008364
AmnPhylome_0004616_sub_002	non-elusive	20	18	-	-	1	1	1	1	1	1	1	1	1	1	1	1	1	1	0	1	1	2	2	transmembrane protein 79 (TMEM79)	ENSP00000384748_ENSG00000163472	ENSCAFP00000024754_ENSCAFG00000016836	ENSMODP00000021080_ENSMODG00000016892	Gallus_gallus_XP_015153808.1	Taeniopygia_guttata_XP_002187838.2	Alligator_mississippiensis_XP_006266525.1	Alligator_sinensis_XP_006038580.1	Pelodiscus_sinensis_XP_006114036.1	Chelonia_mydas_XP_007064680.1	Parpi0005887.p1	Gekko_japonicus_XP_015266317.1	ENSACAP00000023469_ENSACAG00000013022	Python_bivittatus_XP_007437719.1	Thamnophis_sirtalis_XP_013923482.1		ENSLACP00000001675_ENSLACG00000001499	ENSLOCP00000008713_ENSLOCG00000007203	ENSDARP00000101913_ENSDARG00000076861,ENSDARP00000123573_ENSDARG00000071250	ENSGACP00000004038_ENSGACG00000003084,ENSGACP00000005562_ENSGACG00000004231
AmnPhylome_0004669_sub_001	elusive	11	8	0	0	0	0	0	0	0	1	1	1	2	0	0	0	0	0	0	1	1	2	2	relaxin-3 receptor 1-like (LOC102562763)						Alligator_mississippiensis_XP_006278753.2	Alligator_sinensis_XP_006017657.1	ENSPSIP00000009173_ENSPSIG00000008323	Chelonia_mydas_XP_007072294.1,Chelonia_mydas_XP_007072293.1							ENSLACP00000009554_ENSLACG00000008427	ENSLOCP00000021741_ENSLOCG00000017636	ENSDARP00000031128_ENSDARG00000022739,ENSDARP00000083120_ENSDARG00000061846	ENSGACP00000020194_ENSGACG00000015315,ENSGACP00000016985_ENSGACG00000012856
AmnPhylome_0004669_sub_002	non-elusive	18	18	-	-	1	1	1	1	1	1	1	1	1	1	1	0	1	1	1	1	1	1	1	relaxin/insulin-like family peptide receptor 3 (RXFP3)	ENSP00000328708_ENSG00000182631	ENSCAFP00000041333_ENSCAFG00000031598	ENSMODP00000035733_ENSMODG00000020402	Gallus_gallus_XP_004937231.1	Taeniopygia_guttata_XP_004177203.2	Alligator_mississippiensis_XP_014449601.1	Alligator_sinensis_XP_006019181.1	Pelodiscus_sinensis_XP_006116663.1	Chelonia_mydas_XP_007068907.1	Parpi0001618.p1	Gekko_japonicus_XP_015265806.1		Python_bivittatus_XP_007437784.1	Thamnophis_sirtalis_XP_013915665.1	ENSXETP00000005445_ENSXETG00000002554	ENSLACP00000017197_ENSLACG00000015150	ENSLOCP00000021654_ENSLOCG00000017549	ENSDARP00000074526_ENSDARG00000057410	ENSGACP00000021500_ENSGACG00000016296
AmnPhylome_0004728_sub_002	elusive	6	6	0	0	0	0	0	0	0	0	0	1	1	0	0	0	0	0	0	1	1	1	1	proteasome subunit alpha type-6-like (LOC102445083)								Pelodiscus_sinensis_XP_006128209.1	Chelonia_mydas_XP_007068323.1							ENSLACP00000020822_ENSLACG00000018292	ENSLOCP00000017474_ENSLOCG00000014186	ENSDARP00000064461_ENSDARG00000043899	ENSGACP00000007672_ENSGACG00000005807
AmnPhylome_0004728_sub_001	non-elusive	21	19	-	-	1	1	1	1	1	1	1	1	1	1	1	1	1	1	1	1	1	2	2	proteasome subunit alpha 6 (PSMA6)	ENSP00000261479_ENSG00000100902	ENSCAFP00000019758_ENSCAFG00000013409	ENSMODP00000016022_ENSMODG00000012807	ENSGALP00000016334_ENSGALG00000010060	ENSTGUP00000012341_ENSTGUG00000011976	Alligator_mississippiensis_XP_006258805.1	Alligator_sinensis_XP_006015430.2	ENSPSIP00000009854_ENSPSIG00000008904	Chelonia_mydas_XP_007065316.1	Parpi0010467.p1	Gekko_japonicus_XP_015278108.1	ENSACAP00000001812_ENSACAG00000001896	Python_bivittatus_XP_007436765.1	Thamnophis_sirtalis_XP_013929267.1	ENSXETP00000054899_ENSXETG00000025884	ENSLACP00000020166_ENSLACG00000017724	ENSLOCP00000011177_ENSLOCG00000009164	ENSDARP00000006320_ENSDARG00000019398,ENSDARP00000139605_ENSDARG00000013966	ENSGACP00000016567_ENSGACG00000012527,ENSGACP00000006680_ENSGACG00000005022
AmnPhylome_0004756_sub_002	elusive	10	6	0	0	0	0	0	0	0	1	0	1	1	0	0	0	0	0	0	4	2	1	0	NACHT, LRR and PYD domains-containing protein 12-like (LOC102570902)						Alligator_mississippiensis_XP_014459668.1		ENSPSIP00000012302_ENSPSIG00000011102	Chelonia_mydas_XP_007053736.1							ENSLACP00000023424_ENSLACG00000022266,ENSLACP00000009017_ENSLACG00000007961,ENSLACP00000007735_ENSLACG00000006849,ENSLACP00000007061_ENSLACG00000006266	ENSLOCP00000010209_ENSLOCG00000008402,ENSLOCP00000000375_ENSLOCG00000000343	ENSDARP00000137185_ENSDARG00000104201
AmnPhylome_0004756_sub_001	non-elusive	24	16	-	-	1	1	1	1	1	2	2	1	1	1	0	1	1	1	0	2	1	6	0	ribonuclease/angiogenin inhibitor 1 (RNH1), transcript variant X2	ENSP00000433999_ENSG00000023191	ENSCAFP00000034020_ENSCAFG00000024796	ENSMODP00000040322_ENSMODG00000027978	Gallus_gallus_XP_015142262.1	Taeniopygia_guttata_XP_012429768.1	Alligator_mississippiensis_XP_014459663.1,Alligator_mississippiensis_XP_014459699.1	Alligator_sinensis_XP_014373239.1,Alligator_sinensis_XP_006019255.1	Pelodiscus_sinensis_XP_006124919.1	Chelonia_mydas_XP_007056822.1	Parpi0008196.p1		ENSACAP00000014603_ENSACAG00000014816	Python_bivittatus_XP_007442697.1	Thamnophis_sirtalis_XP_013916345.1		ENSLACP00000003528_ENSLACG00000003144,ENSLACP00000000584_ENSLACG00000000518	ENSLOCP00000002365_ENSLOCG00000002036	ENSDARP00000125323_ENSDARG00000094305,ENSDARP00000125268_ENSDARG00000096064,ENSDARP00000125383_ENSDARG00000096067,ENSDARP00000125566_ENSDARG00000090160,ENSDARP00000137199_ENSDARG00000104956,ENSDARP00000105101_ENSDARG00000089296
AmnPhylome_0004769_sub_001	elusive	11	11	4	1	0	0	0	0	0	1	1	1	0	1	1	1	0	0	1	1	1	1	1	LEM domain containing 1 (LEMD1)						Alligator_mississippiensis_XP_014464592.1	Alligator_sinensis_XP_006024855.1	Pelodiscus_sinensis_XP_006133174.2		Parpi0003716.p1	Gekko_japonicus_XP_015274835.1	Anolis_carolinensis_XP_008107809.1			ENSXETP00000059850_ENSXETG00000033482	ENSLACP00000021990_ENSLACG00000022635	ENSLOCP00000014582_ENSLOCG00000011858	ENSDARP00000058741_ENSDARG00000040161	ENSGACP00000016539_ENSGACG00000012510
AmnPhylome_0004769_sub_002	non-elusive	21	19	-	-	1	1	1	2	1	1	1	1	1	1	1	1	1	1	1	1	1	2	1	thymopoietin (TMPO), transcript variant X3	ENSP00000266732_ENSG00000120802	ENSCAFP00000009776_ENSCAFG00000006529	ENSMODP00000036612_ENSMODG00000007723	Gallus_gallus_XP_015140117.1,ENSGALP00000037462_ENSGALG00000011504	Taeniopygia_guttata_XP_002190036.2	Alligator_mississippiensis_XP_006277503.1	Alligator_sinensis_XP_006023708.1	Pelodiscus_sinensis_XP_006118381.1	Chelonia_mydas_XP_007069299.1	Parpi0006611.p1	Gekko_japonicus_XP_015277012.1	ENSACAP00000013083_ENSACAG00000013272	Python_bivittatus_XP_007420260.1	Thamnophis_sirtalis_XP_013907009.1	ENSXETP00000057083_ENSXETG00000018759	ENSLACP00000008548_ENSLACG00000007563	ENSLOCP00000019015_ENSLOCG00000015449	ENSDARP00000033049_ENSDARG00000022978,ENSDARP00000021537_ENSDARG00000007315	ENSGACP00000005697_ENSGACG00000004325
AmnPhylome_0004774_sub_002	elusive	8	8	0	0	0	0	0	0	0	1	1	1	1	0	1	0	0	0	1	0	1	1	0	palmitoleoyl-protein carboxylesterase notum2-like (LOC102568862)						Alligator_mississippiensis_XP_006268127.2	Alligator_sinensis_XP_006026185.1	ENSPSIP00000004427_ENSPSIG00000004157	Chelonia_mydas_XP_007064437.1		Gekko_japonicus_XP_015271589.1				ENSXETP00000061492_ENSXETG00000032470		ENSLOCP00000008612_ENSLOCG00000007115	ENSDARP00000125786_ENSDARG00000088411
AmnPhylome_0004774_sub_001	non-elusive	21	19	-	-	1	1	1	1	1	1	1	1	1	1	1	1	1	1	1	1	1	2	2	notum pectinacetylesterase homolog (Drosophila) (NOTUM)	ENSP00000387310_ENSG00000185269	ENSCAFP00000008861_ENSCAFG00000005913	ENSMODP00000003834_ENSMODG00000003147	Gallus_gallus_XP_015150839.1	Taeniopygia_guttata_XP_002193592.2	Alligator_mississippiensis_XP_014451062.1	Alligator_sinensis_XP_006038238.1	ENSPSIP00000016935_ENSPSIG00000015016	Chelonia_mydas_XP_007063444.1	Parpi0020860.p1	Gekko_japonicus_XP_015275848.1	ENSACAP00000010104_ENSACAG00000010278	Python_bivittatus_XP_007427836.1	Thamnophis_sirtalis_XP_013916977.1	ENSXETP00000006546_ENSXETG00000003001	ENSLACP00000011955_ENSLACG00000010522	ENSLOCP00000015504_ENSLOCG00000012591	ENSDARP00000107553_ENSDARG00000091540,ENSDARP00000047417_ENSDARG00000031126	ENSGACP00000025175_ENSGACG00000019047,ENSGACP00000014695_ENSGACG00000011109
AmnPhylome_0004785_sub_002	elusive	5	5	0	0	0	0	0	0	0	1	1	0	0	1	0	0	0	0	0	1	0	1	0	collagen alpha-1(IX) chain-like (LOC102563837)						Alligator_mississippiensis_XP_014449950.1	Alligator_sinensis_XP_014380318.1			Parpi0004223.p1						ENSLACP00000011890_ENSLACG00000010466		ENSDARP00000093778_ENSDARG00000074745
AmnPhylome_0004785_sub_001	non-elusive	18	17	-	-	1	1	1	1	2	1	1	1	1	1	1	1	1	0	0	1	1	1	1	collagen, type XX, alpha 1 (COL20A1)	ENSP00000351767_ENSG00000101203	ENSCAFP00000018926_ENSCAFG00000012848	ENSMODP00000021037_ENSMODG00000016855	Gallus_gallus_NP_001004392.2	Taeniopygia_guttata_XP_012425695.1,ENSTGUP00000015730_ENSTGUG00000015390	Alligator_mississippiensis_XP_014465251.1	Alligator_sinensis_XP_014374486.1	Pelodiscus_sinensis_XP_006132557.1	Chelonia_mydas_XP_007059935.1	Parpi0024720.p1	Gekko_japonicus_XP_015267782.1	Anolis_carolinensis_XP_008108453.1	Python_bivittatus_XP_007422886.1			ENSLACP00000012528_ENSLACG00000011040	ENSLOCP00000003414_ENSLOCG00000002883	ENSDARP00000113029_ENSDARG00000037517	ENSGACP00000005568_ENSGACG00000004216
AmnPhylome_0004839_sub_001	elusive	11	10	0	0	0	0	0	0	0	1	1	1	1	1	1	0	1	0	0	1	1	2	0	ras-related and estrogen-regulated growth inhibitor-like protein (LOC102559481)						Alligator_mississippiensis_XP_006266546.2	Alligator_sinensis_XP_006033573.2	ENSPSIP00000003901_ENSPSIG00000003692	Chelonia_mydas_XP_007064669.1	Parpi0032267.p1	Gekko_japonicus_XP_015263830.1		Python_bivittatus_XP_007436641.1			ENSLACP00000020230_ENSLACG00000017780	ENSLOCP00000008488_ENSLOCG00000007010	ENSDARP00000075078_ENSDARG00000070705,ENSDARP00000014703_ENSDARG00000018048
AmnPhylome_0004839_sub_003	non-elusive	19	17	-	-	1	1	0	1	1	1	1	1	1	1	1	1	1	1	0	1	2	2	1	RERG/RAS-like (RERGL)	ENSP00000229002_ENSG00000111404	ENSCAFP00000018544_ENSCAFG00000012586		Gallus_gallus_XP_416411.1	ENSTGUP00000012746_ENSTGUG00000012384	Alligator_mississippiensis_XP_014462748.1	Alligator_sinensis_XP_006037509.1	ENSPSIP00000008742_ENSPSIG00000007974	Chelonia_mydas_XP_007071239.1	Parpi0015857.p1	Gekko_japonicus_XP_015261839.1	ENSACAP00000014274_ENSACAG00000014562	Python_bivittatus_XP_007434646.1	Thamnophis_sirtalis_XP_013924597.1		ENSLACP00000005179_ENSLACG00000004600	ENSLOCP00000019880_ENSLOCG00000016134,ENSLOCP00000003934_ENSLOCG00000003313	ENSDARP00000016722_ENSDARG00000019396,ENSDARP00000070974_ENSDARG00000054324	ENSGACP00000008671_ENSGACG00000006553
AmnPhylome_0000100_sub_002	elusive	9	9	0	0	0	0	0	0	0	1	0	0	0	1	1	0	1	1	1	0	1	1	1	paired box protein Pax-6-like (LOC102559817)						Alligator_mississippiensis_XP_014452097.1				Parpi0021330.p1	Gekko_japonicus_XP_015264001.1		Python_bivittatus_XP_007424201.1	Thamnophis_sirtalis_XP_013920595.1	ENSXETP00000059422_ENSXETG00000032534		ENSLOCP00000005483_ENSLOCG00000004578	ENSDARP00000135767_ENSDARG00000103379	ENSGACP00000003247_ENSGACG00000002490
AmnPhylome_0000100_sub_001	non-elusive	18	17	-	-	1	0	1	1	2	1	1	1	1	1	1	1	1	1	1	1	0	1	1	paired box 6 (PAX6)	ENSP00000404100_ENSG00000007372		ENSMODP00000034398_ENSMODG00000009611	Gallus_gallus_NP_990397.1	ENSTGUP00000004998_ENSTGUG00000004824,Taeniopygia_guttata_XP_012429200.1	Alligator_mississippiensis_XP_006278285.1	Alligator_sinensis_XP_006031735.1	Pelodiscus_sinensis_XP_014431897.1	Chelonia_mydas_XP_007067956.1	Parpi0014916.p1	Gekko_japonicus_XP_015283946.1	Anolis_carolinensis_XP_008104716.1	Python_bivittatus_XP_007425567.1	Thamnophis_sirtalis_XP_013927373.1	ENSXETP00000017931_ENSXETG00000008175	ENSLACP00000017411_ENSLACG00000015337		ENSDARP00000136269_ENSDARG00000045936	ENSGACP00000021155_ENSGACG00000016030
AmnPhylome_0004903_sub_001	elusive	3	3	0	0	0	0	0	0	0	0	0	0	0	0	0	0	1	1	0	0	0	1	0	calcyphosin-like protein-like (LOC103067244)													Python_bivittatus_XP_007431761.1	Thamnophis_sirtalis_XP_013918434.1				ENSDARP00000136461_ENSDARG00000103521
AmnPhylome_0004903_sub_002	non-elusive	21	19	-	-	1	1	1	1	1	1	1	1	1	1	1	1	1	1	2	1	2	1	1	calcyphosine-like (CAPSL), transcript variant X1	ENSP00000380524_ENSG00000152611	ENSCAFP00000027655_ENSCAFG00000018745	ENSMODP00000025471_ENSMODG00000020365	ENSGALP00000021782_ENSGALG00000013376	ENSTGUP00000002071_ENSTGUG00000002005	Alligator_mississippiensis_XP_014449479.1	Alligator_sinensis_XP_014379274.1	ENSPSIP00000010515_ENSPSIG00000009520	Chelonia_mydas_XP_007064166.1	Parpi0001636.p1	Gekko_japonicus_XP_015264196.1	ENSACAP00000023366_ENSACAG00000028384	Python_bivittatus_XP_007440106.1	Thamnophis_sirtalis_XP_013931790.1	ENSXETP00000047364_ENSXETG00000021881,ENSXETP00000040510_ENSXETG00000018707	ENSLACP00000015281_ENSLACG00000013451	ENSLOCP00000003789_ENSLOCG00000003203,ENSLOCP00000015722_ENSLOCG00000012779	ENSDARP00000113301_ENSDARG00000003414	ENSGACP00000017818_ENSGACG00000013479
AmnPhylome_0004929_sub_002	elusive	7	6	0	0	0	0	0	0	0	0	0	2	1	0	0	0	0	0	1	0	1	1	1	isoaspartyl peptidase/L-asparaginase-like (LOC102941036), transcript variant X1								ENSPSIP00000018586_ENSPSIG00000016527,ENSPSIP00000018140_ENSPSIG00000016137	Chelonia_mydas_XP_007059951.1						ENSXETP00000009678_ENSXETG00000004452		ENSLOCP00000021035_ENSLOCG00000017017	ENSDARP00000051885_ENSDARG00000002219	ENSGACP00000008046_ENSGACG00000006071
AmnPhylome_0004929_sub_001	non-elusive	18	18	-	-	1	1	1	1	1	1	1	1	1	0	1	1	1	1	1	1	1	1	1	asparaginase like 1 (ASRGL1), transcript variant X1	ENSP00000400057_ENSG00000162174	ENSCAFP00000023340_ENSCAFG00000015868	ENSMODP00000009451_ENSMODG00000007616	ENSGALP00000025658_ENSGALG00000015949	ENSTGUP00000013083_ENSTGUG00000012710	Alligator_mississippiensis_XP_006260738.2	Alligator_sinensis_XP_014380801.1	Pelodiscus_sinensis_XP_006127283.1	Chelonia_mydas_XP_007070621.1		Gekko_japonicus_XP_015276383.1	ENSACAP00000008418_ENSACAG00000008593	Python_bivittatus_XP_007438164.1	Thamnophis_sirtalis_XP_013924757.1	ENSXETP00000004939_ENSXETG00000002310	ENSLACP00000001710_ENSLACG00000001531	ENSLOCP00000019960_ENSLOCG00000016189	ENSDARP00000033788_ENSDARG00000021681	ENSGACP00000005262_ENSGACG00000003982
AmnPhylome_0000002_sub_001	elusive	6	6	0	0	0	0	0	0	0	0	0	0	0	1	0	1	0	0	0	1	1	1	1	forkhead box protein G1-like (LOC100565140)										Parpi0023804.p1		Anolis_carolinensis_XP_003228098.1				ENSLACP00000006831_ENSLACG00000006063	ENSLOCP00000021828_ENSLOCG00000017724	ENSDARP00000113187_ENSDARG00000068380	ENSGACP00000008858_ENSGACG00000006696
AmnPhylome_0000002_sub_003	non-elusive	16	16	-	-	1	1	1	1	0	1	1	1	1	1	1	1	1	1	0	1	1	1	0	forkhead box G1 (FOXG1)	ENSP00000339004_ENSG00000176165	ENSCAFP00000033845_ENSCAFG00000024723	ENSMODP00000021887_ENSMODG00000017542	Gallus_gallus_NP_990524.1		Alligator_mississippiensis_XP_014451791.1	Alligator_sinensis_XP_006029770.1	Pelodiscus_sinensis_XP_006122748.2	Chelonia_mydas_XP_007069454.1	Parpi0007773.p1	Gekko_japonicus_XP_015270240.1	ENSACAP00000015784_ENSACAG00000016052	Python_bivittatus_XP_007436149.1	Thamnophis_sirtalis_XP_013915059.1		ENSLACP00000014746_ENSLACG00000012979	ENSLOCP00000021807_ENSLOCG00000017702	ENSDARP00000094979_ENSDARG00000070769
AmnPhylome_0004957_sub_001	elusive	9	9	0	0	0	0	0	0	0	1	1	1	1	0	0	0	0	0	1	1	1	1	1	P43 5S RNA-binding protein-like (LOC102568345)						Alligator_mississippiensis_XP_006275042.2	Alligator_sinensis_XP_006022619.2	ENSPSIP00000019271_ENSPSIG00000017110	Chelonia_mydas_XP_007062101.1						ENSXETP00000059706_ENSXETG00000023710	ENSLACP00000016423_ENSLACG00000014469	ENSLOCP00000015745_ENSLOCG00000012792	ENSDARP00000141494_ENSDARG00000104170	ENSGACP00000011742_ENSGACG00000008889
AmnPhylome_0004957_sub_002	non-elusive	20	18	-	-	1	1	1	1	1	1	1	1	0	1	1	1	1	1	1	1	1	2	2	general transcription factor IIIA (GTF3A)	ENSP00000370532_ENSG00000122034	ENSCAFP00000010136_ENSCAFG00000006794	ENSMODP00000011165_ENSMODG00000008955	Gallus_gallus_NP_001107043.1	Taeniopygia_guttata_XP_004175100.2	Alligator_mississippiensis_XP_006270535.1	Alligator_sinensis_XP_006027858.1	Pelodiscus_sinensis_XP_014436964.1		Parpi0001446.p1	Gekko_japonicus_XP_015277154.1	Anolis_carolinensis_XP_008116091.1	Python_bivittatus_XP_007442922.1	Thamnophis_sirtalis_XP_013907636.1	ENSXETP00000058557_ENSXETG00000032930	ENSLACP00000016561_ENSLACG00000014594	ENSLOCP00000005005_ENSLOCG00000004190	ENSDARP00000049330_ENSDARG00000030267,ENSDARP00000096703_ENSDARG00000071583	ENSGACP00000026190_ENSGACG00000019821,ENSGACP00000004062_ENSGACG00000003107
AmnPhylome_0004962_sub_001	elusive	8	8	0	0	0	0	0	0	0	1	0	1	1	0	0	0	0	0	1	1	1	1	1	polycystin-1-like (LOC102563884)						Alligator_mississippiensis_XP_014457272.1		ENSPSIP00000004916_ENSPSIG00000004532	Chelonia_mydas_XP_007052789.1						ENSXETP00000014973_ENSXETG00000006841	ENSLACP00000015998_ENSLACG00000014088	ENSLOCP00000013150_ENSLOCG00000010726	ENSDARP00000127250_ENSDARG00000033029	ENSGACP00000007194_ENSGACG00000005441
AmnPhylome_0004962_sub_002	non-elusive	19	19	-	-	1	1	1	1	1	1	1	1	1	1	1	1	1	1	1	1	1	1	1	polycystic kidney disease 1 (autosomal dominant) (PKD1), transcript variant X1	ENSP00000262304_ENSG00000008710	ENSCAFP00000028717_ENSCAFG00000019424	ENSMODP00000020012_ENSMODG00000016034	Gallus_gallus_XP_015149930.1	Taeniopygia_guttata_XP_012433038.1	Alligator_mississippiensis_XP_006268497.2	Alligator_sinensis_XP_014377035.1	Pelodiscus_sinensis_XP_014432121.1	Chelonia_mydas_XP_007058659.1	Parpi0022468.p1	Gekko_japonicus_XP_015271084.1	ENSACAP00000009036_ENSACAG00000009016	Python_bivittatus_XP_007438791.1	Thamnophis_sirtalis_XP_013909635.1	ENSXETP00000052824_ENSXETG00000015945	ENSLACP00000004230_ENSLACG00000003764	ENSLOCP00000003540_ENSLOCG00000002998	ENSDARP00000039910_ENSDARG00000030417	ENSGACP00000025054_ENSGACG00000018946
AmnPhylome_0004965_sub_001	elusive	10	10	0	0	0	0	0	0	0	0	0	1	0	1	1	1	1	0	1	1	1	1	1	tyrosine kinase, non-receptor, 1 (TNK1)								ENSPSIP00000012807_ENSPSIG00000011526		Parpi0018008.p1	Gekko_japonicus_XP_015275798.1	Anolis_carolinensis_XP_008123005.1	Python_bivittatus_XP_007441707.1		ENSXETP00000002551_ENSXETG00000001175	ENSLACP00000013816_ENSLACG00000012162	ENSLOCP00000017815_ENSLOCG00000014472	ENSDARP00000132817_ENSDARG00000069433	ENSGACP00000025654_ENSGACG00000019408
AmnPhylome_0004965_sub_002	non-elusive	19	17	-	-	1	1	1	1	1	1	1	0	1	1	1	1	1	0	1	1	1	2	2	tyrosine kinase, non-receptor, 2 (TNK2), transcript variant X2	ENSP00000371341_ENSG00000061938	ENSCAFP00000019043_ENSCAFG00000012918	ENSMODP00000022973_ENSMODG00000018423	Gallus_gallus_XP_015146941.1	Taeniopygia_guttata_XP_012431193.1	Alligator_mississippiensis_XP_014451726.1	Alligator_sinensis_XP_014374852.1		Chelonia_mydas_XP_007057901.1	Parpi0030703.p1	Gekko_japonicus_XP_015279101.1	ENSACAP00000020038_ENSACAG00000024762	Python_bivittatus_XP_007439515.1		ENSXETP00000006685_ENSXETG00000003076	ENSLACP00000006781_ENSLACG00000006018	ENSLOCP00000008448_ENSLOCG00000006982	ENSDARP00000132645_ENSDARG00000104409,ENSDARP00000105006_ENSDARG00000090646	ENSGACP00000021637_ENSGACG00000016384,ENSGACP00000007126_ENSGACG00000005390
AmnPhylome_0005085_sub_002	elusive	11	8	0	0	0	0	0	0	0	0	0	0	0	1	1	1	1	2	0	1	1	3	0	arylamine N-acetyltransferase, pineal gland isozyme NAT-10-like (LOC107111743)										Parpi0018689.p1	Gekko_japonicus_XP_015268244.1	Anolis_carolinensis_XP_003223898.1	Python_bivittatus_XP_007442853.1	Thamnophis_sirtalis_XP_013914597.1,Thamnophis_sirtalis_XP_013918342.1		ENSLACP00000009288_ENSLACG00000008192	ENSLOCP00000022268_ENSLOCG00000018167	ENSDARP00000114059_ENSDARG00000092476,ENSDARP00000123686_ENSDARG00000091672,ENSDARP00000045113_ENSDARG00000089278
AmnPhylome_0005085_sub_001	non-elusive	36	17	-	-	2	0	1	3	5	3	3	2	2	3	2	1	1	1	0	1	1	4	1	arylamine N-acetyltransferase, pineal gland isozyme NAT-3 (LOC100218405)	ENSP00000286479_ENSG00000156006,ENSP00000443194_ENSG00000171428		ENSMODP00000028905_ENSMODG00000023205	Gallus_gallus_NP_001004373.1,Gallus_gallus_NP_990857.2,Gallus_gallus_NP_990671.1	Taeniopygia_guttata_XP_004175226.1,ENSTGUP00000016872_ENSTGUG00000016572,ENSTGUP00000004507_ENSTGUG00000004387,Taeniopygia_guttata_XP_002194581.1,ENSTGUP00000004506_ENSTGUG00000004382	Alligator_mississippiensis_XP_006274035.1,Alligator_mississippiensis_XP_006274036.1,Alligator_mississippiensis_XP_006274037.1	Alligator_sinensis_XP_006027502.1,Alligator_sinensis_XP_006027503.1,Alligator_sinensis_XP_006027504.1	Pelodiscus_sinensis_XP_006122741.1,Pelodiscus_sinensis_XP_006122724.1	Chelonia_mydas_XP_007059331.1,Chelonia_mydas_XP_007059380.1	Parpi0006499.p1,Parpi0006498.p1,Parpi0006497.p1	Gekko_japonicus_XP_015266029.1,Gekko_japonicus_XP_015266033.1	ENSACAP00000011222_ENSACAG00000011485	Python_bivittatus_XP_007433149.1	Thamnophis_sirtalis_XP_013916549.1		ENSLACP00000007863_ENSLACG00000006961	ENSLOCP00000021693_ENSLOCG00000017588	ENSDARP00000121132_ENSDARG00000005176,ENSDARP00000124562_ENSDARG00000036066,ENSDARP00000123778_ENSDARG00000036067,ENSDARP00000052356_ENSDARG00000036068	ENSGACP00000019752_ENSGACG00000014973
AmnPhylome_0005092_sub_002	elusive	9	9	35	0	0	0	0	0	0	1	1	1	1	1	1	0	1	1	0	1	0	0	0	pre-mRNA-processing factor 39 (LOC102562712)						Alligator_mississippiensis_XP_014452021.1	Alligator_sinensis_XP_006037191.1	ENSPSIP00000007074_ENSPSIG00000006533	Chelonia_mydas_XP_007070404.1	Parpi0008643.p1	Gekko_japonicus_XP_015267404.1		Python_bivittatus_XP_007439959.1	Thamnophis_sirtalis_XP_013923429.1		ENSLACP00000023462_ENSLACG00000007711
AmnPhylome_0005092_sub_003	non-elusive	19	19	-	-	1	1	1	1	1	1	1	1	1	1	1	1	1	1	1	1	1	1	1	pre-mRNA processing factor 39 (PRPF39)	ENSP00000348010_ENSG00000185246	ENSCAFP00000020711_ENSCAFG00000014041	ENSMODP00000009177_ENSMODG00000007393	ENSGALP00000020349_ENSGALG00000012468	Taeniopygia_guttata_XP_012429449.1	Alligator_mississippiensis_XP_006264151.2	Alligator_sinensis_XP_006024914.1	ENSPSIP00000012148_ENSPSIG00000010911	Chelonia_mydas_XP_007066718.1	Parpi0024860.p1	Gekko_japonicus_XP_015282140.1	ENSACAP00000003944_ENSACAG00000004047	Python_bivittatus_XP_007434203.1	Thamnophis_sirtalis_XP_013915413.1	ENSXETP00000006658_ENSXETG00000003066	ENSLACP00000010793_ENSLACG00000009504	ENSLOCP00000013875_ENSLOCG00000011282	ENSDARP00000139799_ENSDARG00000100209	ENSGACP00000016885_ENSGACG00000012765
AmnPhylome_0005119_sub_001	elusive	10	10	0	0	0	0	0	0	0	1	1	0	1	1	1	1	0	1	1	0	1	1	0	transmembrane protein 56-like (LOC102573635)						Alligator_mississippiensis_XP_014456215.1	Alligator_sinensis_XP_014375294.1		Chelonia_mydas_XP_007058296.1	Parpi0025144.p1	Gekko_japonicus_XP_015263039.1	ENSACAP00000016721_ENSACAG00000016993		Thamnophis_sirtalis_XP_013913657.1	ENSXETP00000036495_ENSXETG00000016736		ENSLOCP00000009936_ENSLOCG00000008184	ENSDARP00000130550_ENSDARG00000098224
AmnPhylome_0005119_sub_002	non-elusive	21	19	-	-	2	1	1	1	1	1	1	1	1	1	1	1	1	1	1	1	1	2	1	transmembrane protein 56 (TMEM56)	ENSP00000359222_ENSG00000152078,ENSP00000475025_ENSG00000271092	ENSCAFP00000029788_ENSCAFG00000020100	ENSMODP00000005278_ENSMODG00000004285	Gallus_gallus_NP_001264486.1	Taeniopygia_guttata_XP_012430649.1	Alligator_mississippiensis_XP_014455160.1	Alligator_sinensis_XP_006021913.1	ENSPSIP00000007711_ENSPSIG00000007089	Chelonia_mydas_XP_007070351.1	Parpi0004454.p1	Gekko_japonicus_XP_015268849.1	Anolis_carolinensis_XP_008107396.1	Python_bivittatus_XP_007426787.1	Thamnophis_sirtalis_XP_013919376.1	ENSXETP00000041042_ENSXETG00000018922	ENSLACP00000008298_ENSLACG00000007345	ENSLOCP00000009937_ENSLOCG00000008185	ENSDARP00000140165_ENSDARG00000057743,ENSDARP00000133479_ENSDARG00000098451	ENSGACP00000003087_ENSGACG00000002369
AmnPhylome_0005120_sub_001	elusive	14	14	0	0	0	0	0	0	0	1	1	1	1	1	1	1	1	1	1	1	1	1	1	GTP cyclohydrolase 1-like (LOC102566709)						Alligator_mississippiensis_XP_006272245.1	Alligator_sinensis_XP_006014815.1	ENSPSIP00000016222_ENSPSIG00000014433	Chelonia_mydas_XP_007062866.1	Parpi0013033.p1	Gekko_japonicus_XP_015267335.1	Anolis_carolinensis_XP_003217566.1	Python_bivittatus_XP_007436566.1	Thamnophis_sirtalis_XP_013927071.1	ENSXETP00000049204_ENSXETG00000022741	ENSLACP00000012093_ENSLACG00000010646	ENSLOCP00000020157_ENSLOCG00000016326	ENSDARP00000130255_ENSDARG00000099101	ENSGACP00000003622_ENSGACG00000002770
AmnPhylome_0005120_sub_002	non-elusive	18	18	-	-	1	1	1	1	1	1	1	1	1	1	1	0	1	1	1	1	1	1	1	GTP cyclohydrolase 1 (GCH1)	ENSP00000419045_ENSG00000131979	ENSCAFP00000022043_ENSCAFG00000014965	ENSMODP00000014636_ENSMODG00000011684	Gallus_gallus_NP_990554.1	ENSTGUP00000013474_ENSTGUG00000013083	Alligator_mississippiensis_XP_006269749.2	Alligator_sinensis_XP_006023173.1	Pelodiscus_sinensis_XP_006120181.1	Chelonia_mydas_XP_007062761.1	Parpi0023979.p1	Gekko_japonicus_XP_015262972.1		Python_bivittatus_XP_007425689.1	Thamnophis_sirtalis_XP_013910246.1	ENSXETP00000026690_ENSXETG00000012214	ENSLACP00000021689_ENSLACG00000019057	ENSLOCP00000014888_ENSLOCG00000012096	ENSDARP00000094181_ENSDARG00000070453	ENSGACP00000022885_ENSGACG00000017325
AmnPhylome_0005132_sub_001	elusive	5	5	0	0	0	0	0	0	0	0	0	0	0	0	1	0	1	0	0	1	0	1	1	transmembrane protein 219 (TMEM219)											Gekko_japonicus_XP_015275010.1		Python_bivittatus_XP_007424393.1			ENSLACP00000022674_ENSLACG00000017933		ENSDARP00000082510_ENSDARG00000074226	ENSGACP00000012537_ENSGACG00000009510
AmnPhylome_0005132_sub_002	non-elusive	19	18	-	-	1	1	1	1	2	1	1	1	1	0	1	1	1	1	1	1	1	1	1	transmembrane protein 248 (TMEM248)	ENSP00000340668_ENSG00000106609	ENSCAFP00000015876_ENSCAFG00000010783	ENSMODP00000007940_ENSMODG00000006403	ENSGALP00000004135_ENSGALG00000002629	ENSTGUP00000005542_ENSTGUG00000005390,ENSTGUP00000005538_ENSTGUG00000005387	Alligator_mississippiensis_XP_006274077.1	Alligator_sinensis_XP_014378966.1	ENSPSIP00000006857_ENSPSIG00000006321	Chelonia_mydas_XP_007054238.1		Gekko_japonicus_XP_015264613.1	ENSACAP00000004717_ENSACAG00000004830	Python_bivittatus_XP_007420944.1	Thamnophis_sirtalis_XP_013920419.1	ENSXETP00000002224_ENSXETG00000001022	ENSLACP00000021428_ENSLACG00000018828	ENSLOCP00000002356_ENSLOCG00000002034	ENSDARP00000027014_ENSDARG00000018825	ENSGACP00000027562_ENSGACG00000020847
AmnPhylome_0005159_sub_001	elusive	6	6	0	0	0	0	0	0	0	1	0	1	0	0	0	0	0	1	0	0	1	1	1	stress-associated endoplasmic reticulum protein 1-like (LOC102574501), transcript variant X1						Alligator_mississippiensis_XP_006262956.2		Pelodiscus_sinensis_XP_006132711.1						Thamnophis_sirtalis_XP_013926836.1			ENSLOCP00000016843_ENSLOCG00000013662	ENSDARP00000119404_ENSDARG00000039008	ENSGACP00000001437_ENSGACG00000001111
AmnPhylome_0005159_sub_003	non-elusive	16	15	-	-	1	1	1	1	0	2	1	0	1	0	1	1	0	1	1	1	1	1	1	stress-associated endoplasmic reticulum protein 1 (SERP1)	ENSP00000420076_ENSG00000120742	ENSCAFP00000006869_ENSCAFG00000004600	ENSMODP00000026591_ENSMODG00000021272	Gallus_gallus_XP_015147337.1		Alligator_mississippiensis_XP_014463829.1,Alligator_mississippiensis_XP_006259227.1	Alligator_sinensis_XP_014382967.1		Chelonia_mydas_XP_007057441.1		Gekko_japonicus_XP_015279845.1	Anolis_carolinensis_XP_003218234.2		Thamnophis_sirtalis_XP_013927958.1	ENSXETP00000040843_ENSXETG00000018832	ENSLACP00000022728_ENSLACG00000022145	ENSLOCP00000002104_ENSLOCG00000001822	ENSDARP00000136391_ENSDARG00000099439	ENSGACP00000009157_ENSGACG00000006904
AmnPhylome_0005169_sub_001	elusive	5	5	0	0	0	0	0	0	0	0	0	1	1	0	0	0	0	0	0	1	1	1	0	transmembrane protein 189-like (LOC102929896)								ENSPSIP00000012394_ENSPSIG00000011186	Chelonia_mydas_XP_007059731.1							ENSLACP00000016847_ENSLACG00000014840	ENSLOCP00000009097_ENSLOCG00000007493	ENSDARP00000004945_ENSDARG00000011498
AmnPhylome_0005169_sub_002	non-elusive	20	19	-	-	2	1	1	1	1	1	1	1	1	1	1	1	1	1	1	1	1	1	1	transmembrane protein 189 (LOC102566693)	ENSP00000344166_ENSG00000124208,ENSP00000360715_ENSG00000240849	ENSCAFP00000040112_ENSCAFG00000031195	ENSMODP00000020388_ENSMODG00000016312	Gallus_gallus_NP_001192029.1	Taeniopygia_guttata_NP_001192038.1	Alligator_mississippiensis_XP_006267484.1	Alligator_sinensis_XP_014372667.1	Pelodiscus_sinensis_XP_006129532.1	Chelonia_mydas_XP_007059908.1	Parpi0016263.p1	Gekko_japonicus_XP_015263610.1	ENSACAP00000015319_ENSACAG00000015580	Python_bivittatus_XP_007423108.1	Thamnophis_sirtalis_XP_013926750.1	ENSXETP00000051783_ENSXETG00000024004	ENSLACP00000003035_ENSLACG00000002716	ENSLOCP00000002660_ENSLOCG00000002269	ENSDARP00000062705_ENSDARG00000042732	ENSGACP00000015635_ENSGACG00000011807
AmnPhylome_0005239_sub_001	elusive	5	5	0	0	0	0	0	0	0	0	0	0	0	0	1	0	1	0	0	0	1	1	1	uncharacterized LOC107123987 (LOC107123987)											Gekko_japonicus_XP_015282844.1		Python_bivittatus_XP_007423688.1				ENSLOCP00000017743_ENSLOCG00000014414	ENSDARP00000089695_ENSDARG00000068409	ENSGACP00000015818_ENSGACG00000011954
AmnPhylome_0005239_sub_002	non-elusive	21	19	-	-	1	1	1	1	1	1	1	1	1	1	1	1	1	1	1	1	1	2	2	vestigial-like family member 4 (VGLL4), transcript variant X1	ENSP00000404251_ENSG00000144560	ENSCAFP00000042106_ENSCAFG00000031595	ENSMODP00000007614_ENSMODG00000006145	Gallus_gallus_NP_001025764.2	ENSTGUP00000004260_ENSTGUG00000004136	Alligator_mississippiensis_XP_006275562.1	Alligator_sinensis_XP_006033443.1	ENSPSIP00000013524_ENSPSIG00000012119	Chelonia_mydas_XP_007056542.1	Parpi0021920.p1	Gekko_japonicus_XP_015275727.1	ENSACAP00000010108_ENSACAG00000010299	Python_bivittatus_XP_007434384.1	Thamnophis_sirtalis_XP_013930122.1	ENSXETP00000058625_ENSXETG00000007712	ENSLACP00000008854_ENSLACG00000007820	ENSLOCP00000017170_ENSLOCG00000013927	ENSDARP00000137355_ENSDARG00000103730,ENSDARP00000131246_ENSDARG00000094332	ENSGACP00000009738_ENSGACG00000007347,ENSGACP00000020012_ENSGACG00000015170
AmnPhylome_0005258_sub_001	elusive	8	6	0	0	0	0	0	0	0	0	0	0	0	1	0	1	0	1	0	3	0	1	1	leucine-rich repeat-containing protein 8D-like (LOC103277849)										Parpi0011356.p1		Anolis_carolinensis_XP_008102825.1		Thamnophis_sirtalis_XP_013920649.1		ENSLACP00000010121_ENSLACG00000008922,ENSLACP00000015109_ENSLACG00000013297,ENSLACP00000014268_ENSLACG00000012558		ENSDARP00000023514_ENSDARG00000017720	ENSGACP00000008213_ENSGACG00000006197
AmnPhylome_0005258_sub_002	non-elusive	20	18	-	-	1	1	0	1	1	1	1	1	1	1	1	1	1	1	1	1	1	2	2	leucine rich repeat containing 8 family, member D (LRRC8D), transcript variant X1	ENSP00000338887_ENSG00000171492	ENSCAFP00000029954_ENSCAFG00000024246		Gallus_gallus_XP_422352.1	ENSTGUP00000006385_ENSTGUG00000006223	Alligator_mississippiensis_XP_014455217.1	Alligator_sinensis_XP_014379512.1	ENSPSIP00000000419_ENSPSIG00000000419	Chelonia_mydas_XP_007068815.1	Parpi0004416.p1	Gekko_japonicus_XP_015275670.1	ENSACAP00000017850_ENSACAG00000021120	Python_bivittatus_XP_007427649.1	Thamnophis_sirtalis_XP_013924860.1	ENSXETP00000013413_ENSXETG00000006088	ENSLACP00000013813_ENSLACG00000012159	ENSLOCP00000021842_ENSLOCG00000017738	ENSDARP00000130220_ENSDARG00000103370,ENSDARP00000135454_ENSDARG00000103840	ENSGACP00000020712_ENSGACG00000015695,ENSGACP00000005735_ENSGACG00000004353
AmnPhylome_0005279_sub_001	elusive	14	13	0	0	0	0	0	0	0	1	1	1	1	1	1	1	1	0	1	1	1	2	1	major facilitator superfamily domain-containing protein 8-like (LOC102558466), transcript variant X2						Alligator_mississippiensis_XP_014453382.1	Alligator_sinensis_XP_014383307.1	ENSPSIP00000019255_ENSPSIG00000017112	Chelonia_mydas_XP_007068448.1	Parpi0021494.p1	Gekko_japonicus_XP_015282295.1	Anolis_carolinensis_XP_008119055.1	Python_bivittatus_XP_007441987.1		ENSXETP00000062187_ENSXETG00000033929	ENSLACP00000023611_ENSLACG00000011844	ENSLOCP00000010529_ENSLOCG00000008655	ENSDARP00000106046_ENSDARG00000087525,ENSDARP00000097908_ENSDARG00000076959	ENSGACP00000011939_ENSGACG00000009042
AmnPhylome_0005279_sub_002	non-elusive	19	18	-	-	1	1	2	1	1	1	1	1	1	1	1	1	1	1	0	1	1	1	1	major facilitator superfamily domain containing 8 (MFSD8), transcript variant X1	ENSP00000296468_ENSG00000164073	ENSCAFP00000005754_ENSCAFG00000003860	ENSMODP00000039887_ENSMODG00000029383,ENSMODP00000015364_ENSMODG00000012271	Gallus_gallus_XP_420463.1	Taeniopygia_guttata_XP_012428731.1	Alligator_mississippiensis_XP_006274060.2	Alligator_sinensis_XP_006015676.2	Pelodiscus_sinensis_XP_006131862.1	Chelonia_mydas_XP_007059213.1	Parpi0000898.p1	Gekko_japonicus_XP_015265502.1	ENSACAP00000011285_ENSACAG00000011518	Python_bivittatus_XP_007441813.1	Thamnophis_sirtalis_XP_013918525.1		ENSLACP00000018205_ENSLACG00000016036	ENSLOCP00000013104_ENSLOCG00000010695	ENSDARP00000140706_ENSDARG00000103235	ENSGACP00000025707_ENSGACG00000019443
AmnPhylome_0005289_sub_001	elusive	12	12	1	0	0	0	0	0	0	1	1	1	1	1	1	1	1	1	0	1	1	1	0	CLOCK-interacting pacemaker-like (LOC102571334)						Alligator_mississippiensis_XP_014450971.1	Alligator_sinensis_XP_014379638.1	Pelodiscus_sinensis_XP_014430693.1	Chelonia_mydas_XP_007070033.1	Parpi0019393.p1	Gekko_japonicus_XP_015262518.1	Anolis_carolinensis_XP_008121514.1	Python_bivittatus_XP_007443088.1	Thamnophis_sirtalis_XP_013911921.1		ENSLACP00000015419_ENSLACG00000013574	ENSLOCP00000018050_ENSLOCG00000014666	ENSDARP00000114270_ENSDARG00000068374
AmnPhylome_0005289_sub_002	non-elusive	17	15	-	-	2	1	1	1	1	1	1	1	1	0	1	0	0	0	1	1	1	2	1	CLOCK-interacting pacemaker (CIPC), transcript variant X1	ENSP00000456507_ENSG00000259164,ENSP00000355319_ENSG00000198894	ENSCAFP00000025275_ENSCAFG00000017161	ENSMODP00000006831_ENSMODG00000005520	ENSGALP00000016904_ENSGALG00000010390	ENSTGUP00000012636_ENSTGUG00000012273	Alligator_mississippiensis_XP_006274819.1	Alligator_sinensis_XP_006036021.1	Pelodiscus_sinensis_XP_014426314.1	Chelonia_mydas_XP_007068885.1		Gekko_japonicus_XP_015273824.1				ENSXETP00000024189_ENSXETG00000011071	ENSLACP00000013630_ENSLACG00000011997	ENSLOCP00000013599_ENSLOCG00000011077	ENSDARP00000122093_ENSDARG00000078095,ENSDARP00000128481_ENSDARG00000075397	ENSGACP00000016744_ENSGACG00000012672
AmnPhylome_0005310_sub_001	elusive	8	7	0	1	0	0	0	0	0	0	0	0	0	1	1	0	1	0	1	1	0	2	1	coiled-coil domain-containing protein 50-like (LOC107108665), transcript variant X1										Parpi0005095.p1	Gekko_japonicus_XP_015264632.1		Python_bivittatus_XP_007425001.1		ENSXETP00000060902_ENSXETG00000006027	ENSLACP00000010640_ENSLACG00000009373		ENSDARP00000094256_ENSDARG00000053857,ENSDARP00000138503_ENSDARG00000090973	ENSGACP00000016350_ENSGACG00000012372
AmnPhylome_0005310_sub_002	non-elusive	19	18	-	-	1	1	1	2	1	1	1	1	1	1	1	1	1	0	1	1	1	1	1	coiled-coil domain containing 50 (CCDC50), transcript variant X1	ENSP00000376250_ENSG00000152492	ENSCAFP00000020725_ENSCAFG00000014058	ENSMODP00000018888_ENSMODG00000015112	Gallus_gallus_XP_015146888.1,ENSGALP00000032727_ENSGALG00000020813	ENSTGUP00000009557_ENSTGUG00000009262	Alligator_mississippiensis_XP_014462595.1	Alligator_sinensis_XP_014378450.1	ENSPSIP00000005291_ENSPSIG00000004923	Chelonia_mydas_XP_007057914.1	Parpi0024631.p1	Gekko_japonicus_XP_015272521.1	Anolis_carolinensis_XP_008117590.1	Python_bivittatus_XP_007431355.1		ENSXETP00000004571_ENSXETG00000002145	ENSLACP00000019292_ENSLACG00000016970	ENSLOCP00000006109_ENSLOCG00000005056	ENSDARP00000136015_ENSDARG00000105136	ENSGACP00000013264_ENSGACG00000010040
AmnPhylome_0005324_sub_001	elusive	9	9	0	0	0	0	0	0	0	1	1	1	0	1	1	0	0	0	0	1	1	1	1	tricarboxylate transport protein, mitochondrial-like (LOC102566796)						Alligator_mississippiensis_XP_006274084.1	Alligator_sinensis_XP_006031363.1	ENSPSIP00000014660_ENSPSIG00000013136		Parpi0005084.p1	Gekko_japonicus_XP_015264604.1					ENSLACP00000021361_ENSLACG00000018769	ENSLOCP00000008136_ENSLOCG00000006737	ENSDARP00000074163_ENSDARG00000057110	ENSGACP00000027260_ENSGACG00000020610
AmnPhylome_0005324_sub_002	non-elusive	20	18	-	-	1	1	1	1	1	1	1	1	1	1	1	1	1	0	1	1	1	2	2	solute carrier family 25 (mitochondrial carrier; citrate transporter), member 1 (SLC25A1)	ENSP00000215882_ENSG00000100075	ENSCAFP00000021632_ENSCAFG00000023963	ENSMODP00000012620_ENSMODG00000010078	ENSGALP00000001882_ENSGALG00000001240	ENSTGUP00000009135_ENSTGUG00000008870	Alligator_mississippiensis_XP_014454334.1	Alligator_sinensis_XP_014374408.1	Pelodiscus_sinensis_XP_006134852.2	Chelonia_mydas_XP_007055078.1	Parpi0011646.p1	Gekko_japonicus_XP_015264776.1	ENSACAP00000002479_ENSACAG00000002556	Python_bivittatus_XP_007435522.1		ENSXETP00000048481_ENSXETG00000022389	ENSLACP00000009740_ENSLACG00000008588	ENSLOCP00000002736_ENSLOCG00000002325	ENSDARP00000104198_ENSDARG00000076381,ENSDARP00000123507_ENSDARG00000080000	ENSGACP00000000449_ENSGACG00000000351,ENSGACP00000005544_ENSGACG00000004212
AmnPhylome_0005329_sub_001	elusive	9	8	2	1	0	0	0	0	0	1	1	0	1	0	0	0	0	0	1	2	1	1	1	glyoxylate reductase/hydroxypyruvate reductase-like (LOC102561417)						Alligator_mississippiensis_XP_006272140.1	Alligator_sinensis_XP_006021517.1		Chelonia_mydas_XP_007068767.1						ENSXETP00000014312_ENSXETG00000006541	ENSLACP00000008988_ENSLACG00000007938,ENSLACP00000000076_ENSLACG00000000066	ENSLOCP00000015811_ENSLOCG00000012844	ENSDARP00000117985_ENSDARG00000019986	ENSGACP00000021231_ENSGACG00000016093
AmnPhylome_0005329_sub_002	non-elusive	20	19	-	-	1	1	1	1	1	1	1	1	1	1	1	1	1	1	2	1	1	1	1	glyoxylate reductase/hydroxypyruvate reductase (GRHPR)	ENSP00000313432_ENSG00000137106	ENSCAFP00000003445_ENSCAFG00000002370	ENSMODP00000003476_ENSMODG00000002862	ENSGALP00000008696_ENSGALG00000005423	Taeniopygia_guttata_XP_002190959.1	Alligator_mississippiensis_XP_014465826.1	Alligator_sinensis_XP_006021530.1	ENSPSIP00000003405_ENSPSIG00000003253	Chelonia_mydas_XP_007068768.1	Parpi0007121.p1	Gekko_japonicus_XP_015262978.1	ENSACAP00000011696_ENSACAG00000011898	Python_bivittatus_XP_007421623.1	Thamnophis_sirtalis_XP_013907056.1	ENSXETP00000014309_ENSXETG00000025842,ENSXETP00000014297_ENSXETG00000006536	ENSLACP00000005364_ENSLACG00000004768	ENSLOCP00000015818_ENSLOCG00000012851	ENSDARP00000089411_ENSDARG00000068264	ENSGACP00000023727_ENSGACG00000017963
AmnPhylome_0005410_sub_001	elusive	3	3	47	0	0	0	0	0	0	0	0	0	0	1	1	0	0	0	0	0	0	1	0	cAMP-dependent protein kinase inhibitor beta-like (LOC107110861)										Parpi0009756.p1	Gekko_japonicus_XP_015267185.1							ENSDARP00000137547_ENSDARG00000095152
AmnPhylome_0005410_sub_002	non-elusive	14	14	-	-	1	1	0	1	1	0	0	1	1	1	1	1	1	1	1	0	1	1	0	protein kinase (cAMP-dependent, catalytic) inhibitor beta (PKIB), transcript variant X1	ENSP00000480824_ENSG00000135549	ENSCAFP00000041389_ENSCAFG00000029950		Gallus_gallus_XP_015139954.1	Taeniopygia_guttata_XP_002189385.1			Pelodiscus_sinensis_XP_014437216.1	Chelonia_mydas_XP_007066255.1	Parpi0008910.p1	Gekko_japonicus_XP_015262834.1	Anolis_carolinensis_XP_008118317.1	Python_bivittatus_XP_007430012.1	Thamnophis_sirtalis_XP_013910759.1	ENSXETP00000005673_ENSXETG00000032547		ENSLOCP00000021984_ENSLOCG00000017881	ENSDARP00000069577_ENSDARG00000053110
AmnPhylome_0005445_sub_001	elusive	6	6	0	0	0	0	0	0	0	0	0	0	0	1	1	1	1	0	0	0	1	1	0	ribonuclease T2-like (LOC107107900)										Parpi0024791.p1	Gekko_japonicus_XP_015263753.1	Anolis_carolinensis_XP_008120220.1	Python_bivittatus_XP_007431043.1				ENSLOCP00000018088_ENSLOCG00000014694	ENSDARP00000075733_ENSDARG00000058413
AmnPhylome_0005445_sub_002	non-elusive	19	18	-	-	2	1	1	1	1	1	1	1	1	1	1	1	1	0	1	1	1	1	1	ribonuclease T2 (RNASET2), transcript variant X1	ENSP00000426455_ENSG00000026297,ENSP00000426906_ENSG00000249141	ENSCAFP00000001209_ENSCAFG00000000842	ENSMODP00000007674_ENSMODG00000006193	Gallus_gallus_NP_001034580.1	Taeniopygia_guttata_XP_012428038.1	Alligator_mississippiensis_XP_006261115.1	Alligator_sinensis_XP_006034588.1	ENSPSIP00000003147_ENSPSIG00000003026	Chelonia_mydas_XP_007071193.1	Parpi0013849.p1	Gekko_japonicus_XP_015283497.1	ENSACAP00000010319_ENSACAG00000010505	Python_bivittatus_XP_007441866.1		ENSXETP00000035414_ENSXETG00000016219	ENSLACP00000016417_ENSLACG00000014464	ENSLOCP00000020802_ENSLOCG00000016824	ENSDARP00000107199_ENSDARG00000036282	ENSGACP00000021170_ENSGACG00000016041
AmnPhylome_0005479_sub_002	elusive	8	8	0	0	0	0	0	0	0	1	1	1	1	0	0	0	0	0	0	1	1	1	1	methyltransferase-like protein 24 (LOC102573813)						Alligator_mississippiensis_XP_014457062.1	Alligator_sinensis_XP_006019425.1	ENSPSIP00000002759_ENSPSIG00000002689	Chelonia_mydas_XP_007064924.1							ENSLACP00000018443_ENSLACG00000016242	ENSLOCP00000005573_ENSLOCG00000004653	ENSDARP00000135927_ENSDARG00000100839	ENSGACP00000007622_ENSGACG00000005776
AmnPhylome_0005479_sub_001	non-elusive	17	17	-	-	1	1	1	1	1	1	1	1	1	1	1	1	0	0	1	1	1	1	1	methyltransferase like 24 (METTL24)	ENSP00000344071_ENSG00000053328	ENSCAFP00000005772_ENSCAFG00000003873	ENSMODP00000029584_ENSMODG00000017934	Gallus_gallus_XP_004940364.2	Taeniopygia_guttata_XP_002192276.1	Alligator_mississippiensis_XP_014461305.1	Alligator_sinensis_XP_006019548.1	Pelodiscus_sinensis_XP_006123260.1	Chelonia_mydas_XP_007057518.1	Parpi0009334.p1	Gekko_japonicus_XP_015265998.1	Anolis_carolinensis_XP_008119269.1			ENSXETP00000046100_ENSXETG00000021314	ENSLACP00000011622_ENSLACG00000010229	ENSLOCP00000021195_ENSLOCG00000017151	ENSDARP00000123073_ENSDARG00000075817	ENSGACP00000015313_ENSGACG00000011580
AmnPhylome_0005498_sub_001	elusive	7	7	12	2	0	0	0	0	0	0	1	1	1	0	0	0	0	0	0	1	1	1	1	histone H4 transcription factor-like (LOC102384376)							Alligator_sinensis_XP_014380128.1	ENSPSIP00000007027_ENSPSIG00000006452	Chelonia_mydas_XP_007064536.1							ENSLACP00000018260_ENSLACG00000016085	ENSLOCP00000005495_ENSLOCG00000004586	ENSDARP00000054427_ENSDARG00000037405	ENSGACP00000013767_ENSGACG00000010410
AmnPhylome_0005498_sub_002	non-elusive	18	18	-	-	1	1	1	1	1	1	1	1	1	1	1	1	1	0	1	1	1	1	1	histone H4 transcription factor (HINFP)	ENSP00000318085_ENSG00000172273	ENSCAFP00000018035_ENSCAFG00000012224	ENSMODP00000016595_ENSMODG00000013267	Gallus_gallus_XP_417894.3	Taeniopygia_guttata_XP_012426177.1	Alligator_mississippiensis_XP_014456333.1	Alligator_sinensis_XP_014376788.1	ENSPSIP00000016555_ENSPSIG00000014755	Chelonia_mydas_XP_007067006.1	Parpi0010662.p1	Gekko_japonicus_XP_015280484.1	Anolis_carolinensis_XP_008120807.1	Python_bivittatus_XP_007440383.1		ENSXETP00000046628_ENSXETG00000024631	ENSLACP00000020425_ENSLACG00000017952	ENSLOCP00000004541_ENSLOCG00000003801	ENSDARP00000051413_ENSDARG00000004851	ENSGACP00000026983_ENSGACG00000020411
AmnPhylome_0005506_sub_001	elusive	10	10	0	0	0	0	0	0	0	1	1	1	1	0	1	1	0	0	0	1	1	1	1	matrix metalloproteinase-23-like (LOC102560752)						Alligator_mississippiensis_XP_006260859.2	Alligator_sinensis_XP_006017218.1	ENSPSIP00000017140_ENSPSIG00000015255	Chelonia_mydas_XP_007068694.1		Gekko_japonicus_XP_015263211.1	ENSACAP00000001898_ENSACAG00000001969				ENSLACP00000015562_ENSLACG00000013699	ENSLOCP00000010147_ENSLOCG00000008353	ENSDARP00000017026_ENSDARG00000009825	ENSGACP00000006251_ENSGACG00000004741
AmnPhylome_0005506_sub_002	non-elusive	19	18	-	-	1	1	1	1	2	1	1	1	1	1	1	0	1	1	1	1	1	1	1	matrix metallopeptidase 23B (MMP23B), transcript variant X1	ENSP00000348308_ENSG00000189409	ENSCAFP00000028370_ENSCAFG00000019238	ENSMODP00000008350_ENSMODG00000006736	Gallus_gallus_XP_417569.1	ENSTGUP00000015764_ENSTGUG00000015422,ENSTGUP00000003136_ENSTGUG00000003041	Alligator_mississippiensis_XP_006259351.2	Alligator_sinensis_XP_006016240.1	ENSPSIP00000005381_ENSPSIG00000005013	Chelonia_mydas_XP_007070245.1	Parpi0009602.p1	Gekko_japonicus_XP_015273439.1		Python_bivittatus_XP_007429924.1	Thamnophis_sirtalis_XP_013919940.1	ENSXETP00000042412_ENSXETG00000019607	ENSLACP00000021775_ENSLACG00000019135	ENSLOCP00000007582_ENSLOCG00000006275	ENSDARP00000063241_ENSDARG00000043079	ENSGACP00000006875_ENSGACG00000005198
AmnPhylome_0005520_sub_002	elusive	9	9	23	0	0	0	0	0	0	1	1	1	1	1	0	0	0	0	0	1	1	1	1	protein Wnt-4-like (LOC102573669)						Alligator_mississippiensis_XP_006271470.1	Alligator_sinensis_XP_006030384.1	ENSPSIP00000017460_ENSPSIG00000015498	Chelonia_mydas_XP_007061453.1	Parpi0015302.p1						ENSLACP00000002444_ENSLACG00000002182	ENSLOCP00000009009_ENSLOCG00000007422	ENSDARP00000130058_ENSDARG00000040159	ENSGACP00000013330_ENSGACG00000010089
AmnPhylome_0005520_sub_001	non-elusive	19	19	-	-	1	1	1	1	1	1	1	1	1	1	1	1	1	1	1	1	1	1	1	wingless-type MMTV integration site family, member 4 (WNT4)	ENSP00000290167_ENSG00000162552	ENSCAFP00000021644_ENSCAFG00000014661	ENSMODP00000020080_ENSMODG00000016082	Gallus_gallus_NP_990114.1	ENSTGUP00000017529_ENSTGUG00000017251	Alligator_mississippiensis_XP_014452670.1	Alligator_sinensis_XP_014375211.1	ENSPSIP00000007669_ENSPSIG00000006970	Chelonia_mydas_XP_007065986.1	Parpi0009545.p1	Gekko_japonicus_XP_015274147.1	ENSACAP00000012324_ENSACAG00000012513	Python_bivittatus_XP_007434829.1	Thamnophis_sirtalis_XP_013928493.1	ENSXETP00000010271_ENSXETG00000004742	ENSLACP00000017017_ENSLACG00000014986	ENSLOCP00000001288_ENSLOCG00000001126	ENSDARP00000095904_ENSDARG00000071208	ENSGACP00000014425_ENSGACG00000010904
AmnPhylome_0005531_sub_001	elusive	6	6	0	0	0	0	0	0	0	1	1	1	0	0	0	0	0	0	1	0	1	1	0	tyrosine-protein kinase STYK1-like (LOC106737450)						Alligator_mississippiensis_XP_014466706.1	Alligator_sinensis_XP_006023285.1	ENSPSIP00000015190_ENSPSIG00000013573							ENSXETP00000020968_ENSXETG00000009502		ENSLOCP00000000672_ENSLOCG00000000592	ENSDARP00000115394_ENSDARG00000086159
AmnPhylome_0005531_sub_002	non-elusive	17	15	-	-	1	1	1	1	1	1	1	1	1	1	1	0	0	0	1	1	0	2	2	serine/threonine/tyrosine kinase 1 (STYK1), transcript variant X1	ENSP00000075503_ENSG00000060140	ENSCAFP00000019768_ENSCAFG00000013417	ENSMODP00000022763_ENSMODG00000018249	Gallus_gallus_XP_416534.4	ENSTGUP00000012415_ENSTGUG00000012052	Alligator_mississippiensis_XP_006278170.1	Alligator_sinensis_XP_006035204.1	ENSPSIP00000009865_ENSPSIG00000008973	Chelonia_mydas_XP_007069391.1	Parpi0022914.p1	Gekko_japonicus_XP_015282877.1				ENSXETP00000035460_ENSXETG00000016240	ENSLACP00000023033_ENSLACG00000006468		ENSDARP00000112925_ENSDARG00000041947,ENSDARP00000095367_ENSDARG00000070950	ENSGACP00000013787_ENSGACG00000010432,ENSGACP00000002580_ENSGACG00000001989
AmnPhylome_0005557_sub_001	elusive	7	7	0	0	0	0	0	0	0	1	1	1	1	0	0	0	0	0	0	0	1	1	1	ER degradation-enhancing alpha-mannosidase-like protein 3 (LOC102560488), transcript variant X1						Alligator_mississippiensis_XP_014463685.1	Alligator_sinensis_XP_014378892.1	Pelodiscus_sinensis_XP_006137237.1	Chelonia_mydas_XP_007057332.1								ENSLOCP00000002029_ENSLOCG00000001748	ENSDARP00000002926_ENSDARG00000010524	ENSGACP00000023118_ENSGACG00000017495
AmnPhylome_0005557_sub_002	non-elusive	18	18	-	-	1	1	1	1	1	1	1	1	1	1	1	1	1	0	1	1	1	1	1	ER degradation enhancer, mannosidase alpha-like 3 (EDEM3), transcript variant X1	ENSP00000318147_ENSG00000116406	ENSCAFP00000019848_ENSCAFG00000013478	ENSMODP00000009126_ENSMODG00000007357	Gallus_gallus_XP_015146034.1	ENSTGUP00000003919_ENSTGUG00000003798	Alligator_mississippiensis_XP_014451465.1	Alligator_sinensis_XP_014381214.1	Pelodiscus_sinensis_XP_014435362.1	Chelonia_mydas_XP_007061188.1	Parpi0007884.p1	Gekko_japonicus_XP_015268273.1	ENSACAP00000002602_ENSACAG00000002542	Python_bivittatus_XP_007442732.1		ENSXETP00000009864_ENSXETG00000004541	ENSLACP00000022669_ENSLACG00000002887	ENSLOCP00000012580_ENSLOCG00000010265	ENSDARP00000100688_ENSDARG00000074129	ENSGACP00000016387_ENSGACG00000012396
AmnPhylome_0005625_sub_001	elusive	9	9	0	2	0	0	0	0	0	0	0	1	1	0	1	1	0	0	1	1	1	1	1	estradiol 17-beta-dehydrogenase 12-like (LOC102939820)								ENSPSIP00000006803_ENSPSIG00000006294	Chelonia_mydas_XP_007070029.1		Gekko_japonicus_XP_015278290.1	Anolis_carolinensis_XP_008121511.1			ENSXETP00000032770_ENSXETG00000014983	ENSLACP00000003404_ENSLACG00000003040	ENSLOCP00000016638_ENSLOCG00000013498	ENSDARP00000091542_ENSDARG00000031336	ENSGACP00000026961_ENSGACG00000020397
AmnPhylome_0005625_sub_002	non-elusive	19	18	-	-	1	1	2	1	0	1	1	1	1	1	1	1	1	1	1	1	1	1	1	hydroxysteroid (17-beta) dehydrogenase 3 (HSD17B3)	ENSP00000364412_ENSG00000130948	ENSCAFP00000001737_ENSCAFG00000001218	ENSMODP00000037697_ENSMODG00000002712,ENSMODP00000039521_ENSMODG00000029000	Gallus_gallus_XP_425046.4		Alligator_mississippiensis_XP_006267018.2	Alligator_sinensis_XP_014372820.1	Pelodiscus_sinensis_XP_006129440.1	Chelonia_mydas_XP_007056092.1	Parpi0017101.p1	Gekko_japonicus_XP_015268150.1	Anolis_carolinensis_XP_003216498.1	Python_bivittatus_XP_007439207.1	Thamnophis_sirtalis_XP_013907105.1	ENSXETP00000032475_ENSXETG00000014837	ENSLACP00000023218_ENSLACG00000022633	ENSLOCP00000011257_ENSLOCG00000009228	ENSDARP00000124637_ENSDARG00000023287	ENSGACP00000009250_ENSGACG00000006978
AmnPhylome_0005633_sub_002	elusive	10	10	5	1	0	0	0	0	0	1	1	0	0	1	0	1	1	0	1	1	1	1	1	elongation factor 2 (LOC102563707)						Alligator_mississippiensis_XP_014449428.1	Alligator_sinensis_XP_006034923.1			Parpi0008407.p1		ENSACAP00000012138_ENSACAG00000012275	Python_bivittatus_XP_007435959.1		ENSXETP00000046514_ENSXETG00000021508	ENSLACP00000005301_ENSLACG00000004710	ENSLOCP00000008014_ENSLOCG00000006634	ENSDARP00000051080_ENSDARG00000035256	ENSGACP00000016980_ENSGACG00000012793
AmnPhylome_0005633_sub_001	non-elusive	18	17	-	-	1	1	2	1	0	1	1	1	1	1	1	0	1	1	1	1	1	1	1	eukaryotic translation elongation factor 2 (EEF2)	ENSP00000307940_ENSG00000167658	ENSCAFP00000028268_ENSCAFG00000019158	ENSMODP00000037758_ENSMODG00000025340,ENSMODP00000000901_ENSMODG00000000750	Gallus_gallus_NP_990699.1		Alligator_mississippiensis_XP_014464316.1	Alligator_sinensis_XP_006017577.1	ENSPSIP00000012563_ENSPSIG00000011176	Chelonia_mydas_XP_007072173.1	Parpi0016344.p1	Gekko_japonicus_XP_015276027.1		Python_bivittatus_XP_007437998.1	Thamnophis_sirtalis_XP_013920852.1	ENSXETP00000046505_ENSXETG00000006391	ENSLACP00000012627_ENSLACG00000011124	ENSLOCP00000007474_ENSLOCG00000006185	ENSDARP00000131100_ENSDARG00000100371	ENSGACP00000020192_ENSGACG00000015308
AmnPhylome_0005894_sub_003	elusive	12	7	0	0	0	0	0	0	0	0	0	6	1	0	0	0	0	0	1	1	1	1	1	TCDD-inducible poly [ADP-ribose] polymerase-like (LOC102451806)								ENSPSIP00000014764_ENSPSIG00000013221,Pelodiscus_sinensis_XP_006116247.1,Pelodiscus_sinensis_XP_014432368.1,Pelodiscus_sinensis_XP_014435188.1,ENSPSIP00000016016_ENSPSIG00000014291,ENSPSIP00000007168_ENSPSIG00000006564	Chelonia_mydas_XP_007055739.1						ENSXETP00000063714_ENSXETG00000032370	ENSLACP00000022284_ENSLACG00000011215	ENSLOCP00000003887_ENSLOCG00000003293	ENSDARP00000138590_ENSDARG00000061841	ENSGACP00000025081_ENSGACG00000018971
AmnPhylome_0005894_sub_002	non-elusive	20	18	-	-	1	1	1	1	1	1	1	1	1	1	1	1	1	1	1	2	2	0	1	TCDD-inducible poly(ADP-ribose) polymerase (TIPARP), transcript variant X1	ENSP00000420612_ENSG00000163659	ENSCAFP00000013035_ENSCAFG00000008875	ENSMODP00000034885_ENSMODG00000015744	Gallus_gallus_XP_422828.1	Taeniopygia_guttata_XP_002189232.2	Alligator_mississippiensis_XP_006258791.2	Alligator_sinensis_XP_006016545.2	ENSPSIP00000005539_ENSPSIG00000005160	Chelonia_mydas_XP_007067144.1	Parpi0000442.p1	Gekko_japonicus_XP_015261089.1	ENSACAP00000001416_ENSACAG00000001488	Python_bivittatus_XP_007426361.1	Thamnophis_sirtalis_XP_013919512.1	ENSXETP00000061824_ENSXETG00000012260	ENSLACP00000017735_ENSLACG00000015620,ENSLACP00000009999_ENSLACG00000008813	ENSLOCP00000006062_ENSLOCG00000005034,ENSLOCP00000016873_ENSLOCG00000013687		ENSGACP00000009401_ENSGACG00000007095
AmnPhylome_0006150_sub_001	elusive	5	5	21	0	0	0	0	0	0	1	1	1	1	0	0	0	0	0	0	0	1	0	0	survival of motor neuron protein-like (LOC106740363)						Alligator_mississippiensis_XP_014465797.1	Alligator_sinensis_XP_006017609.1	ENSPSIP00000013878_ENSPSIG00000012459	Chelonia_mydas_XP_007072231.1								ENSLOCP00000000892_ENSLOCG00000000801
AmnPhylome_0006150_sub_003	non-elusive	19	18	-	-	2	1	1	1	1	1	1	1	1	1	1	1	1	1	1	0	1	1	1	survival of motor neuron protein (LOC100221697)	ENSP00000370083_ENSG00000172062,ENSP00000370119_ENSG00000205571	ENSCAFP00000011560_ENSCAFG00000007812	ENSMODP00000001738_ENSMODG00000001436	Gallus_gallus_NP_989530.1	Taeniopygia_guttata_XP_002195074.2	Alligator_mississippiensis_XP_006261613.2	Alligator_sinensis_XP_014376014.1	Pelodiscus_sinensis_XP_014429621.1	Chelonia_mydas_XP_007059306.1	Parpi0001882.p1	Gekko_japonicus_XP_015269449.1	Anolis_carolinensis_XP_008101227.1	Python_bivittatus_XP_007422636.1	Thamnophis_sirtalis_XP_013918874.1	ENSXETP00000039449_ENSXETG00000018189		ENSLOCP00000013933_ENSLOCG00000011339	ENSDARP00000017636_ENSDARG00000018494	ENSGACP00000014003_ENSGACG00000010584
AmnPhylome_0006212_sub_002	elusive	9	9	1	0	0	0	0	0	0	0	1	0	1	1	1	1	0	0	0	1	1	1	1	kinesin light chain 3 (KLC3), transcript variant X2							Alligator_sinensis_XP_006032587.1		Chelonia_mydas_XP_007068967.1	Parpi0019389.p1	Gekko_japonicus_XP_015272027.1	Anolis_carolinensis_XP_008123301.1				ENSLACP00000016311_ENSLACG00000014371	ENSLOCP00000018162_ENSLOCG00000014748	ENSDARP00000072797_ENSDARG00000055965	ENSGACP00000016423_ENSGACG00000012419
AmnPhylome_0006212_sub_003	non-elusive	21	19	-	-	2	1	1	1	1	1	1	1	1	1	1	1	1	2	1	1	1	1	1	Uncharacterized protein (RP11-73M18.2), transcript variant X1	ENSP00000414982_ENSG00000126214,ENSP00000439065_ENSG00000256500	ENSCAFP00000027011_ENSCAFG00000018285	ENSMODP00000016920_ENSMODG00000013523	Gallus_gallus_XP_015143328.1	Taeniopygia_guttata_XP_002200617.1	Alligator_mississippiensis_XP_014451873.1	Alligator_sinensis_XP_014372593.1	Pelodiscus_sinensis_XP_014425865.1	Chelonia_mydas_XP_007062981.1	Parpi0019894.p1	Gekko_japonicus_XP_015273290.1	ENSACAP00000010529_ENSACAG00000010630	Python_bivittatus_XP_007423528.1	Thamnophis_sirtalis_XP_013928395.1,Thamnophis_sirtalis_XP_013915065.1	ENSXETP00000060435_ENSXETG00000023054	ENSLACP00000010192_ENSLACG00000008984	ENSLOCP00000012156_ENSLOCG00000009937	ENSDARP00000119304_ENSDARG00000009796	ENSGACP00000006341_ENSGACG00000004792
AmnPhylome_0000139_sub_001	elusive	12	12	0	0	0	0	0	0	0	1	1	1	1	1	1	1	1	1	0	1	1	1	0	acylphosphatase-2-like (LOC102558855)						Alligator_mississippiensis_XP_014457496.1	Alligator_sinensis_XP_006033251.1	ENSPSIP00000003580_ENSPSIG00000003408	Chelonia_mydas_XP_007070435.1	Parpi0008649.p1	Gekko_japonicus_XP_015267423.1	Anolis_carolinensis_XP_008121359.1	Python_bivittatus_XP_007431335.1	Thamnophis_sirtalis_XP_013907877.1		ENSLACP00000020986_ENSLACG00000018439	ENSLOCP00000019105_ENSLOCG00000015524	ENSDARP00000104873_ENSDARG00000086271
AmnPhylome_0000139_sub_002	non-elusive	15	15	-	-	1	1	0	1	1	1	1	1	1	0	1	1	1	1	1	1	0	0	1	acylphosphatase 2, muscle type (ACYP2)	ENSP00000378161_ENSG00000170634	ENSCAFP00000030450_ENSCAFG00000023070		Gallus_gallus_NP_001161234.1	ENSTGUP00000007442_ENSTGUG00000007231	Alligator_mississippiensis_XP_006274505.1	Alligator_sinensis_XP_006021648.1	ENSPSIP00000012647_ENSPSIG00000011389	Chelonia_mydas_XP_007072467.1		Gekko_japonicus_XP_015276643.1	Anolis_carolinensis_XP_003216201.1	Python_bivittatus_XP_007425856.1	Thamnophis_sirtalis_XP_013927741.1	ENSXETP00000025270_ENSXETG00000027759	ENSLACP00000000712_ENSLACG00000000638			ENSGACP00000014835_ENSGACG00000011202
AmnPhylome_0006529_sub_001	elusive	7	7	0	0	0	0	0	0	0	1	1	1	1	0	0	0	0	0	1	1	1	0	0	spindle assembly abnormal protein 6 homolog (LOC102560435)						Alligator_mississippiensis_XP_014464097.1	Alligator_sinensis_XP_014372819.1	Pelodiscus_sinensis_XP_014432162.1	Chelonia_mydas_XP_007056088.1						ENSXETP00000020157_ENSXETG00000009182	ENSLACP00000001671_ENSLACG00000001495	ENSLOCP00000012589_ENSLOCG00000010279
AmnPhylome_0006529_sub_002	non-elusive	19	19	-	-	1	1	1	1	1	1	1	1	1	1	1	1	1	1	1	1	1	1	1	spindle assembly 6 homolog (C. elegans) (SASS6), transcript variant X1	ENSP00000287482_ENSG00000156876	ENSCAFP00000029668_ENSCAFG00000020022	ENSMODP00000004502_ENSMODG00000003676	Gallus_gallus_NP_001026444.1	Taeniopygia_guttata_XP_002188746.1	Alligator_mississippiensis_XP_014455158.1	Alligator_sinensis_XP_014383340.1	Pelodiscus_sinensis_XP_014427374.1	Chelonia_mydas_XP_007062682.1	Parpi0009273.p1	Gekko_japonicus_XP_015268840.1	ENSACAP00000003454_ENSACAG00000003528	Python_bivittatus_XP_007420343.1	Thamnophis_sirtalis_XP_013926067.1	ENSXETP00000028906_ENSXETG00000013202	ENSLACP00000014680_ENSLACG00000012919	ENSLOCP00000000509_ENSLOCG00000000467	ENSDARP00000075634_ENSDARG00000058346	ENSGACP00000002628_ENSGACG00000002023
AmnPhylome_0006605_sub_001	elusive	6	6	0	0	0	0	0	0	0	1	1	1	1	0	0	0	0	0	0	1	1	0	0	lysine--tRNA ligase (LOC102571673)						Alligator_mississippiensis_XP_014462098.1	Alligator_sinensis_XP_006028365.1	Pelodiscus_sinensis_XP_006121473.1	Chelonia_mydas_XP_007059992.1							ENSLACP00000018625_ENSLACG00000016399	ENSLOCP00000016784_ENSLOCG00000013608
AmnPhylome_0006605_sub_002	non-elusive	19	18	-	-	1	1	2	1	1	1	1	1	1	1	1	1	1	0	1	1	1	1	1	lysyl-tRNA synthetase (KARS), transcript variant X1	ENSP00000325448_ENSG00000065427	ENSCAFP00000029741_ENSCAFG00000020069	ENSMODP00000002726_ENSMODG00000002238,ENSMODP00000002697_ENSMODG00000002215	Gallus_gallus_XP_015148090.1	Taeniopygia_guttata_XP_012426424.1	Alligator_mississippiensis_XP_014461182.1	Alligator_sinensis_XP_006036081.1	ENSPSIP00000010361_ENSPSIG00000009294	Chelonia_mydas_XP_007062490.1	Parpi0006346.p1	Gekko_japonicus_XP_015283690.1	ENSACAP00000007535_ENSACAG00000007577	Python_bivittatus_XP_007431829.1		ENSXETP00000054902_ENSXETG00000003569	ENSLACP00000007520_ENSLACG00000006667	ENSLOCP00000004795_ENSLOCG00000004002	ENSDARP00000136176_ENSDARG00000103799	ENSGACP00000020788_ENSGACG00000015749
AmnPhylome_0006621_sub_002	elusive	9	9	11	0	0	0	0	0	0	1	1	1	1	0	0	0	0	0	1	1	1	1	1	probable tRNA methyltransferase 9-like protein (LOC102567760)						Alligator_mississippiensis_XP_014450832.1	Alligator_sinensis_XP_006026245.1	ENSPSIP00000010001_ENSPSIG00000009088	Chelonia_mydas_XP_007070943.1						ENSXETP00000036849_ENSXETG00000016909	ENSLACP00000009227_ENSLACG00000008143	ENSLOCP00000010121_ENSLOCG00000008334	ENSDARP00000138100_ENSDARG00000102636	ENSGACP00000015221_ENSGACG00000011506
AmnPhylome_0006621_sub_001	non-elusive	17	17	-	-	1	1	1	1	1	1	1	1	1	1	1	1	1	1	1	1	1	0	0	KIAA1456 (KIAA1456), transcript variant X2	ENSP00000432695_ENSG00000250305	ENSCAFP00000010088_ENSCAFG00000006759	ENSMODP00000023814_ENSMODG00000019077	Gallus_gallus_XP_420694.2	Taeniopygia_guttata_XP_002194808.2	Alligator_mississippiensis_XP_006268890.1	Alligator_sinensis_XP_006020590.1	Pelodiscus_sinensis_XP_014424210.1	Chelonia_mydas_XP_007072747.1	Parpi0006960.p1	Gekko_japonicus_XP_015281806.1	ENSACAP00000008644_ENSACAG00000008833	Python_bivittatus_XP_007421185.1	Thamnophis_sirtalis_XP_013912947.1	ENSXETP00000012412_ENSXETG00000005622	ENSLACP00000011064_ENSLACG00000009737	ENSLOCP00000017245_ENSLOCG00000013991
AmnPhylome_0006719_sub_002	elusive	7	5	0	1	0	0	0	0	0	1	1	1	2	0	0	0	0	0	0	0	2	0	0	cyclic GMP-AMP synthase-like (LOC102576030)						Alligator_mississippiensis_XP_006275636.1	Alligator_sinensis_XP_014372348.1	ENSPSIP00000004572_ENSPSIG00000004286	Chelonia_mydas_XP_007067681.1,Chelonia_mydas_XP_007070710.1								ENSLOCP00000001034_ENSLOCG00000000926,ENSLOCP00000001535_ENSLOCG00000001355
AmnPhylome_0006719_sub_001	non-elusive	15	15	-	-	1	1	1	1	1	1	1	1	1	1	1	1	0	0	0	1	1	1	0	Mab-21 domain containing 1 (MB21D1)	ENSP00000359339_ENSG00000164430	ENSCAFP00000032770_ENSCAFG00000024087	ENSMODP00000023129_ENSMODG00000018545	Gallus_gallus_XP_419881.4	Taeniopygia_guttata_XP_002190947.3	Alligator_mississippiensis_XP_006275189.1	Alligator_sinensis_XP_014380730.1	ENSPSIP00000005279_ENSPSIG00000004911	Chelonia_mydas_XP_007061566.1	Parpi0007169.p1	Gekko_japonicus_XP_015281866.1	Anolis_carolinensis_XP_003226105.1				ENSLACP00000001479_ENSLACG00000001323	ENSLOCP00000019923_ENSLOCG00000016169	ENSDARP00000036480_ENSDARG00000021572
AmnPhylome_0007319_sub_001	elusive	10	10	0	0	0	0	0	0	0	0	0	1	1	0	1	1	1	1	0	1	1	1	1	probable peptidyl-tRNA hydrolase 2-like (LOC102938777)								Pelodiscus_sinensis_XP_014424911.1	Chelonia_mydas_XP_007066016.1		Gekko_japonicus_XP_015271403.1	Anolis_carolinensis_XP_008103749.1	Python_bivittatus_XP_007429616.1	Thamnophis_sirtalis_XP_013927259.1		ENSLACP00000004164_ENSLACG00000003702	ENSLOCP00000016833_ENSLOCG00000013652	ENSDARP00000126135_ENSDARG00000089886	ENSGACP00000015032_ENSGACG00000011371
AmnPhylome_0007319_sub_002	non-elusive	18	18	-	-	1	1	1	1	1	1	1	1	1	1	1	1	1	1	1	1	1	1	0	peptidyl-tRNA hydrolase 2 (PTRH2)	ENSP00000387180_ENSG00000141378	ENSCAFP00000026048_ENSCAFG00000017662	ENSMODP00000034441_ENSMODG00000024517	ENSGALP00000008254_ENSGALG00000005150	Taeniopygia_guttata_XP_002199116.1	Alligator_mississippiensis_XP_006265698.1	Alligator_sinensis_XP_006016112.1	ENSPSIP00000009782_ENSPSIG00000008890	Chelonia_mydas_XP_007057703.1	Parpi0004788.p1	Gekko_japonicus_XP_015281769.1	ENSACAP00000012540_ENSACAG00000012801	Python_bivittatus_XP_007427711.1	Thamnophis_sirtalis_XP_013926582.1	ENSXETP00000023486_ENSXETG00000010737	ENSLACP00000011655_ENSLACG00000010258	ENSLOCP00000021531_ENSLOCG00000017426	ENSDARP00000118511_ENSDARG00000077339
AmnPhylome_0007943_sub_001	elusive	6	6	0	0	0	0	0	0	0	0	1	1	0	0	0	0	0	1	0	1	1	1	0	rho guanine nucleotide exchange factor 19-like (LOC102370145)							Alligator_sinensis_XP_014375214.1	ENSPSIP00000006928_ENSPSIG00000006355						Thamnophis_sirtalis_XP_013921584.1		ENSLACP00000014387_ENSLACG00000012664	ENSLOCP00000009065_ENSLOCG00000007468	ENSDARP00000128029_ENSDARG00000079467
AmnPhylome_0007943_sub_003	non-elusive	20	18	-	-	1	1	1	2	2	1	1	1	1	1	1	1	1	1	1	1	1	0	1	Rho guanine nucleotide exchange factor (GEF) 19 (ARHGEF19)	ENSP00000056217_ENSG00000050327	ENSCAFP00000005216_ENSCAFG00000003503	ENSMODP00000002001_ENSMODG00000001635	Gallus_gallus_XP_015147763.1,ENSGALP00000027876_ENSGALG00000017276	Taeniopygia_guttata_XP_012424718.1,ENSTGUP00000015314_ENSTGUG00000014958	Alligator_mississippiensis_XP_006265138.2	Alligator_sinensis_XP_006028828.1	Pelodiscus_sinensis_XP_014431536.1	Chelonia_mydas_XP_007057007.1	Parpi0012295.p1	Gekko_japonicus_XP_015264030.1	Anolis_carolinensis_XP_003221418.2	Python_bivittatus_XP_007433409.1	Thamnophis_sirtalis_XP_013921803.1	ENSXETP00000040520_ENSXETG00000018712	ENSLACP00000014192_ENSLACG00000012495	ENSLOCP00000010114_ENSLOCG00000008323		ENSGACP00000013823_ENSGACG00000010446
AmnPhylome_0008182_sub_002	elusive	11	11	2	2	0	0	0	0	0	1	1	1	1	1	1	1	0	0	1	1	1	1	0	androgen-induced gene 1 protein-like (LOC102561415)						Alligator_mississippiensis_XP_014465233.1	Alligator_sinensis_XP_006024150.1	Pelodiscus_sinensis_XP_006134721.1	Chelonia_mydas_XP_007059926.1	Parpi0008829.p1	Gekko_japonicus_XP_015268460.1	ENSACAP00000017937_ENSACAG00000021065			ENSXETP00000049812_ENSXETG00000019224	ENSLACP00000022785_ENSLACG00000022332	ENSLOCP00000004024_ENSLOCG00000003399	ENSDARP00000039828_ENSDARG00000037810
AmnPhylome_0008182_sub_003	non-elusive	17	17	-	-	1	1	1	1	1	1	1	1	1	1	1	1	1	1	1	0	1	1	0	androgen-induced 1 (AIG1), transcript variant X1	ENSP00000350509_ENSG00000146416	ENSCAFP00000000419_ENSCAFG00000000303	ENSMODP00000021550_ENSMODG00000017267	Gallus_gallus_XP_419710.2	Taeniopygia_guttata_XP_002198071.1	Alligator_mississippiensis_XP_006265796.1	Alligator_sinensis_XP_006035376.1	ENSPSIP00000009880_ENSPSIG00000008986	Chelonia_mydas_XP_007056336.1	Parpi0012581.p1	Gekko_japonicus_XP_015277475.1	ENSACAP00000008002_ENSACAG00000008183	Python_bivittatus_XP_007441786.1	Thamnophis_sirtalis_XP_013917037.1	ENSXETP00000021560_ENSXETG00000009792		ENSLOCP00000000747_ENSLOCG00000000675	ENSDARP00000018086_ENSDARG00000007171
AmnPhylome_0000194_sub_001	elusive	8	8	0	0	0	0	0	0	0	0	0	0	0	0	1	1	1	0	1	1	1	1	1	flap endonuclease 1-like (LOC107117034), partial											Gekko_japonicus_XP_015274553.1	Anolis_carolinensis_XP_008121643.1	Python_bivittatus_XP_007437691.1		ENSXETP00000063640_ENSXETG00000034176	ENSLACP00000009287_ENSLACG00000008191	ENSLOCP00000005135_ENSLOCG00000004298	ENSDARP00000017784_ENSDARG00000012325	ENSGACP00000020776_ENSGACG00000015735
AmnPhylome_0000194_sub_002	non-elusive	19	18	-	-	1	1	1	1	2	1	1	1	1	1	1	1	1	1	1	1	0	1	1	flap structure-specific endonuclease 1 (FEN1)	ENSP00000305480_ENSG00000168496	ENSCAFP00000043067_ENSCAFG00000030542	ENSMODP00000027077_ENSMODG00000022692	Gallus_gallus_NP_001072959.1	Taeniopygia_guttata_XP_002192880.1,ENSTGUP00000006807_ENSTGUG00000006627	Alligator_mississippiensis_XP_006270608.1	Alligator_sinensis_XP_014376508.1	ENSPSIP00000017966_ENSPSIG00000015973	Chelonia_mydas_XP_007063929.1	Parpi0008253.p1	Gekko_japonicus_XP_015265856.1	Anolis_carolinensis_XP_008114100.1	Python_bivittatus_XP_007438526.1	Thamnophis_sirtalis_XP_013910331.1	ENSXETP00000014663_ENSXETG00000006703	ENSLACP00000001751_ENSLACG00000001564		ENSDARP00000004016_ENSDARG00000011404	ENSGACP00000002941_ENSGACG00000002244
AmnPhylome_0000234_sub_002	elusive	53	6	1	1	0	0	0	0	0	0	1	34	0	0	0	15	0	0	1	1	1	0	0	uncharacterized LOC102369143 (LOC102369143)							Alligator_sinensis_XP_006027385.1	ENSPSIP00000000046_ENSPSIG00000000046,ENSPSIP00000001630_ENSPSIG00000001634,ENSPSIP00000000573_ENSPSIG00000000574,ENSPSIP00000001215_ENSPSIG00000001217,ENSPSIP00000001456_ENSPSIG00000001460,ENSPSIP00000001280_ENSPSIG00000001284,ENSPSIP00000001259_ENSPSIG00000001261,ENSPSIP00000018412_ENSPSIG00000016370,ENSPSIP00000001717_ENSPSIG00000001722,ENSPSIP00000001111_ENSPSIG00000001113,ENSPSIP00000000332_…				ENSACAP00000022259_ENSACAG00000028429,ENSACAP00000022778_ENSACAG00000029185,ENSACAP00000021908_ENSACAG00000029534,ENSACAP00000021976_ENSACAG00000029445,ENSACAP00000022574_ENSACAG00000028276,ENSACAP00000022684_ENSACAG00000029111,ENSACAP00000022520_ENSACAG00000029229,ENSACAP00000023003_ENSACAG00000029272,ENSACAP00000022200_ENSACAG00000029569,Anolis_carolinensis_XP_008114451.1,Anolis_carolinensis_XP…			ENSXETP00000058471_ENSXETG00000032022	ENSLACP00000018312_ENSLACG00000016131	ENSLOCP00000011760_ENSLOCG00000009628
AmnPhylome_0000236_sub_002	elusive	28	18	0	0	1	1	1	1	0	1	1	1	1	3	1	2	1	1	1	2	1	4	4	apolipoprotein A-IV (LOC102566822)	ENSP00000350425_ENSG00000110244	ENSCAFP00000019615_ENSCAFG00000013306	ENSMODP00000017253_ENSMODG00000013802	Gallus_gallus_NP_990269.1		Alligator_mississippiensis_XP_006259584.2	Alligator_sinensis_XP_006030395.1	ENSPSIP00000014898_ENSPSIG00000013344	Chelonia_mydas_XP_007060525.1	Parpi0010606.p1,Parpi0020910.p1,Parpi0020908.p1	Gekko_japonicus_XP_015283538.1	ENSACAP00000001607_ENSACAG00000001641,ENSACAP00000018466_ENSACAG00000025245	Python_bivittatus_XP_007422946.1	Thamnophis_sirtalis_XP_013930632.1	ENSXETP00000008148_ENSXETG00000003764	ENSLACP00000016757_ENSLACG00000014764,ENSLACP00000016264_ENSLACG00000014330	ENSLOCP00000005242_ENSLOCG00000004387	ENSDARP00000132213_ENSDARG00000101160,ENSDARP00000114871_ENSDARG00000094929,ENSDARP00000133454_ENSDARG00000020866,ENSDARP00000111399_ENSDARG00000040298	ENSGACP00000003173_ENSGACG00000002431,ENSGACP00000003168_ENSGACG00000002429,ENSGACP00000004491_ENSGACG00000003435,ENSGACP00000004481_ENSGACG00000003429
AmnPhylome_0000250_sub_002	elusive	55	7	0	1	0	0	0	0	0	0	0	3	1	0	38	0	0	9	0	1	2	1	0	uncharacterized LOC102943343 (LOC102943343)								ENSPSIP00000000006_ENSPSIG00000000006,Pelodiscus_sinensis_XP_014437224.1,ENSPSIP00000000008_ENSPSIG00000000008	Chelonia_mydas_XP_007061515.1		Gekko_japonicus_XP_015278823.1,Gekko_japonicus_XP_015273967.1,Gekko_japonicus_XP_015276734.1,Gekko_japonicus_XP_015278794.1,Gekko_japonicus_XP_015273420.1,Gekko_japonicus_XP_015274098.1,Gekko_japonicus_XP_015264667.1,Gekko_japonicus_XP_015269929.1,Gekko_japonicus_XP_015282481.1,Gekko_japonicus_XP_015268981.1,Gekko_japonicus_XP_015268980.1,Gekko_japonicus_XP_015264668.1,Gekko_japonicus_XP_01528495…			Thamnophis_sirtalis_XP_013909081.1,Thamnophis_sirtalis_XP_013918129.1,Thamnophis_sirtalis_XP_013931969.1,Thamnophis_sirtalis_XP_013927119.1,Thamnophis_sirtalis_XP_013907952.1,Thamnophis_sirtalis_XP_013931706.1,Thamnophis_sirtalis_XP_013921713.1,Thamnophis_sirtalis_XP_013930224.1,Thamnophis_sirtalis_XP_013907314.1		ENSLACP00000001695_ENSLACG00000001518	ENSLOCP00000022228_ENSLOCG00000018127,ENSLOCP00000022104_ENSLOCG00000018003	ENSDARP00000130603_ENSDARG00000104122
AmnPhylome_0000250_sub_003	elusive	114	5	0	0	0	0	0	0	0	0	0	1	0	65	0	34	0	0	0	11	3	0	0									ENSPSIP00000000685_ENSPSIG00000000685		Parpi0016669.p1,Parpi0017714.p1,Parpi0023819.p1,Parpi0026061.p1,Parpi0023736.p1,Parpi0024891.p1,Parpi0025762.p1,Parpi0023203.p1,Parpi0003687.p1,Parpi0023226.p1,Parpi0026096.p1,Parpi0025636.p1,Parpi0021666.p1,Parpi0020841.p1,Parpi0025336.p1,Parpi0019417.p1,Parpi0025393.p1,Parpi0025705.p1,Parpi0024653.p1,Parpi0024807.p1,Parpi0024046.p1,Parpi0022480.p1,Parpi0019492.p1,Parpi0023955.p1,Parpi0024627.p1…		ENSACAP00000021696_ENSACAG00000028532,ENSACAP00000022662_ENSACAG00000028853,ENSACAP00000022873_ENSACAG00000029023,ENSACAP00000022791_ENSACAG00000029191,ENSACAP00000022942_ENSACAG00000028862,ENSACAP00000023399_ENSACAG00000028901,ENSACAP00000022784_ENSACAG00000029295,ENSACAP00000022621_ENSACAG00000029033,ENSACAP00000022521_ENSACAG00000029054,ENSACAP00000022982_ENSACAG00000028690,ENSACAP00000023479_…				ENSLACP00000000630_ENSLACG00000000561,ENSLACP00000000102_ENSLACG00000000089,ENSLACP00000019668_ENSLACG00000017293,ENSLACP00000009374_ENSLACG00000008267,ENSLACP00000006798_ENSLACG00000006032,ENSLACP00000006969_ENSLACG00000006189,ENSLACP00000002598_ENSLACG00000002324,ENSLACP00000013952_ENSLACG00000012285,ENSLACP00000003802_ENSLACG00000003388,ENSLACP00000000859_ENSLACG00000000771,ENSLACP00000017552_…	ENSLOCP00000000149_ENSLOCG00000000137,ENSLOCP00000017154_ENSLOCG00000013917,ENSLOCP00000012130_ENSLOCG00000009922
AmnPhylome_0000250_sub_004	elusive	19	5	3	2	0	0	0	0	0	0	2	6	1	3	0	0	0	0	7	0	0	0	0	uncharacterized LOC106722015 (LOC106722015)							Alligator_sinensis_XP_014374030.1,Alligator_sinensis_XP_014376233.1	ENSPSIP00000000993_ENSPSIG00000000995,ENSPSIP00000000053_ENSPSIG00000000053,ENSPSIP00000000331_ENSPSIG00000000331,ENSPSIP00000002972_ENSPSIG00000002878,ENSPSIP00000000456_ENSPSIG00000000456,ENSPSIP00000001062_ENSPSIG00000001066	Chelonia_mydas_XP_007064024.1	Parpi0023995.p1,Parpi0022604.p1,Parpi0019578.p1					ENSXETP00000062180_ENSXETG00000033421,ENSXETP00000061875_ENSXETG00000030146,ENSXETP00000011003_ENSXETG00000005038,ENSXETP00000058358_ENSXETG00000033511,ENSXETP00000062908_ENSXETG00000034268,ENSXETP00000063735_ENSXETG00000034348,ENSXETP00000062466_ENSXETG00000031960
AmnPhylome_0000250_sub_002	elusive	55	7	0	1	0	0	0	0	0	0	0	3	1	0	38	0	0	9	0	1	2	1	0	uncharacterized LOC102943343 (LOC102943343)								ENSPSIP00000000006_ENSPSIG00000000006,Pelodiscus_sinensis_XP_014437224.1,ENSPSIP00000000008_ENSPSIG00000000008	Chelonia_mydas_XP_007061515.1		Gekko_japonicus_XP_015278823.1,Gekko_japonicus_XP_015273967.1,Gekko_japonicus_XP_015276734.1,Gekko_japonicus_XP_015278794.1,Gekko_japonicus_XP_015273420.1,Gekko_japonicus_XP_015274098.1,Gekko_japonicus_XP_015264667.1,Gekko_japonicus_XP_015269929.1,Gekko_japonicus_XP_015282481.1,Gekko_japonicus_XP_015268981.1,Gekko_japonicus_XP_015268980.1,Gekko_japonicus_XP_015264668.1,Gekko_japonicus_XP_01528495…			Thamnophis_sirtalis_XP_013909081.1,Thamnophis_sirtalis_XP_013918129.1,Thamnophis_sirtalis_XP_013931969.1,Thamnophis_sirtalis_XP_013927119.1,Thamnophis_sirtalis_XP_013907952.1,Thamnophis_sirtalis_XP_013931706.1,Thamnophis_sirtalis_XP_013921713.1,Thamnophis_sirtalis_XP_013930224.1,Thamnophis_sirtalis_XP_013907314.1		ENSLACP00000001695_ENSLACG00000001518	ENSLOCP00000022228_ENSLOCG00000018127,ENSLOCP00000022104_ENSLOCG00000018003	ENSDARP00000130603_ENSDARG00000104122
AmnPhylome_0000250_sub_003	elusive	30	7	0	0	0	0	0	0	0	0	2	6	1	3	0	0	0	0	7	10	1	0	0	uncharacterized LOC106722015 (LOC106722015)							Alligator_sinensis_XP_014374030.1,Alligator_sinensis_XP_014376233.1	ENSPSIP00000000993_ENSPSIG00000000995,ENSPSIP00000000053_ENSPSIG00000000053,ENSPSIP00000000331_ENSPSIG00000000331,ENSPSIP00000002972_ENSPSIG00000002878,ENSPSIP00000000456_ENSPSIG00000000456,ENSPSIP00000001062_ENSPSIG00000001066	Chelonia_mydas_XP_007064024.1	Parpi0023995.p1,Parpi0022604.p1,Parpi0019578.p1					ENSXETP00000062180_ENSXETG00000033421,ENSXETP00000061875_ENSXETG00000030146,ENSXETP00000011003_ENSXETG00000005038,ENSXETP00000058358_ENSXETG00000033511,ENSXETP00000062908_ENSXETG00000034268,ENSXETP00000063735_ENSXETG00000034348,ENSXETP00000062466_ENSXETG00000031960	ENSLACP00000000102_ENSLACG00000000089,ENSLACP00000019668_ENSLACG00000017293,ENSLACP00000009374_ENSLACG00000008267,ENSLACP00000006798_ENSLACG00000006032,ENSLACP00000006969_ENSLACG00000006189,ENSLACP00000002598_ENSLACG00000002324,ENSLACP00000013952_ENSLACG00000012285,ENSLACP00000003802_ENSLACG00000003388,ENSLACP00000000859_ENSLACG00000000771,ENSLACP00000017552_ENSLACG00000015461	ENSLOCP00000000149_ENSLOCG00000000137
AmnPhylome_0000250_sub_004	elusive	103	5	3	2	0	0	0	0	0	0	0	1	0	65	0	34	0	0	0	1	2	0	0									ENSPSIP00000000685_ENSPSIG00000000685		Parpi0016669.p1,Parpi0017714.p1,Parpi0023819.p1,Parpi0026061.p1,Parpi0023736.p1,Parpi0024891.p1,Parpi0025762.p1,Parpi0023203.p1,Parpi0003687.p1,Parpi0023226.p1,Parpi0026096.p1,Parpi0025636.p1,Parpi0021666.p1,Parpi0020841.p1,Parpi0025336.p1,Parpi0019417.p1,Parpi0025393.p1,Parpi0025705.p1,Parpi0024653.p1,Parpi0024807.p1,Parpi0024046.p1,Parpi0022480.p1,Parpi0019492.p1,Parpi0023955.p1,Parpi0024627.p1…		ENSACAP00000021696_ENSACAG00000028532,ENSACAP00000022662_ENSACAG00000028853,ENSACAP00000022873_ENSACAG00000029023,ENSACAP00000022791_ENSACAG00000029191,ENSACAP00000022942_ENSACAG00000028862,ENSACAP00000023399_ENSACAG00000028901,ENSACAP00000022784_ENSACAG00000029295,ENSACAP00000022621_ENSACAG00000029033,ENSACAP00000022521_ENSACAG00000029054,ENSACAP00000022982_ENSACAG00000028690,ENSACAP00000023479_…				ENSLACP00000000630_ENSLACG00000000561	ENSLOCP00000017154_ENSLOCG00000013917,ENSLOCP00000012130_ENSLOCG00000009922
AmnPhylome_0000253_sub_001	elusive	44	4	2	0	0	0	0	0	0	0	0	12	1	0	0	28	0	0	0	3	0	0	0	uncharacterized LOC102450277 (LOC102450277)								Pelodiscus_sinensis_XP_014429432.1,ENSPSIP00000001220_ENSPSIG00000001222,ENSPSIP00000000757_ENSPSIG00000000758,Pelodiscus_sinensis_XP_014435023.1,Pelodiscus_sinensis_XP_014427950.1,ENSPSIP00000001440_ENSPSIG00000001443,ENSPSIP00000000962_ENSPSIG00000000965,Pelodiscus_sinensis_XP_006131115.1,ENSPSIP00000001792_ENSPSIG00000001799,Pelodiscus_sinensis_XP_014430505.1,ENSPSIP00000000364_ENSPSIG00000000…	Chelonia_mydas_XP_007053433.1			ENSACAP00000020482_ENSACAG00000025322,Anolis_carolinensis_XP_008110367.1,ENSACAP00000019335_ENSACAG00000024502,Anolis_carolinensis_XP_008121327.1,Anolis_carolinensis_XP_008102307.1,ENSACAP00000019741_ENSACAG00000024836,ENSACAP00000021497_ENSACAG00000024683,ENSACAP00000018680_ENSACAG00000025284,ENSACAP00000021810_ENSACAG00000028423,ENSACAP00000020147_ENSACAG00000024854,ENSACAP00000019704_ENSACAG00…				ENSLACP00000000045_ENSLACG00000000039,ENSLACP00000023649_ENSLACG00000022653,ENSLACP00000015529_ENSLACG00000013672
AmnPhylome_0000283_sub_002	elusive	246	5	0	1	0	0	0	0	0	0	0	3	0	98	0	49	0	0	0	95	1	0	0									ENSPSIP00000000619_ENSPSIG00000000619,ENSPSIP00000000227_ENSPSIG00000000227,ENSPSIP00000000796_ENSPSIG00000000796		Parpi0009380.p1,Parpi0009075.p1,Parpi0008349.p1,Parpi0016601.p1,Parpi0006348.p1,Parpi0007370.p1,Parpi0007353.p1,Parpi0003989.p1,Parpi0013120.p1,Parpi0007294.p1,Parpi0025232.p1,Parpi0026179.p1,Parpi0015647.p1,Parpi0005990.p1,Parpi0013798.p1,Parpi0016327.p1,Parpi0025955.p1,Parpi0006966.p1,Parpi0020757.p1,Parpi0017113.p1,Parpi0013900.p1,Parpi0022908.p1,Parpi0022092.p1,Parpi0000788.p1,Parpi0015142.p1…		ENSACAP00000021941_ENSACAG00000028852,ENSACAP00000021726_ENSACAG00000028552,ENSACAP00000023194_ENSACAG00000028706,ENSACAP00000022508_ENSACAG00000028329,ENSACAP00000022002_ENSACAG00000028263,ENSACAP00000023350_ENSACAG00000028985,ENSACAP00000021724_ENSACAG00000029396,ENSACAP00000022432_ENSACAG00000028970,ENSACAP00000021760_ENSACAG00000028321,ENSACAP00000022268_ENSACAG00000028449,ENSACAP00000023352_…				ENSLACP00000023070_ENSLACG00000022268,ENSLACP00000012791_ENSLACG00000011268,ENSLACP00000023632_ENSLACG00000022444,ENSLACP00000023527_ENSLACG00000022409,ENSLACP00000022100_ENSLACG00000022450,ENSLACP00000022879_ENSLACG00000022236,ENSLACP00000008288_ENSLACG00000007335,ENSLACP00000022786_ENSLACG00000022619,ENSLACP00000023290_ENSLACG00000022149,ENSLACP00000021987_ENSLACG00000022504,ENSLACP00000023517_…	ENSLOCP00000022184_ENSLOCG00000018083
AmnPhylome_0000416_sub_002	elusive	16	10	1	1	0	0	0	0	0	0	0	0	0	1	1	6	1	1	1	1	1	1	2	uncharacterized LOC107118902 (LOC107118902)										Parpi0006647.p1	Gekko_japonicus_XP_015276780.1	Anolis_carolinensis_XP_008100962.1,Anolis_carolinensis_XP_003216207.1,ENSACAP00000023119_ENSACAG00000028623,Anolis_carolinensis_XP_008123629.1,Anolis_carolinensis_XP_008120968.1,Anolis_carolinensis_XP_008109084.1	Python_bivittatus_XP_007441693.1	Thamnophis_sirtalis_XP_013928711.1	ENSXETP00000059279_ENSXETG00000009588	ENSLACP00000000657_ENSLACG00000000587	ENSLOCP00000010249_ENSLOCG00000008428	ENSDARP00000053659_ENSDARG00000058829	ENSGACP00000016760_ENSGACG00000012682,ENSGACP00000016741_ENSGACG00000012665
AmnPhylome_0000425_sub_002	elusive	31	14	1	0	0	0	0	0	0	2	2	2	1	2	2	6	2	1	2	1	2	4	2	protein SSUH2 homolog (LOC106737455), transcript variant X1						Alligator_mississippiensis_XP_014460045.1,Alligator_mississippiensis_XP_006272717.2	Alligator_sinensis_XP_014375675.1,Alligator_sinensis_XP_006024207.1	Pelodiscus_sinensis_XP_006132925.2,Pelodiscus_sinensis_XP_006132869.1	Chelonia_mydas_XP_007061336.1	Parpi0002706.p1,Parpi0002705.p1	Gekko_japonicus_XP_015268181.1,Gekko_japonicus_XP_015268178.1	ENSACAP00000023311_ENSACAG00000029106,ENSACAP00000022815_ENSACAG00000029410,ENSACAP00000022175_ENSACAG00000029316,Anolis_carolinensis_XP_008117933.1,ENSACAP00000021776_ENSACAG00000029409,Anolis_carolinensis_XP_008117925.1	Python_bivittatus_XP_007439760.1,Python_bivittatus_XP_007439764.1	Thamnophis_sirtalis_XP_013927468.1	ENSXETP00000034390_ENSXETG00000015781,ENSXETP00000034383_ENSXETG00000026630	ENSLACP00000020846_ENSLACG00000018315	ENSLOCP00000016655_ENSLOCG00000013502,ENSLOCP00000016643_ENSLOCG00000013496	ENSDARP00000132463_ENSDARG00000063292,ENSDARP00000133831_ENSDARG00000076614,ENSDARP00000105418_ENSDARG00000054827,ENSDARP00000095498_ENSDARG00000054418	ENSGACP00000003528_ENSGACG00000002695,ENSGACP00000005606_ENSGACG00000004249
AmnPhylome_0000435_sub_001	elusive	54	5	0	0	0	0	0	0	0	0	0	0	0	40	1	9	0	0	0	0	1	3	0	retrotransposon-like 1 (RTL1), partial										Parpi0019304.p1,Parpi0016246.p1,Parpi0028278.p1,Parpi0030550.p1,Parpi0021968.p1,Parpi0030347.p1,Parpi0030823.p1,Parpi0026680.p1,Parpi0027537.p1,Parpi0023620.p1,Parpi0026182.p1,Parpi0015732.p1,Parpi0026748.p1,Parpi0012525.p1,Parpi0030152.p1,Parpi0028713.p1,Parpi0029882.p1,Parpi0028214.p1,Parpi0029827.p1,Parpi0026611.p1,Parpi0025215.p1,Parpi0025696.p1,Parpi0013761.p1,Parpi0024886.p1,Parpi0022664.p1…	Gekko_japonicus_XP_015279897.1	ENSACAP00000022157_ENSACAG00000029095,ENSACAP00000022430_ENSACAG00000028272,ENSACAP00000022332_ENSACAG00000029301,ENSACAP00000022033_ENSACAG00000028550,ENSACAP00000023135_ENSACAG00000029025,ENSACAP00000023221_ENSACAG00000029679,ENSACAP00000022823_ENSACAG00000029378,ENSACAP00000022671_ENSACAG00000028286,ENSACAP00000022228_ENSACAG00000028930					ENSLOCP00000021683_ENSLOCG00000017578	ENSDARP00000109033_ENSDARG00000086495,ENSDARP00000140788_ENSDARG00000101547,ENSDARP00000137461_ENSDARG00000099359
AmnPhylome_0000507_sub_003	elusive	23	4	0	4	0	0	0	0	0	0	0	1	0	7	0	0	0	0	0	12	3	0	0									Pelodiscus_sinensis_XP_014428571.1		Parpi0007409.p1,Parpi0004242.p1,Parpi0023738.p1,Parpi0015290.p1,Parpi0000729.p1,Parpi0014911.p1,Parpi0025392.p1						ENSLACP00000004838_ENSLACG00000004302,ENSLACP00000004223_ENSLACG00000003757,ENSLACP00000013464_ENSLACG00000011852,ENSLACP00000004934_ENSLACG00000004389,ENSLACP00000000364_ENSLACG00000000329,ENSLACP00000012180_ENSLACG00000010720,ENSLACP00000004277_ENSLACG00000003808,ENSLACP00000003960_ENSLACG00000003525,ENSLACP00000004073_ENSLACG00000003624,ENSLACP00000007479_ENSLACG00000006629,ENSLACP00000013889_…	ENSLOCP00000022233_ENSLOCG00000018132,ENSLOCP00000021348_ENSLOCG00000017260,ENSLOCP00000020349_ENSLOCG00000016472
AmnPhylome_0000531_sub_001	elusive	14	9	2	0	0	0	0	0	0	1	1	2	1	0	1	4	1	0	2	1	0	0	0	beta-1,3-galactosyltransferase 5-like (LOC102564129)						Alligator_mississippiensis_XP_014455727.1	Alligator_sinensis_XP_014381960.1	ENSPSIP00000019666_ENSPSIG00000017449,Pelodiscus_sinensis_XP_006112208.1	Chelonia_mydas_XP_007052761.1		Gekko_japonicus_XP_015283372.1	Anolis_carolinensis_XP_008121747.1,ENSACAP00000001135_ENSACAG00000001233,ENSACAP00000001114_ENSACAG00000001227,Anolis_carolinensis_XP_008119896.1	Python_bivittatus_XP_007445302.1		ENSXETP00000061003_ENSXETG00000031746,ENSXETP00000040096_ENSXETG00000018525	ENSLACP00000015812_ENSLACG00000013925
AmnPhylome_0000572_sub_001	elusive	9	8	0	0	0	0	0	0	0	0	0	0	0	1	0	1	1	1	0	1	2	1	1	interferon-inducible GTPase 5-like (LOC103067952), transcript variant X1										Parpi0020639.p1		ENSACAP00000020275_ENSACAG00000027084	Python_bivittatus_XP_007440059.1	Thamnophis_sirtalis_XP_013921820.1		ENSLACP00000006663_ENSLACG00000005910	ENSLOCP00000021777_ENSLOCG00000017672,ENSLOCP00000021776_ENSLOCG00000017671	ENSDARP00000090165_ENSDARG00000068657	ENSGACP00000016644_ENSGACG00000012594
AmnPhylome_0000572_sub_002	elusive	23	11	0	0	0	0	0	0	0	1	1	0	1	2	2	0	2	2	2	8	1	1	0	interferon-inducible GTPase 5-like (LOC102576385)						Alligator_mississippiensis_XP_014459911.1	Alligator_sinensis_XP_006038177.1		Chelonia_mydas_XP_007069730.1	Parpi0020880.p1,Parpi0020879.p1	Gekko_japonicus_XP_015263986.1,Gekko_japonicus_XP_015284163.1		Python_bivittatus_XP_007427338.1,Python_bivittatus_XP_007427339.1	Thamnophis_sirtalis_XP_013929278.1,Thamnophis_sirtalis_XP_013927200.1	ENSXETP00000058716_ENSXETG00000034292,ENSXETP00000058344_ENSXETG00000033392	ENSLACP00000018563_ENSLACG00000016344,ENSLACP00000003311_ENSLACG00000002961,ENSLACP00000019080_ENSLACG00000016792,ENSLACP00000018840_ENSLACG00000016583,ENSLACP00000018783_ENSLACG00000016534,ENSLACP00000001320_ENSLACG00000001185,ENSLACP00000006096_ENSLACG00000005411,ENSLACP00000004915_ENSLACG00000004370	ENSLOCP00000005748_ENSLOCG00000004770	ENSDARP00000104670_ENSDARG00000089112
AmnPhylome_0000661_sub_003	elusive	33	9	0	0	0	0	0	0	0	5	4	9	3	0	0	1	1	0	0	6	1	3	0	H-2 class I histocompatibility antigen, L-D alpha chain-like (LOC106737751)						Alligator_mississippiensis_XP_014462512.1,Alligator_mississippiensis_XP_006278365.2,Alligator_mississippiensis_XP_006258578.2,Alligator_mississippiensis_XP_006274996.1,Alligator_mississippiensis_XP_006278367.2	Alligator_sinensis_XP_006037953.1,Alligator_sinensis_XP_006034659.1,Alligator_sinensis_XP_014380622.1,Alligator_sinensis_XP_006034658.1	Pelodiscus_sinensis_XP_006126776.1,Pelodiscus_sinensis_XP_014430793.1,Pelodiscus_sinensis_XP_014430791.1,Pelodiscus_sinensis_XP_014430790.1,Pelodiscus_sinensis_XP_006129924.1,Pelodiscus_sinensis_XP_014430792.1,Pelodiscus_sinensis_XP_014429928.1,Pelodiscus_sinensis_XP_006128065.1,ENSPSIP00000005284_ENSPSIG00000004896	Chelonia_mydas_XP_007069382.1,Chelonia_mydas_XP_007052800.1,Chelonia_mydas_XP_007054024.1			Anolis_carolinensis_XP_008120124.1	Python_bivittatus_XP_007438418.1			ENSLACP00000006408_ENSLACG00000005685,ENSLACP00000007949_ENSLACG00000007036,ENSLACP00000008969_ENSLACG00000007920,ENSLACP00000007275_ENSLACG00000006454,ENSLACP00000008648_ENSLACG00000007644,ENSLACP00000008360_ENSLACG00000007402	ENSLOCP00000000904_ENSLOCG00000000807	ENSDARP00000117273_ENSDARG00000092731,ENSDARP00000076471_ENSDARG00000059039,ENSDARP00000057223_ENSDARG00000039164
AmnPhylome_0000667_sub_001	elusive	8	4	0	0	0	0	0	0	0	0	0	0	0	1	0	2	4	0	1	0	0	0	0	zinc finger protein 397-like (LOC100551596), transcript variant X1										Parpi0021748.p1		ENSACAP00000002668_ENSACAG00000002775,Anolis_carolinensis_XP_008104075.1	Python_bivittatus_XP_007442091.1,Python_bivittatus_XP_007444192.1,Python_bivittatus_XP_007443688.1,Python_bivittatus_XP_007444343.1		ENSXETP00000000012_ENSXETG00000000007
AmnPhylome_0000679_sub_001	elusive	126	11	9	0	0	0	0	0	0	0	1	4	3	24	14	18	10	8	5	38	1	0	0	zinc finger protein 420-like (LOC102370857)							Alligator_sinensis_XP_014382903.1	ENSPSIP00000000801_ENSPSIG00000000801,Pelodiscus_sinensis_XP_014424342.1,ENSPSIP00000000778_ENSPSIG00000000778,ENSPSIP00000004440_ENSPSIG00000004176	Chelonia_mydas_XP_007053338.1,Chelonia_mydas_XP_007063260.1,Chelonia_mydas_XP_007068716.1	Parpi0024939.p1,Parpi0021214.p1,Parpi0024347.p1,Parpi0023906.p1,Parpi0023908.p1,Parpi0022070.p1,Parpi0022065.p1,Parpi0025508.p1,Parpi0023907.p1,Parpi0022999.p1,Parpi0020156.p1,Parpi0023904.p1,Parpi0022057.p1,Parpi0021237.p1,Parpi0021235.p1,Parpi0022052.p1,Parpi0021230.p1,Parpi0025550.p1,Parpi0027051.p1,Parpi0027429.p1,Parpi0025974.p1,Parpi0024199.p1,Parpi0025417.p1,Parpi0007239.p1	Gekko_japonicus_XP_015265914.1,Gekko_japonicus_XP_015263400.1,Gekko_japonicus_XP_015264352.1,Gekko_japonicus_XP_015281051.1,Gekko_japonicus_XP_015267845.1,Gekko_japonicus_XP_015272993.1,Gekko_japonicus_XP_015263402.1,Gekko_japonicus_XP_015281042.1,Gekko_japonicus_XP_015262247.1,Gekko_japonicus_XP_015262250.1,Gekko_japonicus_XP_015260921.1,Gekko_japonicus_XP_015275014.1,Gekko_japonicus_XP_01528103…	ENSACAP00000010843_ENSACAG00000011079,Anolis_carolinensis_XP_008123292.1,ENSACAP00000003803_ENSACAG00000003920,ENSACAP00000022774_ENSACAG00000029154,Anolis_carolinensis_XP_008119608.1,Anolis_carolinensis_XP_008123925.1,Anolis_carolinensis_XP_008104023.1,Anolis_carolinensis_XP_008103987.1,Anolis_carolinensis_XP_008103985.1,ENSACAP00000021945_ENSACAG00000029105,Anolis_carolinensis_XP_008104021.1,An…	Python_bivittatus_XP_007437424.1,Python_bivittatus_XP_007437426.1,Python_bivittatus_XP_007432699.1,Python_bivittatus_XP_007432700.1,Python_bivittatus_XP_007444555.1,Python_bivittatus_XP_007432696.1,Python_bivittatus_XP_007444865.1,Python_bivittatus_XP_007439337.1,Python_bivittatus_XP_007424059.1,Python_bivittatus_XP_007443624.1	Thamnophis_sirtalis_XP_013908782.1,Thamnophis_sirtalis_XP_013919936.1,Thamnophis_sirtalis_XP_013926647.1,Thamnophis_sirtalis_XP_013926155.1,Thamnophis_sirtalis_XP_013928347.1,Thamnophis_sirtalis_XP_013923242.1,Thamnophis_sirtalis_XP_013910904.1,Thamnophis_sirtalis_XP_013908897.1	ENSXETP00000014905_ENSXETG00000026538,ENSXETP00000041983_ENSXETG00000019379,ENSXETP00000014906_ENSXETG00000006819,ENSXETP00000011079_ENSXETG00000005082,ENSXETP00000046882_ENSXETG00000021690	ENSLACP00000003174_ENSLACG00000002836,ENSLACP00000002304_ENSLACG00000002057,ENSLACP00000014667_ENSLACG00000012908,ENSLACP00000011979_ENSLACG00000010543,ENSLACP00000016845_ENSLACG00000014838,ENSLACP00000011069_ENSLACG00000009741,ENSLACP00000016904_ENSLACG00000014890,ENSLACP00000005277_ENSLACG00000004689,ENSLACP00000016805_ENSLACG00000014801,ENSLACP00000007769_ENSLACG00000006882,ENSLACP00000012370_…	ENSLOCP00000000247_ENSLOCG00000000222
AmnPhylome_0000719_sub_001	elusive	7	7	0	0	0	0	0	0	0	0	0	1	0	1	0	1	1	1	0	0	1	1	0	spectrin repeat containing, nuclear envelope family member 4 (syne4)								Pelodiscus_sinensis_XP_014433182.1		Parpi0021071.p1		Anolis_carolinensis_XP_008122997.1	Python_bivittatus_XP_007435209.1	Thamnophis_sirtalis_XP_013931687.1			ENSLOCP00000018184_ENSLOCG00000014768	ENSDARP00000118645_ENSDARG00000068926
AmnPhylome_0000757_sub_017	elusive	11	3	0	0	0	0	0	0	0	1	1	0	0	0	0	0	0	0	0	9	0	0	0	tigger transposable element-derived protein 4-like (LOC106738082)						Alligator_mississippiensis_XP_014451818.1	Alligator_sinensis_XP_006025033.1									ENSLACP00000006755_ENSLACG00000005994,ENSLACP00000002318_ENSLACG00000002070,ENSLACP00000015900_ENSLACG00000014001,ENSLACP00000011285_ENSLACG00000009928,ENSLACP00000001935_ENSLACG00000001728,ENSLACP00000013532_ENSLACG00000011913,ENSLACP00000012003_ENSLACG00000010564,ENSLACP00000011327_ENSLACG00000009965,ENSLACP00000001173_ENSLACG00000001050
AmnPhylome_0000757_sub_020	elusive	5	3	15	0	0	0	0	0	0	1	0	0	2	0	0	0	0	0	0	2	0	0	0	tigger transposable element-derived protein 3-like (LOC102558094)						Alligator_mississippiensis_XP_014450775.1			Chelonia_mydas_XP_007057516.1,Chelonia_mydas_XP_007064732.1							ENSLACP00000005342_ENSLACG00000004750,ENSLACP00000003286_ENSLACG00000002939
AmnPhylome_0000778_sub_002	elusive	10	10	0	0	0	0	0	0	0	1	1	1	1	0	1	1	1	0	1	1	1	0	0	sphingolipid delta(4)-desaturase/C4-monooxygenase DES2 (LOC102573648)						Alligator_mississippiensis_XP_014454786.1	Alligator_sinensis_XP_014379622.1	ENSPSIP00000012834_ENSPSIG00000011555	Chelonia_mydas_XP_007069111.1		Gekko_japonicus_XP_015274460.1	Anolis_carolinensis_XP_008123114.1	Python_bivittatus_XP_007435212.1		ENSXETP00000042148_ENSXETG00000012858	ENSLACP00000011628_ENSLACG00000010233	ENSLOCP00000018242_ENSLOCG00000014813
AmnPhylome_0000797_sub_001	elusive	5	5	0	0	0	0	0	0	0	0	0	0	0	1	1	1	0	1	0	0	1	0	0	zinc-binding protein A33-like (LOC107120779)										Parpi0018641.p1	Gekko_japonicus_XP_015279032.1	ENSACAP00000007636_ENSACAG00000007798		Thamnophis_sirtalis_XP_013932120.1			ENSLOCP00000000310_ENSLOCG00000000285
AmnPhylome_0000797_sub_012	elusive	8	8	0	0	0	0	0	0	0	0	0	1	1	0	1	1	0	0	0	1	1	1	1	E3 ubiquitin-protein ligase TRIM69-like (LOC102938145)								Pelodiscus_sinensis_XP_014434658.1	Chelonia_mydas_XP_007071021.1		Gekko_japonicus_XP_015262305.1	ENSACAP00000007554_ENSACAG00000007725				ENSLACP00000008874_ENSLACG00000007838	ENSLOCP00000011000_ENSLOCG00000009017	ENSDARP00000138194_ENSDARG00000103193	ENSGACP00000026346_ENSGACG00000019938
AmnPhylome_0000797_sub_013	elusive	10	10	0	0	0	0	0	0	0	1	1	0	0	1	1	1	1	0	0	1	1	1	1	nuclear factor 7, ovary-like (LOC102565696)						Alligator_mississippiensis_XP_014463736.1	Alligator_sinensis_XP_014382794.1			Parpi0022781.p1	Gekko_japonicus_XP_015272827.1	Anolis_carolinensis_XP_008118314.1	Python_bivittatus_XP_007435891.1			ENSLACP00000007850_ENSLACG00000006951	ENSLOCP00000010665_ENSLOCG00000008762	ENSDARP00000139665_ENSDARG00000035009	ENSGACP00000014488_ENSGACG00000010950
AmnPhylome_0000858_sub_001	elusive	14	14	0	0	0	0	0	0	0	1	1	1	1	1	1	1	1	1	1	1	1	1	1	receptor-interacting serine-threonine kinase 3 (RIPK3), transcript variant X1						Alligator_mississippiensis_XP_006273279.1	Alligator_sinensis_XP_014382389.1	Pelodiscus_sinensis_XP_006126766.1	Chelonia_mydas_XP_007069378.1	Parpi0018702.p1	Gekko_japonicus_XP_015268202.1	Anolis_carolinensis_XP_003223896.2	Python_bivittatus_XP_007435453.1	Thamnophis_sirtalis_XP_013922384.1	ENSXETP00000003560_ENSXETG00000025849	ENSLACP00000001261_ENSLACG00000001131	ENSLOCP00000011383_ENSLOCG00000009331	ENSDARP00000110955_ENSDARG00000090965	ENSGACP00000016626_ENSGACG00000012580
AmnPhylome_0000874_sub_001	elusive	67	6	0	4	0	0	0	0	0	0	0	0	0	13	8	7	11	26	2	0	0	0	0	vomeronasal type-2 receptor 26-like (LOC107125812)										Parpi0023845.p1,Parpi0023841.p1,Parpi0025429.p1,Parpi0026939.p1,Parpi0033769.p1,Parpi0025882.p1,Parpi0025595.p1,Parpi0022541.p1,Parpi0024590.p1,Parpi0024589.p1,Parpi0024591.p1,Parpi0021206.p1,Parpi0024593.p1	Gekko_japonicus_XP_015284760.1,Gekko_japonicus_XP_015263425.1,Gekko_japonicus_XP_015279879.1,Gekko_japonicus_XP_015283860.1,Gekko_japonicus_XP_015279121.1,Gekko_japonicus_XP_015273811.1,Gekko_japonicus_XP_015278953.1,Gekko_japonicus_XP_015278955.1	ENSACAP00000010715_ENSACAG00000010943,ENSACAP00000006330_ENSACAG00000006477,ENSACAP00000006318_ENSACAG00000006467,ENSACAP00000007252_ENSACAG00000007425,ENSACAP00000007265_ENSACAG00000007427,ENSACAP00000019752_ENSACAG00000026396,ENSACAP00000013649_ENSACAG00000013930	Python_bivittatus_XP_007438732.1,Python_bivittatus_XP_007443427.1,Python_bivittatus_XP_007444052.1,Python_bivittatus_XP_007443607.1,Python_bivittatus_XP_007442976.1,Python_bivittatus_XP_007441821.1,Python_bivittatus_XP_007441601.1,Python_bivittatus_XP_007440661.1,Python_bivittatus_XP_007443995.1,Python_bivittatus_XP_007443996.1,Python_bivittatus_XP_007445338.1	Thamnophis_sirtalis_XP_013912797.1,Thamnophis_sirtalis_XP_013922680.1,Thamnophis_sirtalis_XP_013927154.1,Thamnophis_sirtalis_XP_013927156.1,Thamnophis_sirtalis_XP_013925710.1,Thamnophis_sirtalis_XP_013928837.1,Thamnophis_sirtalis_XP_013925711.1,Thamnophis_sirtalis_XP_013913537.1,Thamnophis_sirtalis_XP_013927066.1,Thamnophis_sirtalis_XP_013917854.1,Thamnophis_sirtalis_XP_013927067.1,Thamnophis_sir…	ENSXETP00000059585_ENSXETG00000030000,ENSXETP00000011790_ENSXETG00000030440
AmnPhylome_0000884_sub_001	elusive	13	12	2	0	0	0	0	0	0	1	1	1	1	1	1	1	1	1	1	1	2	0	0	uncharacterized LOC102569844 (LOC102569844)						Alligator_mississippiensis_XP_014449867.1	Alligator_sinensis_XP_014373681.1	Pelodiscus_sinensis_XP_006127536.1	Chelonia_mydas_XP_007070197.1	Parpi0016627.p1	Gekko_japonicus_XP_015268580.1	ENSACAP00000018027_ENSACAG00000024323	Python_bivittatus_XP_007430828.1	Thamnophis_sirtalis_XP_013915239.1	ENSXETP00000058752_ENSXETG00000031210	ENSLACP00000007360_ENSLACG00000006531	ENSLOCP00000021944_ENSLOCG00000017841,ENSLOCP00000021941_ENSLOCG00000017838
AmnPhylome_0000884_sub_002	elusive	11	11	0	0	0	0	0	0	0	0	1	1	1	1	1	1	0	0	1	1	1	1	1	slit homolog 2 protein-like (LOC102385994)							Alligator_sinensis_XP_006017942.1	ENSPSIP00000002020_ENSPSIG00000002027	Chelonia_mydas_XP_007062066.1	Parpi0021440.p1	Gekko_japonicus_XP_015278654.1	ENSACAP00000022709_ENSACAG00000028312			ENSXETP00000029039_ENSXETG00000007086	ENSLACP00000018039_ENSLACG00000015895	ENSLOCP00000016103_ENSLOCG00000013074	ENSDARP00000108364_ENSDARG00000088833	ENSGACP00000006935_ENSGACG00000005245
AmnPhylome_0000904_sub_001	elusive	11	4	0	0	0	0	0	0	0	0	0	0	0	1	0	6	3	0	0	0	0	1	0	zinc finger protein 850-like (LOC103049032), transcript variant X2										Parpi0023150.p1		ENSACAP00000018915_ENSACAG00000024153,ENSACAP00000012706_ENSACAG00000012963,ENSACAP00000019382_ENSACAG00000025671,ENSACAP00000018006_ENSACAG00000025301,ENSACAP00000018822_ENSACAG00000027656,ENSACAP00000021347_ENSACAG00000024062	Python_bivittatus_XP_007440664.1,Python_bivittatus_XP_007444880.1,Python_bivittatus_XP_007440010.1					ENSDARP00000135396_ENSDARG00000099232
AmnPhylome_0000913_sub_001	elusive	25	6	0	0	0	0	0	0	0	0	0	1	1	0	0	9	0	0	0	3	7	4	0	uncharacterized LOC102934599 (LOC102934599)								ENSPSIP00000000852_ENSPSIG00000000852	Chelonia_mydas_XP_007054087.1			ENSACAP00000022698_ENSACAG00000028297,ENSACAP00000023255_ENSACAG00000029654,ENSACAP00000023384_ENSACAG00000029467,ENSACAP00000017826_ENSACAG00000021119,ENSACAP00000023057_ENSACAG00000028659,ENSACAP00000018293_ENSACAG00000026924,ENSACAP00000002719_ENSACAG00000002831,ENSACAP00000022387_ENSACAG00000028838,ENSACAP00000017905_ENSACAG00000021136				ENSLACP00000003258_ENSLACG00000002914,ENSLACP00000022343_ENSLACG00000022641,ENSLACP00000007355_ENSLACG00000006527	ENSLOCP00000000868_ENSLOCG00000000783,ENSLOCP00000000772_ENSLOCG00000000698,ENSLOCP00000001430_ENSLOCG00000001264,ENSLOCP00000001389_ENSLOCG00000001226,ENSLOCP00000000849_ENSLOCG00000000767,ENSLOCP00000001602_ENSLOCG00000001407,ENSLOCP00000000866_ENSLOCG00000000782	ENSDARP00000125826_ENSDARG00000096386,ENSDARP00000125920_ENSDARG00000096430,ENSDARP00000126319_ENSDARG00000096353,ENSDARP00000125809_ENSDARG00000096291
AmnPhylome_0000926_sub_001	elusive	11	5	0	0	0	0	0	0	0	1	3	0	0	0	0	0	0	0	3	2	0	0	2	general transcription factor II-I repeat domain-containing protein 2B-like (LOC106738142)						Alligator_mississippiensis_XP_014461646.1	Alligator_sinensis_XP_014381937.1,Alligator_sinensis_XP_014383006.1,Alligator_sinensis_XP_014382136.1								ENSXETP00000030609_ENSXETG00000014018,ENSXETP00000033435_ENSXETG00000006174,ENSXETP00000013585_ENSXETG00000032520	ENSLACP00000012256_ENSLACG00000010788,ENSLACP00000001812_ENSLACG00000001617			ENSGACP00000003414_ENSGACG00000002610,ENSGACP00000002615_ENSGACG00000002013
AmnPhylome_0000926_sub_003	elusive	10	5	0	0	0	0	0	0	0	0	0	6	0	0	1	0	1	1	0	0	0	0	1	zinc finger BED domain-containing protein 5-like (LOC107108200)								ENSPSIP00000002081_ENSPSIG00000002086,ENSPSIP00000018111_ENSPSIG00000016110,ENSPSIP00000007213_ENSPSIG00000006609,ENSPSIP00000015436_ENSPSIG00000013797,ENSPSIP00000003002_ENSPSIG00000002902,ENSPSIP00000000214_ENSPSIG00000000214			Gekko_japonicus_XP_015264091.1		Python_bivittatus_XP_007441514.1	Thamnophis_sirtalis_XP_013920586.1					ENSGACP00000017804_ENSGACG00000013474
AmnPhylome_0000926_sub_009	elusive	5	3	0	2	0	0	0	0	0	2	2	0	0	0	0	0	0	0	0	0	0	0	1	general transcription factor II-I repeat domain-containing protein 2-like (LOC106739708)						Alligator_mississippiensis_XP_014460030.1,Alligator_mississippiensis_XP_014453300.1	Alligator_sinensis_XP_014382933.1,Alligator_sinensis_XP_006030981.1												ENSGACP00000024799_ENSGACG00000018756
AmnPhylome_0000964_sub_001	elusive	5	5	0	0	0	0	0	0	0	0	0	1	0	1	0	1	0	0	0	1	1	0	0	uncharacterized LOC102443492 (LOC102443492), transcript variant X1								Pelodiscus_sinensis_XP_006120842.1		Parpi0011594.p1		ENSACAP00000021076_ENSACAG00000025485				ENSLACP00000018214_ENSLACG00000016045	ENSLOCP00000003932_ENSLOCG00000003326
AmnPhylome_0000983_sub_001	elusive	9	9	15	0	0	0	0	0	0	1	0	0	0	0	1	1	1	1	0	1	1	1	1	apoptosis regulator BAX-like (LOC106737548)						Alligator_mississippiensis_XP_014452674.1					Gekko_japonicus_XP_015274042.1	Anolis_carolinensis_XP_003225279.2	Python_bivittatus_XP_007435587.1	Thamnophis_sirtalis_XP_013912151.1		ENSLACP00000012675_ENSLACG00000011168	ENSLOCP00000006195_ENSLOCG00000005142	ENSDARP00000139602_ENSDARG00000099722	ENSGACP00000018978_ENSGACG00000014390
[truncated: 168 more rows]
